# Supplementary material for: Transcriptomic Profiling of Quinoa Reveals Distinct Defense Responses to Exogenous Methyl Jasmonate and Salicylic Acid
Source: Plants (Basel). 2025 Jun 3;14(11):1708. doi: 10.3390/plants14111708 (PMC12157332; doi:10.3390/plants14111708)
Supplement: Supplementary file 1 [file plants-14-01708-s001.zip › Table S1.xlsx]

## Sheet: Hoja1
Table S1. Quinoa transcriptomic gene expression during treatment with Salicylic Acid (SA) and Jasmonic Acid (JA)
	Quinoa Control (Raw counts)				Quinoa treated with SA (Raw counts)				Quinoa treated with JA (Raw counts)
Gene.ID	Control 1	Control 2	Control 3	Control 4	SA Treated 1	SA Treated 2	SA Treated 3	SA Treated 4	JA-treated 1	JA-treated 2	JA-treated 3	JA-treated 4
AUR62000001	3	2	3	2	0	0	4	1	5	3	1	2
AUR62000002	10	11	17	12	9	8	11	12	14	17	15	14
AUR62000003	0	1	0	0	0	0	0	0	1	1	0	1
AUR62000004	0	0	0	0	0	0	1	0	0	0	0	0
AUR62000005	0	0	0	2	0	0	0	1	0	2	0	1
AUR62000006	10	10	6	10	5	2	2	7	12	6	3	8
AUR62000007	2	3	1	1	1	2	1	0	1	0	2	4
AUR62000008	1	3	2	1	0	3	4	4	3	1	2	3
AUR62000009	9	10	6	11	15	14	7	15	11	8	7	14
AUR62000010	16	27	28	39	18	18	28	31	29	16	20	28
AUR62000011	11	6	10	4	7	7	1	10	14	6	4	16
AUR62000012	0	0	0	0	0	0	0	0	0	0	0	0
AUR62000013	9	8	14	12	13	13	15	9	10	13	11	16
AUR62000014	4	3	7	2	6	9	3	3	2	3	5	7
AUR62000015	3	2	2	2	2	0	2	1	10	5	8	7
AUR62000016	0	1	1	4	4	3	4	4	6	1	3	4
AUR62000017	2	1	2	0	4	4	9	8	8	7	0	10
AUR62000018	38	33	52	39	23	35	38	33	42	48	40	42
AUR62000019	7	14	22	12	10	8	12	15	14	13	11	17
AUR62000020	3	2	1	1	1	1	4	3	1	4	1	4
AUR62000021	0	1	0	1	3	2	3	0	3	1	3	4
AUR62000022	8	16	12	10	10	10	10	9	17	10	14	11
AUR62000023	3	2	1	2	4	0	2	1	1	2	2	4
AUR62000024	4	0	2	6	7	1	3	5	1	1	3	3
AUR62000025	8	4	7	24	9	4	5	4	2	5	10	11
AUR62000026	0	0	0	0	1	0	0	0	0	0	0	0
AUR62000027	0	0	0	0	0	0	0	0	0	0	0	0
AUR62000028	0	0	2	0	0	0	0	0	0	2	0	1
AUR62000029	1	0	0	0	1	0	2	1	0	0	0	1
AUR62000030	0	0	0	0	0	0	0	0	0	0	0	0
AUR62000031	3	1	3	3	3	2	9	5	3	5	2	6
AUR62000032	13	9	8	14	11	12	15	12	21	15	11	10
AUR62000033	14	14	15	16	8	13	8	22	14	19	16	21
AUR62000034	3	1	3	0	1	2	0	0	0	1	1	0
AUR62000035	27	27	44	39	17	34	26	18	30	25	37	45
AUR62000036	31	34	40	36	35	40	36	59	40	25	32	48
AUR62000037	7	14	10	22	6	5	6	11	11	7	15	10
AUR62000038	7	8	5	7	8	9	9	11	9	11	8	15
AUR62000039	97	126	121	128	78	75	83	92	100	99	87	122
AUR62000040	0	1	2	0	0	0	0	0	1	0	0	0
AUR62000041	0	0	1	0	0	0	0	0	0	0	0	0
AUR62000042	6	8	1	4	5	3	4	6	4	2	2	3
AUR62000043	11	5	11	8	8	11	17	14	14	7	15	13
AUR62000044	70	58	60	78	49	61	76	75	73	71	78	83
AUR62000045	113	98	146	125	101	81	145	138	170	130	136	135
AUR62000046	0	0	0	0	0	0	0	1	0	0	0	0
AUR62000047	8	14	6	9	9	8	9	14	11	7	12	6
AUR62000048	0	0	2	0	1	2	0	2	1	1	1	1
AUR62000049	0	0	0	0	0	0	0	0	0	0	0	0
AUR62000050	7	1	6	5	7	3	8	8	3	6	2	8
AUR62000051	0	0	1	2	4	6	0	3	1	3	3	2
AUR62000052	16	21	23	28	20	23	22	33	28	24	24	36
AUR62000053	9	12	14	14	8	9	13	21	13	25	13	11
AUR62000054	1	2	8	6	6	4	7	4	7	2	3	2
AUR62000055	0	0	2	1	2	0	1	1	1	1	0	1
AUR62000056	0	0	1	2	0	0	0	0	0	0	0	0
AUR62000057	2	1	0	1	2	0	1	0	0	1	1	1
AUR62000058	1	0	3	1	3	5	1	2	1	1	1	2
AUR62000059	0	0	0	1	0	1	1	0	1	1	0	2
AUR62000060	2	2	7	4	0	1	4	2	1	2	0	3
AUR62000061	0	1	1	0	0	0	0	0	0	0	0	0
AUR62000062	3	1	2	3	0	0	3	1	4	2	1	4
AUR62000063	0	0	2	3	0	0	2	2	1	0	1	0
AUR62000064	1	0	2	1	1	1	1	2	2	5	1	1
AUR62000065	0	0	0	1	0	2	0	0	0	2	0	0
AUR62000066	0	0	0	0	0	0	0	0	0	1	0	0
AUR62000067	0	0	0	0	0	0	0	0	0	0	0	0
AUR62000068	0	0	0	0	0	0	0	1	0	0	0	0
AUR62000069	1	0	2	0	0	0	0	0	2	1	0	1
AUR62000070	0	0	0	0	0	0	0	0	0	0	0	0
AUR62000071	12	16	30	23	14	20	19	22	20	24	18	19
AUR62000072	1	0	0	0	0	0	4	0	0	0	0	2
AUR62000073	0	2	0	3	2	3	3	1	2	2	2	4
AUR62000074	0	0	0	0	0	0	0	0	0	0	0	0
AUR62000075	0	0	0	0	0	0	0	0	0	0	0	0
AUR62000076	6	9	13	36	27	8	6	5	74	25	44	49
AUR62000077	26	18	16	25	4	2	4	0	485	225	293	450
AUR62000078	16	11	13	17	11	12	16	11	24	17	17	24
AUR62000079	1	4	2	0	1	2	3	4	4	1	1	2
AUR62000080	0	0	0	0	0	0	0	0	0	0	0	0
AUR62000081	18	7	16	17	12	19	24	18	14	13	14	16
AUR62000082	1	2	1	0	2	1	4	1	0	0	1	3
AUR62000083	1	12	7	13	2	5	2	6	3	5	5	7
AUR62000084	1	0	1	1	3	2	1	2	0	1	1	0
AUR62000085	1	3	4	2	6	6	5	9	1	2	4	4
AUR62000086	36	33	48	28	19	26	14	23	17	28	55	30
AUR62000087	3	1	1	2	4	3	3	1	1	2	1	1
AUR62000088	12	4	10	10	8	8	18	12	9	3	8	6
AUR62000089	27	33	41	47	17	12	19	22	33	26	23	31
AUR62000090	2	3	8	4	3	1	1	0	1	6	2	3
AUR62000091	210	188	238	229	230	165	167	109	224	147	211	262
AUR62000092	2	1	0	3	0	2	0	0	0	1	1	1
AUR62000093	3	4	5	2	2	7	4	5	2	0	2	7
AUR62000094	3	2	1	1	2	1	3	3	2	0	1	1
AUR62000095	1	0	1	1	0	1	3	1	0	0	4	1
AUR62000096	2	1	1	1	0	1	1	1	0	1	0	3
AUR62000097	3	5	2	3	1	2	2	0	0	3	1	4
AUR62000098	3	4	4	5	1	1	4	5	11	8	2	6
AUR62000099	0	0	0	0	0	0	0	0	0	0	1	0
AUR62000100	3	6	3	7	6	6	7	5	3	8	9	6
AUR62000101	5	6	7	10	3	9	5	8	3	2	4	12
AUR62000102	198	188	227	188	176	180	225	212	287	235	303	401
AUR62000103	6	4	8	10	8	9	5	11	3	2	3	4
AUR62000104	0	0	0	0	0	0	0	0	0	0	0	0
AUR62000105	5	1	5	4	3	4	8	5	2	7	8	3
AUR62000106	0	0	0	0	0	0	0	0	0	0	0	0
AUR62000107	25	23	34	30	28	22	25	31	74	108	59	90
AUR62000108	0	1	0	0	0	0	0	0	0	0	0	1
AUR62000109	7	9	9	11	5	7	7	7	12	9	16	10
AUR62000110	0	0	0	0	0	0	0	0	0	0	0	0
AUR62000111	5	0	2	3	5	4	4	5	5	1	2	4
AUR62000112	2	2	3	1	4	2	3	4	3	4	6	7
AUR62000113	10	15	11	13	13	14	10	15	18	13	13	23
AUR62000114	16	14	7	16	14	11	14	13	13	13	15	8
AUR62000115	0	0	0	0	0	0	0	0	0	0	0	1
AUR62000116	0	0	0	0	0	0	0	0	0	0	0	0
AUR62000117	9	7	20	14	14	13	18	24	22	23	9	20
AUR62000118	0	0	1	1	1	1	0	0	0	0	0	0
AUR62000119	15	18	27	14	15	11	17	19	15	17	13	15
AUR62000120	17	8	15	16	18	11	20	20	12	20	19	13
AUR62000121	15	6	12	11	10	8	5	13	13	13	13	13
AUR62000122	1	6	8	2	0	4	2	2	2	1	1	4
AUR62000123	5	2	4	4	6	10	10	6	12	10	7	5
AUR62000124	8	9	7	19	13	8	18	20	20	16	10	10
AUR62000125	4	9	13	8	14	7	15	16	14	9	8	13
AUR62000126	8	17	8	9	6	14	17	13	14	10	6	15
AUR62000127	0	0	0	0	0	0	0	0	0	0	0	0
AUR62000128	2	2	1	2	5	6	2	1	2	5	4	3
AUR62000129	22	31	38	52	25	28	39	26	30	32	32	31
AUR62000130	5	2	2	9	4	2	3	3	4	6	1	7
AUR62000131	99	69	129	107	115	152	163	125	80	67	64	111
AUR62000132	26	12	25	28	18	15	15	11	23	5	15	17
AUR62000133	0	1	1	0	0	0	0	0	1	0	0	0
AUR62000134	1	0	0	0	0	0	1	0	0	0	0	0
AUR62000135	0	1	0	0	1	0	1	0	0	0	0	0
AUR62000136	1	1	0	1	0	0	2	0	1	2	0	1
AUR62000137	18	10	22	19	25	15	30	38	20	36	23	25
AUR62000138	12	21	18	24	14	13	17	23	21	24	20	32
AUR62000139	18	27	44	20	31	22	41	57	30	32	20	31
AUR62000140	13	15	22	17	23	30	36	17	21	25	18	35
AUR62000141	2	2	5	6	7	7	5	3	0	2	3	2
AUR62000142	0	0	0	0	0	0	0	0	0	0	0	0
AUR62000143	16	9	12	8	26	4	20	10	14	6	7	21
AUR62000144	10	9	12	14	11	14	14	22	18	14	10	19
AUR62000145	4	6	10	7	4	7	6	10	4	5	6	8
AUR62000146	4	4	8	4	4	6	1	2	3	2	2	6
AUR62000147	16	12	12	11	8	11	12	12	6	11	19	20
AUR62000148	14	9	13	11	7	4	7	12	12	2	10	8
AUR62000149	0	0	0	0	0	0	0	0	0	0	0	0
AUR62000150	11	6	7	13	7	5	9	11	11	12	12	9
AUR62000151	2	3	3	2	3	1	4	2	1	3	0	1
AUR62000152	10	5	6	6	5	5	4	11	8	5	11	11
AUR62000153	12	13	7	7	4	7	4	8	15	9	11	16
AUR62000154	0	1	0	0	0	0	0	1	0	0	1	0
AUR62000155	0	0	0	0	0	0	1	0	0	1	0	0
AUR62000156	2	1	3	0	1	3	0	1	1	2	1	4
AUR62000157	0	0	1	1	0	2	0	1	0	0	1	0
AUR62000158	0	0	0	0	0	0	0	0	0	0	0	0
AUR62000159	0	0	0	1	0	2	0	1	0	1	0	0
AUR62000160	16	8	6	19	19	18	27	38	5	12	9	10
AUR62000161	25	21	24	15	14	16	25	40	21	23	20	25
AUR62000162	12	8	9	14	8	2	10	1	5	2	8	4
AUR62000163	2	3	8	7	3	3	1	4	6	3	8	4
AUR62000164	13	9	10	15	9	9	3	7	8	15	5	10
AUR62000165	4	7	6	8	7	10	10	7	5	6	7	9
AUR62000166	1	4	2	2	0	0	3	1	1	0	5	2
AUR62000167	32	31	28	26	20	25	28	27	29	25	27	18
AUR62000168	26	18	31	20	23	22	40	50	39	36	25	36
AUR62000169	1	2	1	6	2	2	2	4	3	3	1	3
AUR62000170	52	54	46	44	29	19	33	29	25	30	23	21
AUR62000171	10	10	13	16	12	14	8	12	15	4	8	12
AUR62000172	3	0	3	9	2	2	9	1	5	5	5	3
AUR62000173	9	12	7	8	9	6	10	10	9	6	9	7
AUR62000174	215	261	262	252	179	197	197	220	216	224	246	270
AUR62000175	3	4	7	8	2	6	7	1	5	3	8	14
AUR62000176	9	13	14	15	10	8	14	16	18	11	11	12
AUR62000177	3	1	0	1	0	1	3	2	2	0	2	1
AUR62000178	0	0	0	0	0	0	0	0	0	0	0	0
AUR62000179	17	23	16	23	24	17	39	35	31	15	20	42
AUR62000180	18	10	17	17	14	7	18	11	9	13	15	21
AUR62000181	12	7	10	10	12	10	11	11	9	13	15	13
AUR62000182	23	22	26	38	32	48	28	50	38	26	44	44
AUR62000183	0	0	4	2	0	0	1	3	4	0	1	2
AUR62000184	1	1	0	2	1	3	1	2	0	3	1	7
AUR62000185	0	5	9	7	7	5	6	8	6	0	9	7
AUR62000186	3	8	0	0	1	0	2	4	4	7	8	4
AUR62000187	2	11	4	7	6	7	8	11	12	11	8	15
AUR62000188	4	1	3	5	0	2	2	2	1	3	3	1
AUR62000189	0	0	1	2	0	2	2	1	1	1	0	2
AUR62000190	0	2	0	2	3	3	3	3	0	1	3	0
AUR62000191	7	2	6	4	1	4	6	4	4	9	2	5
AUR62000192	8	3	7	14	8	7	11	9	8	8	6	7
AUR62000193	19	26	30	25	21	24	28	20	21	28	24	29
AUR62000194	9	2	4	13	6	2	6	5	10	5	4	2
AUR62000195	13	14	23	22	24	25	21	17	16	13	18	19
AUR62000196	8	11	6	11	6	11	6	15	10	5	6	14
AUR62000197	2	0	3	2	0	0	0	1	3	2	1	0
AUR62000198	17	15	19	17	16	12	20	19	24	11	18	16
AUR62000199	1	0	1	0	3	0	0	1	0	0	2	1
AUR62000200	5	2	4	6	2	0	3	3	5	6	4	3
AUR62000201	10	9	25	21	16	16	15	16	17	17	16	30
AUR62000202	18	15	11	12	3	5	9	5	2	4	3	7
AUR62000203	0	0	0	0	0	0	0	0	0	0	0	0
AUR62000204	8	3	8	4	6	3	4	4	9	7	8	3
AUR62000205	0	1	0	0	1	2	0	0	2	0	1	0
AUR62000206	0	0	1	0	0	1	0	0	0	0	1	1
AUR62000207	7	16	6	11	8	8	7	13	20	12	3	18
AUR62000208	12	13	16	20	14	12	20	19	26	19	19	15
AUR62000209	6	3	12	12	5	12	14	9	11	10	7	14
AUR62000210	5	6	5	4	3	5	4	7	2	3	4	0
AUR62000211	6	8	9	17	6	17	12	19	21	14	11	17
AUR62000212	0	0	0	0	0	0	0	0	0	0	0	0
AUR62000213	0	0	0	1	0	0	0	0	0	3	1	2
AUR62000214	0	0	0	0	0	0	0	0	0	0	0	0
AUR62000215	0	2	5	4	1	3	2	7	1	0	4	2
AUR62000216	18	18	20	26	21	24	26	23	21	20	28	33
AUR62000217	3	1	2	1	5	2	2	6	2	5	6	4
AUR62000218	1	6	9	13	8	3	13	13	18	9	8	14
AUR62000219	5	7	7	11	9	3	8	6	9	2	8	6
AUR62000220	0	4	3	3	1	4	5	7	1	2	2	5
AUR62000221	18	16	30	20	26	15	30	33	28	26	23	32
AUR62000222	88	67	109	103	64	63	69	74	85	74	116	108
AUR62000223	0	0	0	2	0	0	2	0	1	0	1	0
AUR62000224	2	3	5	4	3	2	3	3	5	3	3	5
AUR62000225	23	21	27	35	14	29	21	20	25	13	18	22
AUR62000226	7	4	5	4	7	6	6	9	5	3	9	10
AUR62000227	6	2	5	6	4	2	3	1	1	2	3	4
AUR62000228	6	3	8	5	3	4	3	2	4	0	3	5
AUR62000229	6	4	14	17	5	3	9	7	4	11	9	12
AUR62000230	0	0	0	0	0	0	0	0	0	0	0	0
AUR62000231	0	1	0	1	0	0	1	2	0	1	1	1
AUR62000232	4	4	13	6	10	12	9	7	5	13	7	13
AUR62000233	28	48	52	65	46	64	57	60	102	97	92	106
AUR62000234	30	69	64	81	17	70	62	115	38	62	24	103
AUR62000235	3	1	2	3	1	2	3	3	1	1	1	0
AUR62000236	0	5	11	3	2	3	4	5	4	4	7	10
AUR62000237	0	0	1	0	0	0	0	0	0	0	1	0
AUR62000238	5	5	1	2	5	1	1	2	1	1	1	3
AUR62000239	5	10	12	10	12	9	20	15	11	8	13	9
AUR62000240	17	26	31	22	25	28	39	26	41	36	42	37
AUR62000241	6	9	4	3	3	7	6	8	7	5	5	4
AUR62000242	11	11	18	18	16	16	26	14	18	11	15	17
AUR62000243	81	53	71	64	55	66	84	77	85	49	76	85
AUR62000244	3	2	5	5	2	2	5	5	1	3	6	7
AUR62000245	0	1	2	0	0	0	0	3	3	1	0	1
AUR62000246	2	3	3	5	2	1	0	0	0	1	1	2
AUR62000247	11	18	21	16	15	14	19	20	12	13	16	15
AUR62000248	0	0	0	0	0	0	0	0	0	0	1	0
AUR62000249	0	0	0	0	0	0	0	0	0	0	1	0
AUR62000250	3	2	2	3	1	2	1	6	2	0	2	1
AUR62000251	10	7	9	13	3	3	12	3	4	1	8	4
AUR62000252	0	1	1	0	0	0	0	1	0	0	0	0
AUR62000253	11	18	22	14	9	17	22	21	18	18	34	33
AUR62000254	8	4	9	7	3	4	4	14	12	28	11	26
AUR62000255	8	12	9	7	5	3	6	7	9	4	14	7
AUR62000256	21	26	27	24	37	33	27	37	24	19	20	29
AUR62000257	0	0	0	0	0	0	0	0	1	0	0	0
AUR62000258	6	7	9	1	3	3	8	8	10	8	5	4
AUR62000259	19	16	15	25	24	28	34	40	18	20	16	18
AUR62000260	33	29	21	27	18	13	16	17	109	80	89	97
AUR62000261	3	1	1	3	4	4	1	5	1	6	4	1
AUR62000262	9	7	12	14	8	11	13	15	20	13	16	11
AUR62000263	39	34	32	32	37	31	38	61	55	38	53	47
AUR62000264	4	1	2	3	0	4	2	1	4	1	5	2
AUR62000265	4	3	3	7	5	4	3	4	8	2	6	7
AUR62000266	24	20	33	36	22	22	34	32	37	46	38	56
AUR62000267	4	2	9	9	4	6	12	5	2	4	6	8
AUR62000268	13	3	11	9	3	3	8	2	3	2	14	2
AUR62000269	10	11	13	15	9	8	7	12	15	11	11	15
AUR62000270	10	5	9	8	4	2	7	7	9	6	4	6
AUR62000271	0	0	0	0	1	0	0	0	0	0	0	0
AUR62000272	4	3	6	1	0	2	3	4	3	3	1	1
AUR62000273	0	0	0	0	0	0	0	0	0	0	0	0
AUR62000274	7	12	9	15	9	7	10	8	20	5	8	12
AUR62000275	1	1	0	1	0	1	0	0	2	0	2	2
AUR62000276	31	33	34	33	37	27	23	21	43	33	31	23
AUR62000277	29	16	27	23	14	20	24	38	38	19	29	29
AUR62000278	9	7	10	6	8	6	7	10	6	8	8	5
AUR62000279	4	3	5	9	4	5	6	6	10	14	11	18
AUR62000280	2	1	3	3	0	1	0	3	2	1	1	0
AUR62000281	6	2	2	0	7	3	9	13	4	7	4	5
AUR62000282	46	47	53	42	47	39	45	63	49	37	57	62
AUR62000283	5	11	21	13	23	20	22	23	16	13	15	22
AUR62000284	9	4	8	3	6	4	5	7	3	5	8	1
AUR62000285	6	8	9	8	5	10	12	14	5	6	11	14
AUR62000286	20	16	15	14	13	16	13	15	22	18	13	29
AUR62000287	10	6	10	11	22	17	12	27	5	12	6	11
AUR62000288	13	16	17	9	11	15	16	19	9	14	24	15
AUR62000289	0	0	0	0	0	0	0	0	0	0	0	0
AUR62000290	0	0	0	0	0	0	0	0	0	0	0	0
AUR62000291	3	2	5	1	3	3	5	5	5	2	8	3
AUR62000292	3	9	5	4	10	2	7	12	6	12	5	11
AUR62000293	19	11	13	20	21	22	16	25	24	17	22	18
AUR62000294	1	1	0	0	0	0	2	2	0	5	3	2
AUR62000295	15	19	33	19	14	20	13	11	17	16	18	25
AUR62000296	6	13	6	12	9	5	2	7	11	7	6	6
AUR62000297	2	2	6	4	5	6	8	8	12	8	7	15
AUR62000298	7	10	13	17	17	11	12	7	10	7	15	16
AUR62000299	14	26	26	32	20	22	41	15	26	11	28	23
AUR62000300	42	29	45	45	33	47	42	51	64	44	49	64
AUR62000301	15	11	14	15	11	12	14	9	11	7	10	14
AUR62000302	0	0	0	0	0	0	0	0	0	0	0	0
AUR62000303	11	7	6	8	0	5	8	6	5	4	10	8
AUR62000304	59	62	74	93	67	72	67	78	96	74	73	107
AUR62000305	2	2	2	2	0	1	7	2	5	0	4	3
AUR62000306	15	14	25	23	29	20	32	24	96	61	83	87
AUR62000307	6	9	15	13	18	6	19	22	15	5	11	20
AUR62000308	17	20	11	15	13	12	14	30	17	18	22	23
AUR62000309	0	0	0	0	0	0	0	0	0	0	0	0
AUR62000310	1	1	1	1	1	0	0	2	0	0	0	1
AUR62000311	0	0	0	0	0	0	0	0	0	0	0	0
AUR62000312	10	16	27	18	10	19	12	20	17	10	21	25
AUR62000313	7	5	8	15	12	12	8	9	12	11	12	16
AUR62000314	91	116	147	129	141	92	109	84	94	92	100	123
AUR62000315	2	2	1	2	3	2	0	1	4	1	5	5
AUR62000316	0	0	0	0	0	0	0	0	0	0	0	0
AUR62000317	0	0	0	0	0	0	0	0	0	0	0	0
AUR62000318	5	9	8	12	7	7	8	6	18	12	22	11
AUR62000319	12	13	18	15	11	8	16	16	29	17	16	18
AUR62000320	4	7	5	7	7	3	8	8	20	25	25	20
AUR62000321	8	4	2	4	1	6	5	7	5	4	5	9
AUR62000322	0	0	0	0	0	0	0	0	0	0	0	0
AUR62000323	2	2	5	1	2	4	1	2	4	4	2	2
AUR62000324	0	0	0	1	0	0	0	0	0	0	0	0
AUR62000325	4	9	5	12	1	6	5	8	2	4	5	8
AUR62000326	1	0	0	0	0	0	1	1	0	0	0	0
AUR62000327	1	1	4	2	0	3	1	2	2	0	1	1
AUR62000328	0	1	1	1	1	1	0	1	2	1	2	1
AUR62000329	5	1	3	2	5	4	3	1	5	0	1	3
AUR62000330	3	4	2	3	2	1	3	5	1	2	6	1
AUR62000331	1	8	4	4	1	4	5	5	1	4	7	11
AUR62000332	3	3	2	5	3	1	4	9	1	6	4	5
AUR62000333	0	0	0	2	0	1	1	1	0	0	0	0
AUR62000334	2	2	1	2	4	0	2	2	1	1	0	1
AUR62000335	10	14	12	16	9	6	11	18	17	14	10	5
AUR62000336	3	0	3	0	0	2	0	6	1	1	0	2
AUR62000337	4	0	1	4	6	1	4	6	3	3	5	2
AUR62000338	2	1	6	5	5	3	6	5	0	1	1	4
AUR62000339	0	2	0	0	0	1	3	1	0	0	0	0
AUR62000340	0	0	0	0	1	0	0	1	0	0	0	0
AUR62000341	0	2	1	2	2	4	1	2	8	2	1	6
AUR62000342	0	0	0	1	0	0	0	0	0	0	0	0
AUR62000343	1	0	0	1	2	0	0	0	0	0	0	0
AUR62000344	0	0	0	0	0	0	0	0	0	0	0	0
AUR62000345	2	0	5	2	0	3	2	3	0	2	3	2
AUR62000346	2	0	0	1	0	1	0	0	1	3	1	0
AUR62000347	3	7	8	7	0	7	3	9	6	3	4	7
AUR62000348	0	0	0	0	0	0	0	0	1	0	0	0
AUR62000349	1	0	2	1	0	1	1	3	0	0	0	0
AUR62000350	0	0	0	0	0	1	0	0	0	0	1	0
AUR62000351	0	0	0	0	0	0	0	0	0	0	0	0
AUR62000352	2	0	4	4	2	4	1	0	2	1	1	4
AUR62000353	3	1	1	0	1	1	3	0	5	5	1	4
AUR62000354	0	0	0	0	0	0	0	0	0	0	0	0
AUR62000355	6	6	2	2	6	3	9	3	2	4	6	2
AUR62000356	13	9	8	13	8	8	13	17	14	20	10	15
AUR62000357	5	3	4	3	3	3	8	6	8	11	4	6
AUR62000358	0	0	0	0	0	0	0	0	0	0	0	0
AUR62000359	0	0	0	0	0	0	0	0	0	0	0	0
AUR62000360	3	1	3	0	0	1	1	2	1	2	0	1
AUR62000361	0	0	0	0	0	0	0	0	0	0	0	0
AUR62000362	0	0	0	0	0	0	0	0	0	0	0	0
AUR62000363	0	0	0	0	0	0	0	0	0	0	0	0
AUR62000364	0	0	1	1	1	0	2	1	0	1	0	0
AUR62000365	4	4	2	3	4	3	6	5	10	6	11	7
AUR62000366	10	12	10	11	9	17	11	19	17	12	16	13
AUR62000367	14	9	8	8	10	10	18	10	9	9	23	16
AUR62000368	0	0	0	0	0	0	0	0	0	0	0	0
AUR62000369	16	11	24	11	10	21	16	25	18	18	14	20
AUR62000370	15	8	18	20	8	7	10	8	19	7	17	16
AUR62000371	3	5	3	10	5	2	7	5	5	6	5	8
AUR62000372	11	6	7	9	9	12	7	9	17	12	7	15
AUR62000373	1	3	4	3	1	3	3	3	2	0	1	4
AUR62000374	34	52	42	40	33	40	39	51	48	55	51	43
AUR62000375	0	0	0	0	0	0	0	0	0	0	0	0
AUR62000376	6	11	12	9	15	10	12	8	7	7	7	7
AUR62000377	2	3	5	1	0	1	1	2	4	1	1	2
AUR62000378	0	0	0	0	0	0	0	0	0	0	0	0
AUR62000379	0	0	0	0	0	0	0	0	0	0	0	0
AUR62000380	0	0	0	0	0	0	0	0	0	0	0	0
AUR62000381	43	33	46	34	42	33	25	26	52	27	25	34
AUR62000382	0	0	0	0	0	0	1	0	1	0	0	0
AUR62000383	0	0	0	0	0	0	0	0	0	0	0	0
AUR62000384	0	0	0	0	0	0	2	0	1	1	0	0
AUR62000385	11	23	24	26	23	13	11	10	14	14	15	8
AUR62000386	0	0	0	0	0	0	1	0	0	0	0	0
AUR62000387	3	1	0	4	1	0	1	7	5	0	2	2
AUR62000388	2	1	1	0	0	0	3	1	1	0	2	1
AUR62000389	23	23	32	23	14	13	24	19	18	19	20	17
AUR62000390	0	1	1	1	0	0	1	1	0	0	0	0
AUR62000391	2	0	1	1	0	0	0	0	1	0	1	2
AUR62000392	34	44	42	55	37	36	36	43	39	45	39	54
AUR62000393	4	3	4	9	8	5	5	4	7	3	10	4
AUR62000394	6	14	10	18	8	15	11	18	16	12	29	21
AUR62000395	3	5	10	6	7	5	0	4	2	11	2	5
AUR62000396	10	14	12	9	5	5	9	16	4	7	7	6
AUR62000397	4	10	8	14	1	4	4	9	12	3	3	5
AUR62000398	2	1	1	1	1	0	1	1	0	0	0	0
AUR62000399	17	11	18	15	11	14	17	15	23	17	17	11
AUR62000400	0	2	1	0	3	1	3	1	0	2	1	3
AUR62000401	1	1	2	0	1	1	1	3	4	4	1	3
AUR62000402	7	8	6	9	2	1	15	14	10	7	10	6
AUR62000403	3	3	0	0	2	0	1	5	2	2	0	2
AUR62000404	7	0	5	8	5	5	6	9	8	5	4	4
AUR62000405	0	0	0	0	0	0	0	0	0	0	0	0
AUR62000406	12	13	17	27	14	25	17	19	16	24	15	10
AUR62000407	7	7	8	6	11	4	9	5	12	7	8	9
AUR62000408	0	0	0	0	0	0	0	0	0	0	0	0
AUR62000409	38	23	23	33	27	22	39	38	47	39	35	21
AUR62000410	0	0	0	0	0	1	0	0	0	0	0	0
AUR62000411	52	74	102	91	64	76	77	49	70	48	79	66
AUR62000412	27	27	62	51	26	33	35	35	41	28	45	39
AUR62000413	1	2	0	4	3	6	3	6	4	4	6	1
AUR62000414	5	2	5	2	3	4	4	9	4	5	4	4
AUR62000415	0	0	0	0	0	0	0	0	0	0	0	0
AUR62000416	6	3	5	15	0	11	3	11	4	6	5	7
AUR62000417	20	17	13	14	18	4	16	8	24	9	15	13
AUR62000418	0	4	3	1	0	1	0	2	0	2	1	0
AUR62000419	0	0	0	0	1	0	0	0	0	0	0	0
AUR62000420	25	23	31	30	31	18	25	28	38	25	33	43
AUR62000421	4	7	6	5	3	2	6	4	5	4	5	1
AUR62000422	1	7	4	4	5	2	6	9	6	2	8	4
AUR62000423	13	12	15	8	3	8	7	10	8	8	14	12
AUR62000424	1	3	3	1	0	3	1	5	2	3	3	5
AUR62000425	2	1	2	1	0	1	0	0	2	0	0	0
AUR62000426	6	9	9	11	10	9	1	12	20	29	16	29
AUR62000427	9	7	6	10	4	8	8	5	10	6	5	12
AUR62000428	3	2	3	2	1	0	3	1	5	3	2	4
AUR62000429	7	11	5	7	3	5	5	11	7	7	12	14
AUR62000430	59	74	56	54	58	33	37	31	71	36	49	68
AUR62000431	0	0	0	0	0	0	1	0	1	0	0	0
AUR62000432	0	0	0	0	0	0	0	0	0	0	0	0
AUR62000433	0	0	0	0	0	0	0	0	0	0	0	0
AUR62000434	1	4	4	4	1	3	4	4	5	7	5	10
AUR62000435	7	8	8	7	3	6	13	8	14	7	21	14
AUR62000436	83	121	112	145	127	127	119	150	177	124	122	185
AUR62000437	0	0	1	0	0	0	1	0	0	0	1	2
AUR62000438	6	7	7	11	18	11	14	7	12	2	15	14
AUR62000439	3	2	4	4	2	3	5	0	2	1	4	2
AUR62000440	0	1	0	0	0	0	1	0	0	0	0	0
AUR62000441	0	6	2	7	11	13	22	9	8	1	1	3
AUR62000442	63	71	80	111	100	112	123	160	82	87	77	105
AUR62000443	2	3	2	1	0	0	1	0	2	2	1	1
AUR62000444	3	0	1	2	5	3	4	4	2	1	0	2
AUR62000445	9	6	5	14	8	8	5	10	9	4	7	10
AUR62000446	0	0	1	1	1	1	0	1	2	0	0	0
AUR62000447	1	0	0	2	0	1	0	0	0	0	1	1
AUR62000448	1	1	0	0	2	0	2	1	1	0	0	0
AUR62000449	57	50	68	66	57	54	67	79	75	68	52	63
AUR62000450	24	13	27	39	32	35	32	32	36	27	32	29
AUR62000451	28	22	45	39	18	24	40	36	33	23	30	29
AUR62000452	0	0	2	1	0	0	0	0	0	0	1	0
AUR62000453	0	0	0	0	0	0	1	0	0	0	0	0
AUR62000454	0	0	0	1	0	0	0	0	1	0	1	0
AUR62000455	0	0	0	0	0	0	0	0	0	0	0	1
AUR62000456	0	0	0	0	0	0	0	0	0	1	0	1
AUR62000457	0	0	0	0	0	0	0	0	0	0	0	0
AUR62000458	0	0	0	0	0	0	0	0	0	1	0	0
AUR62000459	0	0	0	0	0	0	0	0	0	0	0	0
AUR62000460	1	1	0	0	0	0	2	5	0	1	2	0
AUR62000461	12	6	6	7	6	6	12	14	9	7	6	6
AUR62000462	0	0	0	0	0	0	0	0	1	2	0	0
AUR62000463	441	309	453	416	234	290	418	433	593	510	483	693
AUR62000464	10	9	10	10	3	4	7	14	13	8	11	9
AUR62000465	12	13	9	14	14	11	9	18	12	18	25	21
AUR62000466	5	4	0	0	0	0	1	1	0	1	2	2
AUR62000467	1	1	2	4	1	1	2	4	2	5	6	4
AUR62000468	12	8	6	8	4	3	9	14	15	10	15	13
AUR62000469	0	3	5	2	2	4	2	4	4	1	3	4
AUR62000470	2	1	4	3	1	1	1	1	2	3	3	2
AUR62000471	0	0	0	0	0	0	0	0	0	0	0	0
AUR62000472	16	11	24	20	13	14	25	16	16	16	16	14
AUR62000473	3	4	8	6	7	9	5	6	13	6	10	8
AUR62000474	6	9	11	18	5	9	6	7	9	3	7	9
AUR62000475	1	2	1	2	0	0	3	0	0	1	1	0
AUR62000476	37	22	3	29	18	24	8	66	56	60	11	56
AUR62000477	20	14	26	34	25	24	32	22	46	31	22	22
AUR62000478	2	4	4	5	6	3	2	6	3	1	3	4
AUR62000479	0	1	0	1	1	0	0	1	0	2	1	0
AUR62000480	0	4	0	2	0	2	0	3	3	3	1	4
AUR62000481	0	0	1	3	0	0	0	1	0	0	0	1
AUR62000482	1	0	2	0	0	0	0	1	1	0	5	3
AUR62000483	7	11	11	11	10	6	17	19	16	8	6	11
AUR62000484	31	32	47	39	47	42	45	51	38	37	52	42
AUR62000485	0	0	0	0	0	0	0	0	2	4	4	1
AUR62000486	3	3	3	7	7	13	5	5	2	1	5	2
AUR62000487	2	2	1	0	2	1	3	1	3	3	3	5
AUR62000488	194	164	174	244	169	166	188	216	190	147	197	206
AUR62000489	3	1	1	0	1	2	0	1	1	1	0	0
AUR62000490	1	1	0	3	4	4	2	1	6	3	3	2
AUR62000491	17	19	16	21	32	13	18	15	34	36	24	39
AUR62000492	0	0	1	0	0	0	0	0	0	0	0	0
AUR62000493	2	4	4	6	2	4	5	5	4	5	3	7
AUR62000494	8	8	4	9	5	7	9	5	6	2	6	11
AUR62000495	36	40	44	55	38	36	44	47	61	39	47	35
AUR62000496	43	50	57	46	44	34	32	46	63	43	60	64
AUR62000497	0	0	0	0	0	1	0	0	0	0	0	0
AUR62000498	15	14	20	17	19	19	12	15	18	16	14	23
AUR62000499	10	9	7	7	3	11	11	11	12	10	6	13
AUR62000500	2	4	8	7	5	6	7	6	9	3	13	5
AUR62000501	7	4	9	9	3	9	8	8	5	7	12	9
AUR62000502	1	4	1	5	12	12	17	15	3	4	2	15
AUR62000503	12	11	11	11	10	11	12	13	12	15	9	16
AUR62000504	1	2	3	1	1	0	2	0	3	3	2	3
AUR62000505	0	0	2	0	0	0	0	0	0	0	0	1
AUR62000506	14	9	13	11	8	3	4	7	9	8	11	12
AUR62000507	4	2	5	7	4	3	7	5	3	5	10	9
AUR62000508	1	3	2	2	2	1	0	0	1	1	1	1
AUR62000509	0	0	0	0	1	0	1	1	2	0	2	0
AUR62000510	2	1	2	1	0	0	1	3	1	0	3	3
AUR62000511	12	4	9	24	8	8	11	10	24	15	10	23
AUR62000512	14	5	9	14	14	7	14	27	13	9	15	8
AUR62000513	24	16	14	16	21	20	25	18	15	19	19	14
AUR62000514	8	10	14	13	7	14	12	13	8	15	2	12
AUR62000515	0	0	0	0	0	0	0	0	0	0	0	0
AUR62000516	1	0	0	0	0	0	0	0	1	0	1	0
AUR62000517	3	0	3	6	3	2	2	1	2	4	4	0
AUR62000518	0	0	0	0	0	0	0	0	0	0	0	0
AUR62000519	2	4	6	2	1	1	0	5	6	2	2	7
AUR62000520	0	0	0	0	0	0	0	0	0	0	0	0
AUR62000521	5	11	11	14	8	7	8	5	14	11	15	11
AUR62000522	1	5	6	3	2	2	8	3	7	6	2	8
AUR62000523	3	6	0	2	3	2	3	2	6	4	2	2
AUR62000524	3	5	3	1	1	1	3	2	2	6	1	0
AUR62000525	5	2	2	11	3	3	7	3	0	1	2	4
AUR62000526	2	2	3	1	1	4	3	6	3	1	3	4
AUR62000527	2	0	0	0	1	0	1	0	0	0	1	0
AUR62000528	8	11	21	13	27	16	18	24	22	16	23	17
AUR62000529	26	19	42	47	32	37	27	52	28	34	35	36
AUR62000530	14	10	27	19	7	5	10	11	14	10	4	12
AUR62000531	22	25	25	33	24	32	31	36	27	22	21	43
AUR62000532	11	13	15	18	4	13	11	11	10	16	14	26
AUR62000533	7	6	10	14	7	6	11	5	7	6	14	6
AUR62000534	13	3	12	10	4	2	8	3	10	6	7	7
AUR62000535	1	0	0	0	2	1	2	2	1	1	0	0
AUR62000536	44	40	64	75	53	76	88	102	132	110	91	147
AUR62000537	4	5	5	7	5	7	8	2	4	10	8	5
AUR62000538	6	1	5	6	1	2	3	2	0	3	0	4
AUR62000539	9	9	17	12	11	14	13	17	20	13	11	14
AUR62000540	0	0	0	3	0	0	1	2	3	0	1	2
AUR62000541	2	0	1	0	0	3	0	1	0	0	0	0
AUR62000542	1	0	0	1	0	0	0	0	0	0	0	0
AUR62000543	9	3	1	5	5	3	3	4	3	1	2	3
AUR62000544	3	7	4	9	4	7	9	11	10	14	8	7
AUR62000545	7	3	5	7	4	4	9	4	26	20	16	37
AUR62000546	0	1	1	0	0	2	1	0	1	0	0	0
AUR62000547	1	0	0	1	1	1	0	2	1	0	0	0
AUR62000548	0	1	0	1	0	0	0	0	0	0	1	0
AUR62000549	9	10	5	8	6	7	8	8	8	12	13	9
AUR62000550	0	0	0	0	0	1	1	2	0	1	0	0
AUR62000551	11	15	10	19	4	11	7	5	10	5	13	13
AUR62000552	21	31	35	41	38	21	33	31	18	19	18	20
AUR62000553	14	17	18	16	9	7	22	11	13	5	10	17
AUR62000554	19	20	31	26	17	19	25	30	36	25	41	39
AUR62000555	15	14	17	13	17	11	11	20	21	12	19	18
AUR62000556	2	3	1	4	4	1	3	3	8	3	5	3
AUR62000557	0	0	0	0	0	0	0	0	0	0	0	0
AUR62000558	0	0	2	0	0	1	0	0	0	2	1	2
AUR62000559	3	4	4	2	2	2	0	2	6	4	4	2
AUR62000560	0	0	0	0	0	0	0	0	0	0	0	0
AUR62000561	0	0	0	0	0	0	0	0	0	1	0	0
AUR62000562	7	3	6	8	6	6	6	13	7	7	2	11
AUR62000563	3	1	2	4	2	6	1	3	5	3	6	8
AUR62000564	20	10	25	11	26	31	33	30	21	24	16	41
AUR62000565	2	2	0	4	1	3	5	9	2	3	3	2
AUR62000566	1	1	1	0	0	1	0	2	2	1	2	1
AUR62000567	6	13	9	12	7	10	7	14	15	9	11	14
AUR62000568	27	17	17	31	18	11	27	24	25	20	16	21
AUR62000569	6	2	3	3	2	3	2	3	4	2	3	5
AUR62000570	4	13	5	13	1	10	10	6	11	5	4	7
AUR62000571	51	32	46	38	40	37	45	68	43	64	49	46
AUR62000572	0	0	0	0	0	0	0	0	0	0	0	0
AUR62000573	31	33	53	47	28	34	31	41	45	34	51	34
AUR62000574	16	15	13	24	25	19	24	28	32	30	19	25
AUR62000575	6	3	6	8	9	6	3	7	8	5	5	5
AUR62000576	0	0	0	0	0	0	0	1	0	0	0	0
AUR62000577	4	1	2	2	1	1	4	0	0	3	3	1
AUR62000578	0	1	1	1	0	1	0	3	1	0	1	0
AUR62000579	9	7	7	6	3	3	1	0	3	3	3	2
AUR62000580	7	1	8	4	5	6	6	6	8	4	3	4
AUR62000581	4	4	11	16	10	8	10	10	14	13	11	12
AUR62000582	0	0	1	0	0	0	0	0	1	0	1	0
AUR62000583	70	59	75	85	78	66	79	74	71	76	70	74
AUR62000584	0	0	0	0	0	0	0	0	0	0	0	0
AUR62000585	2	1	4	1	0	1	0	1	1	2	2	3
AUR62000586	7	4	7	9	7	8	10	4	13	5	11	7
AUR62000587	0	0	0	0	0	0	0	0	0	0	0	0
AUR62000588	0	0	0	1	0	0	0	0	0	1	0	0
AUR62000589	0	0	0	0	0	0	0	0	0	0	0	0
AUR62000590	0	0	0	0	0	0	0	0	0	0	0	0
AUR62000591	0	0	0	0	0	0	0	0	0	0	0	0
AUR62000592	0	0	0	0	0	0	0	0	0	0	0	0
AUR62000593	0	0	0	0	0	0	0	0	0	0	0	0
AUR62000594	0	0	0	0	0	0	0	0	0	0	0	0
AUR62000595	0	0	0	0	0	0	0	0	0	0	0	0
AUR62000596	1	2	4	4	1	3	10	5	5	4	5	2
AUR62000597	0	0	0	0	0	0	0	0	0	0	0	0
AUR62000598	0	0	0	1	3	0	0	0	2	1	1	1
AUR62000599	0	0	0	1	0	1	0	0	1	2	3	0
AUR62000600	2	1	1	3	2	3	3	6	0	4	3	2
AUR62000601	4	1	5	3	1	2	4	5	4	4	5	3
AUR62000602	4	4	1	2	3	2	1	2	7	4	5	9
AUR62000603	15	12	17	15	14	21	9	15	16	28	20	25
AUR62000604	1	3	2	2	0	1	0	0	1	0	1	3
AUR62000605	11	21	15	22	25	16	22	28	28	38	30	30
AUR62000606	0	1	0	0	0	0	0	0	0	0	0	1
AUR62000607	3	1	3	5	3	7	3	5	8	9	3	7
AUR62000608	0	2	0	1	1	0	1	1	4	1	1	0
AUR62000609	12	6	14	14	7	8	14	24	11	13	11	10
AUR62000610	0	0	0	0	0	0	0	2	0	1	0	0
AUR62000611	0	0	0	0	0	2	0	1	0	2	0	0
AUR62000612	9	10	10	8	2	6	4	10	3	3	4	9
AUR62000613	0	0	0	0	0	0	0	0	0	0	1	0
AUR62000614	0	0	0	0	0	1	0	1	1	1	0	1
AUR62000615	24	21	25	23	19	20	22	33	26	24	31	30
AUR62000616	21	22	20	22	13	25	15	20	26	13	21	18
AUR62000617	0	0	0	0	0	0	0	0	0	0	0	0
AUR62000618	0	0	0	0	0	1	0	0	0	0	0	0
AUR62000619	3	0	1	2	2	0	2	0	2	1	1	0
AUR62000620	2	1	0	0	1	0	1	0	0	0	1	0
AUR62000621	0	1	0	1	2	2	1	1	1	1	1	0
AUR62000622	2	1	1	1	1	0	2	2	1	1	4	0
AUR62000623	5	4	4	11	5	8	5	7	10	4	11	8
AUR62000624	14	9	22	31	20	19	26	32	19	14	24	27
AUR62000625	0	1	0	0	0	0	0	0	0	0	0	0
AUR62000626	0	0	0	0	0	1	1	0	0	0	0	0
AUR62000627	0	0	0	0	0	0	0	0	0	0	0	0
AUR62000628	32	18	37	29	29	26	37	57	20	30	13	27
AUR62000629	5	1	3	9	6	9	7	11	10	8	7	3
AUR62000630	32	29	28	36	21	16	17	19	32	22	33	25
AUR62000631	6	2	6	3	1	1	3	5	1	5	2	7
AUR62000632	6	7	11	9	12	11	22	20	16	24	21	20
AUR62000633	6	4	4	3	8	4	4	2	6	3	2	4
AUR62000634	12	9	16	11	10	17	16	6	4	3	3	2
AUR62000635	9	20	26	18	55	48	31	42	5	6	5	15
AUR62000636	11	4	9	12	7	5	6	13	7	8	11	9
AUR62000637	22	12	8	13	9	6	9	5	6	10	11	4
AUR62000638	73	58	59	67	57	42	58	60	76	44	72	67
AUR62000639	2	1	2	2	1	2	1	0	1	1	0	1
AUR62000640	0	3	2	0	1	0	0	3	1	1	0	1
AUR62000641	14	17	6	7	4	8	5	4	5	10	12	6
AUR62000642	24	27	29	38	29	25	25	26	25	33	24	42
AUR62000643	8	8	13	13	10	8	17	11	8	10	10	7
AUR62000644	10	13	18	15	12	10	28	39	20	17	18	17
AUR62000645	0	1	0	3	1	0	0	4	1	0	1	0
AUR62000646	4	0	0	1	0	2	2	1	3	1	3	3
AUR62000647	14	13	18	15	10	16	8	19	15	15	9	22
AUR62000648	0	0	0	0	0	0	1	0	0	2	0	0
AUR62000649	0	1	0	2	2	1	0	0	0	0	0	0
AUR62000650	0	0	0	0	1	1	0	0	0	0	0	0
AUR62000651	3	3	2	3	1	2	3	4	3	2	3	2
AUR62000652	5	0	0	1	0	3	2	2	2	1	2	0
AUR62000653	0	0	1	2	0	0	0	0	0	1	0	1
AUR62000654	9	6	12	17	15	11	11	19	14	7	8	14
AUR62000655	5	4	4	4	4	2	6	8	3	3	3	3
AUR62000656	14	8	13	14	7	10	6	9	8	9	6	10
AUR62000657	1	1	1	0	1	0	2	1	0	1	0	0
AUR62000658	1	3	1	1	2	1	2	2	1	2	4	2
AUR62000659	0	0	0	0	0	0	0	0	0	0	0	0
AUR62000660	34	31	29	28	18	27	20	21	35	19	32	20
AUR62000661	2	0	1	2	2	1	0	0	0	1	0	2
AUR62000662	12	11	15	18	10	16	11	22	14	7	18	21
AUR62000663	8	9	7	8	4	6	4	10	7	6	12	7
AUR62000664	0	0	0	0	0	0	0	0	0	0	0	0
AUR62000665	0	0	0	0	0	0	0	0	0	0	0	0
AUR62000666	0	0	0	0	0	0	0	0	0	0	0	1
AUR62000667	0	0	0	0	1	0	1	0	0	0	0	0
AUR62000668	0	0	0	0	0	0	0	0	0	0	0	0
AUR62000669	0	0	0	0	0	0	0	0	0	0	0	0
AUR62000670	1	0	0	0	0	0	0	0	0	1	0	0
AUR62000671	1	1	1	2	1	2	3	2	3	0	4	1
AUR62000672	2	1	0	2	3	1	3	3	2	0	1	3
AUR62000673	72	85	108	107	80	114	130	121	172	106	156	182
AUR62000674	1	1	5	1	1	3	4	8	2	1	5	4
AUR62000675	1	3	1	1	0	2	3	2	3	0	1	1
AUR62000676	17	14	21	32	15	23	16	30	22	18	21	19
AUR62000677	0	0	0	0	0	0	0	0	0	0	0	0
AUR62000678	0	0	0	2	0	1	0	1	0	0	0	0
AUR62000679	0	0	0	0	0	0	0	0	0	1	0	0
AUR62000680	0	0	0	2	0	0	0	0	0	0	0	0
AUR62000681	1	3	1	1	5	2	4	2	0	2	0	0
AUR62000682	0	1	0	0	1	0	0	1	0	0	0	0
AUR62000683	7	3	1	6	2	1	3	4	4	4	0	3
AUR62000684	57	38	48	62	70	73	78	79	87	60	81	88
AUR62000685	0	0	0	0	0	0	0	0	0	0	0	0
AUR62000686	0	0	0	0	0	0	0	0	0	0	0	0
AUR62000687	2	4	7	3	5	1	2	2	10	5	3	6
AUR62000688	5	2	8	6	5	6	4	6	9	5	4	7
AUR62000689	0	2	2	2	1	0	3	2	3	2	3	0
AUR62000690	0	0	0	0	0	0	0	1	0	0	0	0
AUR62000691	0	0	0	0	0	0	0	0	0	0	0	0
AUR62000692	1	2	0	4	2	1	1	1	0	1	1	0
AUR62000693	21	26	12	33	21	15	33	35	19	20	16	24
AUR62000694	2	3	6	4	4	4	1	2	0	4	1	5
AUR62000695	3	2	3	0	1	3	2	2	3	0	0	1
AUR62000696	2	1	4	3	5	5	7	4	3	4	1	1
AUR62000697	3	1	5	15	10	10	15	12	4	10	4	13
AUR62000698	0	0	0	0	0	0	0	1	0	1	4	0
AUR62000699	0	1	0	0	1	1	0	0	0	0	0	0
AUR62000700	0	1	2	2	3	2	6	4	2	1	1	7
AUR62000701	21	10	13	12	6	9	9	16	21	11	17	19
AUR62000702	7	7	13	12	10	11	11	19	14	10	11	13
AUR62000703	24	27	21	26	21	21	22	30	25	21	27	27
AUR62000704	0	0	1	0	0	0	1	0	0	0	0	0
AUR62000705	13	7	15	11	12	13	22	21	11	12	17	15
AUR62000706	10	19	6	11	6	8	10	13	15	16	17	19
AUR62000707	2	1	5	10	3	4	3	2	3	4	2	2
AUR62000708	0	0	0	0	0	0	0	1	0	1	0	0
AUR62000709	0	0	0	0	0	0	0	0	0	0	0	0
AUR62000710	2	2	2	2	1	3	1	0	0	0	0	0
AUR62000711	0	0	1	0	3	0	0	1	2	0	0	0
AUR62000712	1	2	1	2	1	1	2	0	1	0	2	2
AUR62000713	4	1	0	2	5	4	4	2	5	5	1	3
AUR62000714	2	2	1	2	1	3	2	2	3	1	2	5
AUR62000715	5	6	9	13	5	8	8	8	8	3	9	5
AUR62000716	0	1	0	0	0	0	0	0	0	1	0	0
AUR62000717	0	0	0	1	0	0	0	0	0	0	0	0
AUR62000718	0	3	2	0	2	0	2	1	1	0	2	2
AUR62000719	45	40	50	56	33	48	40	67	69	37	51	58
AUR62000720	0	0	0	0	0	0	0	0	0	0	0	0
AUR62000721	20	19	17	23	7	22	15	16	16	17	20	15
AUR62000722	56	55	66	62	59	54	67	77	74	56	62	87
AUR62000723	9	10	10	16	7	13	11	7	8	10	8	10
AUR62000724	7	12	14	10	13	9	6	15	17	9	5	10
AUR62000725	1	1	1	0	2	0	2	1	0	1	1	0
AUR62000726	3	5	4	4	0	2	5	0	4	3	6	5
AUR62000727	39	53	54	34	31	38	23	31	37	27	39	59
AUR62000728	2	1	2	3	3	6	3	4	5	6	9	7
AUR62000729	6	10	15	14	18	21	12	10	13	14	13	12
AUR62000730	2	3	0	2	7	3	3	5	4	0	2	4
AUR62000731	13	5	6	12	5	13	8	11	6	8	11	16
AUR62000732	1	0	0	0	0	0	0	1	0	1	0	0
AUR62000733	2	0	1	3	0	2	5	2	0	1	0	1
AUR62000734	0	0	0	0	0	0	1	0	0	0	0	1
AUR62000735	3	0	2	2	0	0	1	1	3	2	0	3
AUR62000736	0	0	0	0	0	0	0	0	0	0	0	0
AUR62000737	7	12	19	22	8	19	22	19	14	17	18	18
AUR62000738	8	3	6	6	4	6	4	1	8	7	6	7
AUR62000739	46	50	62	54	39	49	51	36	73	43	66	67
AUR62000740	1	0	4	1	1	0	4	2	0	0	0	0
AUR62000741	0	0	0	0	0	0	1	0	0	1	0	0
AUR62000742	8	9	6	5	4	6	7	11	15	9	8	12
AUR62000743	1	2	2	5	2	3	1	1	5	3	3	7
AUR62000744	16	10	9	6	8	8	10	4	4	6	5	10
AUR62000745	3	3	6	7	3	3	6	6	3	3	4	4
AUR62000746	0	0	0	0	1	0	0	0	0	0	0	0
AUR62000747	0	0	0	0	0	0	0	0	0	1	0	0
AUR62000748	0	0	0	0	0	0	0	0	1	1	0	2
AUR62000749	2	0	0	3	0	1	2	1	0	1	0	0
AUR62000750	10	12	8	20	12	6	9	9	6	11	14	5
AUR62000751	2	3	2	4	1	2	4	3	1	4	5	3
AUR62000752	0	0	0	0	0	1	0	0	0	0	0	0
AUR62000753	2	1	0	0	1	0	0	0	0	0	1	0
AUR62000754	6	8	11	15	7	17	19	29	20	19	5	18
AUR62000755	19	26	28	28	19	28	14	30	29	14	30	26
AUR62000756	14	21	16	22	14	14	21	16	19	22	23	22
AUR62000757	238	248	316	303	205	223	243	190	287	206	284	288
AUR62000758	36	24	42	36	30	27	41	39	49	43	41	42
AUR62000759	0	0	0	1	0	0	0	0	0	0	0	0
AUR62000760	1	0	3	0	0	0	1	3	0	1	1	1
AUR62000761	3	3	2	2	1	2	1	1	2	0	4	3
AUR62000762	5	0	3	3	3	2	1	1	4	3	2	1
AUR62000763	3	6	4	11	4	4	10	8	5	9	3	5
AUR62000764	12	11	10	6	5	5	7	11	10	7	10	10
AUR62000765	20	22	18	14	16	12	16	10	19	18	15	17
AUR62000766	19	15	16	28	15	21	28	27	14	16	16	21
AUR62000767	6	7	6	6	12	6	6	7	7	6	13	12
AUR62000768	16	23	19	25	14	19	26	29	29	25	28	31
AUR62000769	1	0	0	1	2	1	2	0	0	2	1	3
AUR62000770	1	0	0	2	1	1	0	1	1	0	0	1
AUR62000771	0	0	2	3	2	2	1	5	1	0	2	4
AUR62000772	0	0	0	0	0	0	0	0	0	0	0	0
AUR62000773	1	1	0	0	0	0	0	0	0	2	1	0
AUR62000774	3	1	4	0	1	2	4	1	1	5	1	0
AUR62000775	56	46	71	59	50	76	78	96	174	178	122	164
AUR62000776	1	1	2	1	1	0	2	0	0	0	2	0
AUR62000777	1	0	1	2	2	3	4	2	3	1	7	8
AUR62000778	0	2	1	2	2	3	0	2	1	2	3	1
AUR62000779	6	4	8	6	6	8	9	8	12	15	6	12
AUR62000780	1	0	0	0	0	0	1	0	0	0	0	0
AUR62000781	8	4	14	3	10	16	16	16	13	7	10	17
AUR62000782	1	6	1	3	0	3	0	0	0	5	5	4
AUR62000783	2	3	3	0	2	2	3	4	2	3	3	2
AUR62000784	2	4	2	1	3	3	3	14	5	1	1	3
AUR62000785	0	0	0	0	0	0	0	0	0	0	0	0
AUR62000786	0	0	0	0	0	0	0	0	0	0	0	0
AUR62000787	7	0	4	10	7	6	3	6	6	2	6	2
AUR62000788	5	5	5	3	0	3	1	5	2	7	6	5
AUR62000789	24	33	33	23	19	26	32	23	27	20	26	35
AUR62000790	0	2	1	0	1	0	0	0	0	0	0	0
AUR62000791	0	1	0	1	0	1	2	0	0	0	0	0
AUR62000792	17	15	15	17	9	13	14	17	14	17	7	9
AUR62000793	0	0	0	0	0	0	0	0	0	0	0	0
AUR62000794	5	0	2	1	2	1	5	0	1	2	0	0
AUR62000795	0	0	0	0	0	0	0	0	0	0	0	0
AUR62000796	6	4	6	5	3	6	13	13	5	2	11	9
AUR62000797	2	0	1	1	1	1	1	0	1	1	0	1
AUR62000798	8	3	12	2	2	6	5	5	13	3	8	9
AUR62000799	29	29	45	44	26	34	25	23	57	9	19	31
AUR62000800	1	0	1	1	0	1	1	1	0	0	0	0
AUR62000801	0	0	0	0	0	1	0	0	0	1	0	0
AUR62000802	0	0	0	0	0	0	0	0	0	0	0	0
AUR62000803	4	9	3	5	9	3	7	8	8	6	9	6
AUR62000804	0	1	0	0	0	0	0	0	0	0	0	0
AUR62000805	5	7	6	4	4	5	2	6	4	5	3	8
AUR62000806	19	16	15	22	20	16	25	32	27	27	17	26
AUR62000807	21	19	24	37	21	21	22	25	29	37	29	28
AUR62000808	3	11	13	14	12	14	22	24	18	19	11	16
AUR62000809	5	3	3	12	6	0	1	0	14	0	4	6
AUR62000810	5	5	2	1	1	1	3	1	1	3	2	3
AUR62000811	9	7	10	10	5	7	11	12	18	18	17	6
AUR62000812	5	5	3	5	1	3	3	2	10	6	15	9
AUR62000813	0	0	0	0	0	0	0	0	0	0	0	0
AUR62000814	3	4	7	2	5	3	18	12	6	8	6	8
AUR62000815	10	7	22	10	6	7	8	7	8	12	15	9
AUR62000816	5	8	7	4	4	13	17	13	8	18	7	17
AUR62000817	0	0	0	0	0	0	0	0	0	0	0	0
AUR62000818	0	0	0	0	0	1	0	0	0	0	0	0
AUR62000819	10	8	10	11	8	3	9	5	6	7	4	7
AUR62000820	3	4	5	1	4	2	3	3	2	1	5	6
AUR62000821	0	5	6	1	2	3	4	6	2	8	10	4
AUR62000822	12	10	6	27	12	5	10	20	6	11	15	14
AUR62000823	17	12	17	17	12	29	18	23	22	20	20	18
AUR62000824	7	8	8	12	2	8	3	7	7	6	6	2
AUR62000825	24	24	28	19	15	23	28	36	41	30	38	40
AUR62000826	0	0	0	0	0	0	1	2	0	1	1	1
AUR62000827	8	8	5	6	9	9	7	12	17	9	13	10
AUR62000828	10	8	14	12	10	5	9	9	12	8	14	8
AUR62000829	6	5	5	9	4	4	8	4	2	1	7	5
AUR62000830	0	1	1	1	0	1	0	1	1	2	1	3
AUR62000831	0	0	0	0	0	0	0	0	0	0	0	0
AUR62000832	0	0	0	0	0	0	0	0	0	0	0	0
AUR62000833	9	6	11	5	5	7	4	4	7	2	6	7
AUR62000834	5	4	6	2	1	1	1	2	0	0	2	1
AUR62000835	31	21	37	44	29	17	34	41	43	26	48	40
AUR62000836	0	0	0	0	0	0	0	0	0	0	0	0
AUR62000837	13	5	10	12	8	9	7	6	12	11	9	15
AUR62000838	0	0	0	0	0	0	0	0	0	0	0	0
AUR62000839	0	0	0	0	0	0	0	0	0	0	0	0
AUR62000840	0	0	1	0	0	0	0	0	0	3	0	0
AUR62000841	8	4	10	13	5	9	5	8	56	35	55	50
AUR62000842	8	8	13	9	5	8	9	8	6	8	5	9
AUR62000843	4	5	6	5	3	3	1	2	8	5	0	10
AUR62000844	1	0	0	1	3	1	2	4	1	1	1	1
AUR62000845	0	0	0	2	0	2	2	2	1	1	0	2
AUR62000846	6	5	13	9	5	3	3	5	10	7	5	5
AUR62000847	6	6	4	6	1	1	1	1	4	3	6	3
AUR62000848	12	10	13	18	13	16	24	18	21	23	17	19
AUR62000849	4	1	2	1	1	4	1	2	1	0	4	0
AUR62000850	0	0	0	0	0	0	0	0	0	0	0	0
AUR62000851	0	0	0	0	0	0	1	0	0	1	0	1
AUR62000852	8	7	7	11	5	7	8	10	35	28	22	34
AUR62000853	0	2	1	0	0	3	0	1	3	1	1	1
AUR62000854	0	0	6	3	3	1	1	3	5	5	4	8
AUR62000855	0	0	0	1	0	2	0	1	0	0	0	0
AUR62000856	0	0	0	0	0	0	0	0	0	0	0	0
AUR62000857	0	0	0	0	0	0	0	0	0	0	0	0
AUR62000858	4	2	7	2	3	5	7	4	5	3	2	6
AUR62000859	8	12	24	21	27	16	12	22	27	14	20	25
AUR62000860	0	0	1	0	0	0	0	0	0	0	1	0
AUR62000861	6	2	5	2	0	3	0	8	4	2	12	2
AUR62000862	6	12	4	16	18	15	26	36	9	15	13	19
AUR62000863	0	0	0	0	0	0	0	0	0	0	0	0
AUR62000864	3	2	2	1	2	1	0	2	3	2	2	2
AUR62000865	21	19	12	13	12	4	12	13	26	13	16	22
AUR62000866	0	1	1	1	1	0	4	0	0	1	1	2
AUR62000867	0	0	0	0	0	0	0	0	0	0	1	0
AUR62000868	3	5	3	7	3	4	1	3	0	2	3	2
AUR62000869	6	5	2	11	6	4	9	6	4	6	6	6
AUR62000870	0	0	1	0	0	0	2	0	0	0	0	0
AUR62000871	1	1	0	0	1	1	3	0	3	0	3	2
AUR62000872	3	2	1	2	1	1	0	1	2	0	2	0
AUR62000873	4	9	8	15	3	5	9	15	20	18	5	29
AUR62000874	0	0	0	0	0	0	0	0	0	0	0	0
AUR62000875	0	0	0	0	0	0	0	0	0	0	0	0
AUR62000876	0	0	0	0	0	0	0	0	0	0	0	0
AUR62000877	0	0	0	0	0	0	0	0	0	0	0	0
AUR62000878	0	0	0	0	0	0	0	0	0	0	0	0
AUR62000879	0	0	1	0	1	0	0	0	0	0	0	0
AUR62000880	0	0	0	0	0	1	3	0	3	1	0	2
AUR62000881	0	0	0	0	0	0	0	0	0	0	0	0
AUR62000882	1	0	0	0	1	0	0	0	0	0	0	0
AUR62000883	0	0	0	1	0	0	0	0	0	0	0	0
AUR62000884	0	0	0	0	0	0	0	0	0	0	0	0
AUR62000885	0	0	0	0	0	0	0	0	0	0	0	0
AUR62000886	0	0	1	0	0	0	1	0	4	0	0	0
AUR62000887	3	2	0	2	1	2	1	2	0	1	0	4
AUR62000888	4	2	1	0	1	3	0	3	3	3	4	1
AUR62000889	3	9	5	7	9	2	7	2	3	3	1	1
AUR62000890	0	1	3	8	2	3	7	5	3	3	0	7
AUR62000891	6	3	8	5	5	1	4	6	2	8	3	5
AUR62000892	1	2	4	4	0	3	2	1	2	3	3	1
AUR62000893	6	9	12	10	9	14	9	12	14	11	7	20
AUR62000894	0	0	1	2	0	0	0	1	0	1	2	2
AUR62000895	8	2	3	3	3	4	4	4	4	2	1	2
AUR62000896	0	0	0	0	0	0	0	0	0	0	0	0
AUR62000897	4	0	0	2	0	2	0	2	1	0	2	0
AUR62000898	1	3	3	1	1	2	1	3	1	3	1	1
AUR62000899	6	1	3	1	4	2	3	2	0	2	3	2
AUR62000900	6	7	5	4	6	11	4	21	10	4	14	13
AUR62000901	3	1	5	3	3	6	5	2	7	2	8	8
AUR62000902	0	1	2	1	0	0	1	1	0	1	0	0
AUR62000903	14	14	26	18	6	14	7	14	14	13	13	21
AUR62000904	4	2	8	6	7	7	6	13	12	7	3	6
AUR62000905	14	20	16	22	6	14	9	16	12	11	15	18
AUR62000906	0	1	0	0	1	0	0	0	0	0	0	0
AUR62000907	1	1	0	0	0	0	0	1	0	1	1	0
AUR62000908	1	0	1	0	2	0	1	0	0	0	1	0
AUR62000909	0	0	0	0	0	0	0	0	0	0	0	0
AUR62000910	0	0	0	0	0	0	0	0	0	0	0	0
AUR62000911	0	0	0	0	0	0	0	0	0	0	0	0
AUR62000912	18	15	10	20	4	6	9	8	13	4	12	10
AUR62000913	0	0	0	0	1	0	1	0	0	0	0	0
AUR62000914	14	7	17	11	13	15	13	20	21	20	15	17
AUR62000915	0	0	0	0	0	0	0	0	0	0	0	0
AUR62000916	2	0	0	2	0	0	0	0	0	0	0	0
AUR62000917	0	0	0	0	0	0	0	0	1	0	0	0
AUR62000918	0	0	0	0	0	0	0	0	0	0	0	0
AUR62000919	0	0	0	0	0	0	0	0	0	0	0	0
AUR62000920	0	0	0	0	0	0	0	0	0	0	0	0
AUR62000921	0	0	0	0	0	0	0	0	0	0	0	0
AUR62000922	0	0	0	0	0	0	0	0	0	0	0	0
AUR62000923	0	0	0	0	0	0	0	0	0	0	0	0
AUR62000924	0	0	0	0	0	0	0	0	0	0	0	0
AUR62000925	0	0	0	0	0	0	0	0	0	0	0	0
AUR62000926	0	0	3	0	0	0	1	0	1	0	0	0
AUR62000927	1	0	1	2	1	1	5	0	1	1	1	0
AUR62000928	3	5	2	8	8	6	5	5	7	4	6	7
AUR62000929	34	31	42	55	45	42	69	67	60	56	37	72
AUR62000930	0	0	1	0	2	0	2	0	1	0	1	1
AUR62000931	11	10	11	15	12	5	19	18	16	11	10	9
AUR62000932	82	73	65	65	69	85	81	76	91	79	91	97
AUR62000933	10	5	7	10	10	6	17	21	19	18	16	18
AUR62000934	9	3	7	6	7	7	6	5	17	13	12	11
AUR62000935	85	91	84	85	62	60	72	72	98	49	103	93
AUR62000936	4	10	10	9	6	7	12	7	12	10	6	12
AUR62000937	0	5	1	2	1	0	0	0	1	1	3	0
AUR62000938	27	22	17	20	20	21	14	21	34	24	27	37
AUR62000939	14	13	23	22	7	20	13	16	21	14	19	15
AUR62000940	9	11	17	13	8	13	14	11	12	13	8	10
AUR62000941	30	24	42	53	28	52	48	29	41	23	39	40
AUR62000942	0	0	0	0	0	0	0	0	0	0	0	0
AUR62000943	0	0	0	0	0	0	1	0	0	0	1	0
AUR62000944	0	0	2	0	0	0	2	0	1	0	0	1
AUR62000945	72	99	82	84	44	27	53	35	71	61	62	72
AUR62000946	3	2	1	3	5	2	2	1	2	1	3	3
AUR62000947	14	6	18	12	10	13	10	9	7	6	9	13
AUR62000948	25	32	22	30	12	17	22	16	23	21	19	22
AUR62000949	4	3	4	1	4	2	3	1	2	8	7	9
AUR62000950	10	8	10	13	7	7	8	16	3	5	3	5
AUR62000951	5	4	4	7	4	3	1	3	2	3	3	4
AUR62000952	2	4	5	6	8	7	13	6	10	6	9	7
AUR62000953	4	4	4	3	2	3	3	9	4	0	3	1
AUR62000954	8	3	7	10	5	5	7	8	9	3	8	5
AUR62000955	4	6	1	3	1	5	3	5	8	3	7	5
AUR62000956	14	14	15	20	18	16	21	22	27	19	19	30
AUR62000957	3	2	1	1	2	1	0	0	0	0	2	2
AUR62000958	15	10	20	26	12	24	27	27	26	26	16	23
AUR62000959	5	0	0	0	0	1	2	0	0	1	1	1
AUR62000960	11	18	7	17	17	12	17	22	29	19	26	14
AUR62000961	0	0	0	0	0	0	0	0	0	0	0	0
AUR62000962	0	0	1	0	0	0	1	2	1	0	0	0
AUR62000963	11	15	20	9	10	11	18	16	26	28	17	8
AUR62000964	1	0	0	0	0	0	0	0	0	0	0	0
AUR62000965	19	12	18	17	17	23	27	36	27	37	31	53
AUR62000966	55	62	72	94	61	64	79	132	111	107	84	143
AUR62000967	13	8	12	19	7	9	18	13	28	13	19	23
AUR62000968	8	6	10	6	8	8	6	9	9	10	12	4
AUR62000969	8	11	14	9	3	19	5	9	10	4	7	11
AUR62000970	2	7	2	5	1	8	2	5	6	2	4	1
AUR62000971	12	16	20	28	20	20	23	30	22	27	20	33
AUR62000972	8	2	6	8	6	5	4	14	12	11	11	15
AUR62000973	4	5	8	5	3	7	7	2	6	4	2	5
AUR62000974	10	21	14	10	17	18	22	22	14	10	13	21
AUR62000975	26	22	33	24	25	26	28	35	22	36	24	30
AUR62000976	0	0	0	0	0	0	0	0	0	0	0	0
AUR62000977	0	0	0	0	0	0	0	0	0	0	0	0
AUR62000978	0	1	3	3	2	0	2	0	0	2	3	0
AUR62000979	0	0	1	2	1	2	1	1	1	1	2	0
AUR62000980	0	0	0	0	0	0	0	0	0	0	0	0
AUR62000981	0	0	0	0	0	0	0	0	0	0	0	0
AUR62000982	0	2	1	0	0	1	2	2	3	1	1	2
AUR62000983	3	3	6	6	3	3	3	1	5	1	1	3
AUR62000984	9	13	7	7	13	4	8	3	8	6	17	12
AUR62000985	2	0	2	9	0	2	1	6	4	3	4	7
AUR62000986	14	15	13	12	11	10	23	17	18	6	20	7
AUR62000987	0	0	0	0	0	0	0	1	0	0	0	1
AUR62000988	2	2	3	9	0	1	4	2	3	3	4	6
AUR62000989	7	4	11	10	7	4	9	9	11	9	6	11
AUR62000990	0	0	0	0	0	0	0	0	0	0	0	0
AUR62000991	0	0	0	0	0	0	0	0	0	0	0	0
AUR62000992	0	0	0	0	0	0	0	0	0	0	0	0
AUR62000993	0	0	0	0	0	0	2	1	0	1	0	0
AUR62000994	5	9	12	12	6	8	9	13	6	11	15	14
AUR62000995	7	9	5	10	9	4	6	11	17	15	9	11
AUR62000996	1	0	1	1	0	0	2	2	3	0	0	0
AUR62000997	0	0	2	3	1	1	4	3	3	4	3	1
AUR62000998	0	0	0	0	0	0	0	0	1	3	0	0
AUR62000999	0	0	0	0	0	0	1	0	1	0	1	0
AUR62001000	0	0	1	2	0	3	5	2	2	1	5	3
AUR62001001	252	230	554	382	81	257	328	857	425	472	146	751
AUR62001002	58	60	67	66	47	49	58	61	70	65	70	81
AUR62001003	36	37	37	53	36	35	31	42	35	27	30	34
AUR62001004	16	11	8	12	14	11	6	10	10	11	13	11
AUR62001005	4	2	0	4	1	2	1	1	5	2	7	1
AUR62001006	31	31	37	33	26	31	37	48	35	27	26	30
AUR62001007	9	5	7	9	7	6	8	12	8	7	11	10
AUR62001008	9	7	8	14	7	3	3	5	10	13	12	9
AUR62001009	0	0	0	1	0	0	0	0	0	0	0	1
AUR62001010	6	8	7	7	9	4	24	21	10	28	10	9
AUR62001011	0	0	0	0	0	0	0	0	0	0	0	0
AUR62001012	106	105	57	71	77	73	60	91	111	75	100	123
AUR62001013	5	6	6	2	5	3	6	12	9	5	4	4
AUR62001014	4	7	9	11	11	16	17	14	9	7	8	12
AUR62001015	1	0	0	5	1	1	5	3	0	1	1	2
AUR62001016	1	0	0	0	2	8	2	2	0	0	0	0
AUR62001017	0	0	0	0	0	1	0	0	0	0	0	0
AUR62001018	4	2	1	5	2	4	1	1	1	3	4	5
AUR62001019	6	7	3	2	6	5	8	5	4	5	6	9
AUR62001020	10	3	5	14	11	11	11	12	9	10	15	10
AUR62001021	0	0	2	1	0	0	0	0	1	1	1	0
AUR62001022	10	6	5	3	8	9	5	6	8	9	9	7
AUR62001023	7	3	6	6	2	4	8	6	9	5	10	6
AUR62001024	24	18	28	21	11	13	19	24	26	21	23	28
AUR62001025	0	0	1	1	2	0	2	0	1	3	1	2
AUR62001026	18	22	38	25	32	13	12	14	39	12	32	38
AUR62001027	0	0	0	0	0	0	3	3	1	0	0	1
AUR62001028	6	6	6	6	5	7	4	7	5	6	6	10
AUR62001029	23	25	23	22	9	11	9	16	12	11	28	14
AUR62001030	0	0	0	0	0	0	0	0	0	0	0	0
AUR62001031	0	0	0	1	0	0	0	0	0	0	0	0
AUR62001032	0	0	0	1	0	0	0	0	0	0	0	0
AUR62001033	0	0	0	2	1	0	1	1	3	0	0	0
AUR62001034	7	6	10	13	9	5	10	10	9	5	8	11
AUR62001035	0	0	0	0	0	0	0	0	0	0	0	0
AUR62001036	1	5	2	4	4	3	2	2	2	1	2	2
AUR62001037	8	5	9	10	2	11	5	7	9	5	16	7
AUR62001038	1	0	0	1	0	0	1	0	0	1	2	0
AUR62001039	0	0	0	0	0	0	0	0	0	0	0	0
AUR62001040	0	0	0	0	0	0	0	0	0	0	0	0
AUR62001041	0	0	0	0	0	0	0	0	0	0	0	0
AUR62001042	0	0	0	0	0	0	0	0	0	0	0	0
AUR62001043	0	0	0	0	0	0	0	0	0	0	0	0
AUR62001044	2	2	2	3	0	1	0	1	4	8	0	2
AUR62001045	18	7	13	11	2	6	10	8	8	11	10	4
AUR62001046	1	3	0	3	0	3	1	1	4	2	2	0
AUR62001047	0	0	0	0	0	0	0	0	0	0	0	0
AUR62001048	0	0	0	0	0	0	0	0	0	0	0	0
AUR62001049	2	3	1	2	0	0	1	1	1	1	1	0
AUR62001050	0	0	0	0	0	0	0	0	0	0	0	0
AUR62001051	0	0	0	0	0	0	0	0	0	0	0	0
AUR62001052	9	6	11	4	9	5	12	12	12	7	12	5
AUR62001053	0	0	0	0	0	0	0	0	0	0	0	0
AUR62001054	0	0	0	0	0	0	0	0	0	0	0	0
AUR62001055	0	0	0	0	0	0	0	0	0	0	0	0
AUR62001056	5	7	10	5	2	4	4	5	7	3	3	7
AUR62001057	9	4	19	10	8	5	11	17	19	27	12	28
AUR62001058	29	25	23	37	17	38	36	41	29	30	27	22
AUR62001059	41	35	52	47	32	37	46	35	50	26	35	39
AUR62001060	1	1	3	3	1	0	4	5	3	4	4	3
AUR62001061	8	5	9	15	7	17	9	15	15	14	11	12
AUR62001062	6	4	5	7	5	4	5	5	4	2	3	5
AUR62001063	0	0	0	0	0	0	0	0	0	0	0	0
AUR62001064	0	0	0	0	0	0	0	0	0	0	0	0
AUR62001065	3	3	6	6	9	5	5	5	5	6	4	6
AUR62001066	1	0	1	3	1	0	1	2	1	0	0	0
AUR62001067	12	15	13	13	10	8	13	6	16	12	8	3
AUR62001068	0	0	5	6	3	1	0	4	2	1	2	2
AUR62001069	6	10	7	11	7	5	10	9	10	7	6	9
AUR62001070	2	1	2	0	1	2	1	1	2	1	0	0
AUR62001071	9	9	3	8	6	1	8	5	4	4	6	8
AUR62001072	0	0	0	0	0	0	0	0	0	0	0	0
AUR62001073	6	6	8	3	2	5	6	2	0	0	1	2
AUR62001074	0	0	0	0	0	0	0	0	0	0	0	0
AUR62001075	71	45	59	65	49	61	76	49	69	50	79	67
AUR62001076	4	3	8	1	4	2	5	3	7	3	6	7
AUR62001077	0	0	0	0	0	0	0	0	0	0	0	0
AUR62001078	3	1	5	3	1	2	3	1	4	7	2	1
AUR62001079	4	1	4	2	3	3	4	4	3	2	2	8
AUR62001080	2	2	2	1	2	0	2	0	6	0	0	4
AUR62001081	5	8	6	6	2	7	8	11	4	8	9	1
AUR62001082	9	11	9	9	10	8	9	9	9	14	6	9
AUR62001083	0	0	0	0	0	0	0	4	0	0	0	0
AUR62001084	0	0	0	0	0	0	0	0	0	0	0	0
AUR62001085	0	0	1	1	0	0	0	0	0	0	0	0
AUR62001086	1	0	1	0	0	0	0	1	0	1	0	1
AUR62001087	0	0	0	0	0	0	0	0	0	0	1	0
AUR62001088	0	0	0	0	0	0	0	0	0	0	0	2
AUR62001089	1	1	0	0	0	0	0	0	0	0	0	0
AUR62001090	1	1	1	2	2	3	0	2	1	2	2	5
AUR62001091	0	0	0	0	0	0	0	0	1	0	0	0
AUR62001092	0	0	0	0	0	0	0	0	0	0	0	1
AUR62001093	17	10	15	17	11	18	8	17	17	15	16	17
AUR62001094	23	22	20	22	16	23	28	36	31	29	29	23
AUR62001095	2	1	4	1	1	1	3	1	3	3	2	3
AUR62001096	1	0	0	0	0	0	2	0	0	0	1	1
AUR62001097	26	24	25	29	23	30	35	33	36	27	21	36
AUR62001098	0	0	2	1	0	0	2	1	0	0	0	0
AUR62001099	0	0	1	2	0	1	1	0	1	0	0	0
AUR62001100	7	21	12	20	11	11	6	9	11	6	14	12
AUR62001101	5	4	1	5	0	5	1	5	2	3	4	9
AUR62001102	1	1	3	1	1	0	4	2	0	1	2	1
AUR62001103	7	3	5	2	1	2	6	6	3	4	2	4
AUR62001104	17	12	23	26	27	16	27	26	25	23	30	23
AUR62001105	24	15	24	25	21	26	32	22	24	32	23	22
AUR62001106	20	28	19	21	13	17	21	21	22	13	21	20
AUR62001107	1	1	0	1	0	0	1	0	0	2	0	0
AUR62001108	0	0	0	0	0	0	0	0	0	0	0	0
AUR62001109	7	7	12	6	7	11	5	14	9	5	7	10
AUR62001110	13	10	17	24	13	10	13	14	25	16	19	22
AUR62001111	7	11	8	17	8	8	3	12	10	11	12	10
AUR62001112	0	1	0	0	0	0	0	0	0	0	0	0
AUR62001113	0	0	0	0	0	0	0	0	0	0	0	0
AUR62001114	1	2	2	5	2	3	3	3	3	3	1	3
AUR62001115	0	0	0	0	0	0	0	0	0	0	0	0
AUR62001116	2	1	1	1	0	1	0	0	0	1	0	0
AUR62001117	7	6	8	6	8	9	7	7	12	6	5	13
AUR62001118	10	11	17	9	8	11	13	11	16	10	11	19
AUR62001119	1	2	0	1	0	1	0	2	1	0	0	1
AUR62001120	4	4	4	6	1	5	2	1	2	4	3	8
AUR62001121	8	14	18	11	14	21	24	26	5	9	5	16
AUR62001122	0	0	0	0	0	0	0	0	0	0	0	0
AUR62001123	1	0	0	2	2	2	0	1	2	1	3	4
AUR62001124	2	1	2	1	2	3	3	0	3	3	3	8
AUR62001125	0	0	0	0	0	0	0	1	0	0	0	0
AUR62001126	0	0	0	0	0	0	0	0	0	0	0	0
AUR62001127	1	0	0	0	0	0	0	0	0	0	0	0
AUR62001128	1	0	2	0	0	2	0	0	1	2	1	0
AUR62001129	6	11	7	10	8	9	6	16	13	14	6	11
AUR62001130	15	6	13	16	7	5	10	11	15	12	16	12
AUR62001131	4	4	1	2	0	1	1	8	7	0	3	8
AUR62001132	2	1	4	4	3	2	3	1	3	1	1	6
AUR62001133	1	1	4	3	2	0	1	5	3	2	2	0
AUR62001134	0	0	1	0	2	0	3	3	0	1	0	0
AUR62001135	1	1	0	2	2	1	0	0	3	0	2	0
AUR62001136	0	0	0	0	0	0	0	0	0	0	0	0
AUR62001137	21	14	33	29	17	12	16	9	16	22	14	23
AUR62001138	16	18	14	8	9	12	10	14	9	10	14	16
AUR62001139	3	3	1	2	3	1	3	2	0	5	0	4
AUR62001140	6	8	9	4	8	7	10	8	24	33	28	33
AUR62001141	18	5	12	13	14	9	19	16	37	32	42	61
AUR62001142	0	0	0	0	0	0	0	0	0	0	0	0
AUR62001143	12	8	16	10	14	9	10	13	10	10	9	11
AUR62001144	0	2	3	0	0	0	0	0	0	1	0	2
AUR62001145	0	0	0	0	0	0	0	0	4	4	1	5
AUR62001146	7	7	8	11	6	3	9	9	7	8	6	9
AUR62001147	9	11	15	20	11	11	10	13	9	9	19	15
AUR62001148	17	2	5	18	1	2	1	1	35	37	36	65
AUR62001149	7	7	16	15	10	17	9	13	27	23	22	29
AUR62001150	13	16	21	20	19	8	15	30	22	27	17	16
AUR62001151	0	0	0	0	0	1	1	0	0	0	0	0
AUR62001152	11	9	5	13	10	19	14	13	8	12	15	14
AUR62001153	10	13	20	20	11	21	25	22	7	14	10	18
AUR62001154	0	0	1	0	3	1	3	1	0	0	0	2
AUR62001155	51	31	38	65	35	32	36	50	40	37	26	41
AUR62001156	0	1	0	0	0	0	0	0	0	0	0	0
AUR62001157	6	2	4	0	4	6	1	13	5	4	4	6
AUR62001158	3	2	7	1	0	5	2	3	4	4	3	3
AUR62001159	15	20	13	10	14	11	29	13	12	18	13	30
AUR62001160	3	2	1	1	2	2	1	0	1	0	0	2
AUR62001161	1	1	1	1	0	0	0	0	0	1	0	0
AUR62001162	0	0	0	0	0	0	0	0	0	1	0	0
AUR62001163	25	28	20	21	22	22	22	27	36	23	45	47
AUR62001164	35	31	46	38	19	49	32	48	59	36	48	54
AUR62001165	14	8	10	15	12	10	14	14	8	19	13	16
AUR62001166	0	0	0	0	0	0	0	0	0	0	0	0
AUR62001167	274	223	252	305	213	318	335	403	370	244	383	333
AUR62001168	10	14	6	9	7	5	8	9	10	10	9	14
AUR62001169	4	2	10	14	11	6	7	8	5	3	5	3
AUR62001170	0	0	0	0	1	1	0	0	0	0	0	0
AUR62001171	1	1	6	2	1	1	2	2	2	3	0	0
AUR62001172	6	0	2	3	8	3	0	2	4	12	2	4
AUR62001173	0	2	4	3	5	1	2	1	3	3	8	8
AUR62001174	14	18	21	22	12	17	21	22	38	20	21	42
AUR62001175	8	11	10	12	11	2	12	4	22	13	8	16
AUR62001176	11	3	6	4	9	7	8	9	5	7	7	3
AUR62001177	9	5	9	7	3	3	5	1	6	4	8	6
AUR62001178	4	1	5	4	2	2	2	5	2	4	3	7
AUR62001179	0	0	0	0	0	0	0	0	0	0	0	0
AUR62001180	0	0	0	0	0	0	0	0	0	0	0	0
AUR62001181	0	0	0	0	0	0	0	0	0	0	0	0
AUR62001182	1	0	0	0	0	0	0	0	0	0	0	1
AUR62001183	0	0	0	0	0	0	0	0	0	0	0	0
AUR62001184	1	1	0	0	2	0	1	0	4	5	3	7
AUR62001185	0	0	0	0	0	0	0	0	0	0	0	0
AUR62001186	0	0	0	0	0	0	0	0	0	0	0	0
AUR62001187	0	0	0	0	0	0	0	0	0	0	0	0
AUR62001188	0	0	0	0	0	0	0	0	0	0	0	0
AUR62001189	0	0	0	1	10	0	1	1	14	0	4	5
AUR62001190	5	4	2	4	2	4	4	7	3	0	7	5
AUR62001191	1	1	0	2	1	0	2	0	2	1	0	1
AUR62001192	0	0	0	0	0	0	0	0	0	0	0	0
AUR62001193	6	11	11	6	2	5	8	6	7	6	17	9
AUR62001194	17	13	20	24	12	17	15	18	17	10	25	16
AUR62001195	6	6	2	6	8	5	6	5	7	6	7	11
AUR62001196	2	5	2	6	8	16	7	15	1	4	2	6
AUR62001197	3	4	3	6	2	3	3	12	2	0	3	3
AUR62001198	5	4	7	9	11	7	14	9	10	11	5	15
AUR62001199	3	1	3	0	0	1	2	0	3	1	0	0
AUR62001200	0	0	0	0	0	0	0	0	0	0	0	0
AUR62001201	11	5	21	15	4	17	15	24	10	9	14	14
AUR62001202	37	32	41	51	44	50	57	44	59	44	48	50
AUR62001203	0	0	0	1	0	0	0	0	0	0	0	0
AUR62001204	14	2	30	30	16	18	2	26	21	7	1	5
AUR62001205	21	7	28	29	19	8	6	33	40	21	23	18
AUR62001206	5	1	4	14	4	5	3	10	4	5	2	5
AUR62001207	0	0	0	0	0	0	0	0	0	0	0	0
AUR62001208	7	6	6	6	6	2	3	10	8	9	3	8
AUR62001209	1	1	3	2	4	1	4	5	2	3	1	1
AUR62001210	9	8	24	11	10	21	20	30	8	9	11	12
AUR62001211	25	36	25	20	19	20	13	23	32	16	23	23
AUR62001212	0	0	1	0	0	0	0	0	0	0	1	2
AUR62001213	0	0	0	0	0	0	0	0	0	0	0	0
AUR62001214	0	0	0	0	0	0	0	0	0	0	0	0
AUR62001215	6	21	11	9	6	15	14	8	13	16	22	19
AUR62001216	0	0	0	0	0	0	0	0	0	0	1	2
AUR62001217	0	0	0	0	0	0	0	0	0	0	0	0
AUR62001218	8	7	7	7	14	8	8	8	7	8	6	5
AUR62001219	18	12	20	19	22	27	32	31	14	15	16	20
AUR62001220	1	0	0	2	2	1	1	4	2	3	4	2
AUR62001221	2	3	2	5	2	3	10	10	14	13	6	14
AUR62001222	1	1	1	1	3	3	2	4	2	2	4	0
AUR62001223	0	1	0	1	0	2	0	2	1	1	2	0
AUR62001224	3	7	6	19	13	8	6	9	6	12	8	5
AUR62001225	0	0	0	0	0	0	0	0	0	0	0	0
AUR62001226	2	0	3	11	0	0	2	1	1	2	0	0
AUR62001227	1	1	0	1	1	2	2	1	0	1	2	1
AUR62001228	9	4	16	19	14	7	4	13	21	12	14	27
AUR62001229	17	17	13	12	13	19	26	32	19	20	17	22
AUR62001230	77	68	59	51	36	40	61	52	71	36	63	72
AUR62001231	5	5	6	9	7	6	6	9	7	5	5	5
AUR62001232	14	8	12	11	13	10	12	8	14	12	6	13
AUR62001233	5	3	4	3	7	12	13	16	3	5	0	7
AUR62001234	0	0	0	0	0	0	0	1	1	1	0	1
AUR62001235	0	0	0	0	0	0	0	0	0	0	0	0
AUR62001236	1	1	0	1	0	0	0	0	0	0	1	0
AUR62001237	0	0	0	0	0	0	0	0	0	1	0	0
AUR62001238	2	1	2	6	0	0	3	0	0	0	0	1
AUR62001239	0	0	0	0	0	0	0	0	0	0	0	0
AUR62001240	0	0	0	0	0	0	0	0	0	0	0	0
AUR62001241	0	0	2	2	0	3	1	3	0	1	0	0
AUR62001242	0	0	0	0	0	0	0	0	0	0	0	0
AUR62001243	0	0	0	0	0	0	0	0	0	0	0	0
AUR62001244	66	58	59	105	160	58	112	56	345	97	236	279
AUR62001245	267	260	233	538	579	315	273	281	924	267	535	689
AUR62001246	1	2	4	0	1	0	2	2	4	0	4	16
AUR62001247	0	0	2	1	0	0	0	0	0	0	0	2
AUR62001248	7	6	6	8	6	5	5	13	16	10	1	10
AUR62001249	97	109	138	147	115	111	142	197	124	105	94	139
AUR62001250	5	7	2	10	2	6	13	6	6	8	3	6
AUR62001251	2	0	2	8	2	1	4	3	9	5	4	6
AUR62001252	23	17	26	21	19	26	25	43	42	36	27	35
AUR62001253	30	30	19	59	16	25	27	22	38	36	31	30
AUR62001254	17	14	24	24	15	4	9	12	34	13	22	24
AUR62001255	25	18	18	29	23	15	22	19	23	14	19	19
AUR62001256	9	2	5	4	1	0	3	3	1	5	3	1
AUR62001257	8	6	11	8	8	3	10	7	11	6	13	10
AUR62001258	3	4	4	2	5	3	5	4	7	1	4	5
AUR62001259	51	50	47	55	43	30	67	59	53	40	33	66
AUR62001260	10	9	14	13	6	2	12	11	13	4	11	12
AUR62001261	0	0	0	0	0	0	0	0	0	0	0	0
AUR62001262	0	0	0	0	0	0	0	0	0	0	0	0
AUR62001263	5	10	16	10	7	10	8	9	6	6	8	10
AUR62001264	0	0	1	2	1	2	0	0	2	1	0	0
AUR62001265	11	11	9	11	10	7	8	11	12	8	9	9
AUR62001266	12	11	11	21	7	16	16	18	20	10	13	15
AUR62001267	59	54	55	58	50	52	63	104	47	54	45	79
AUR62001268	1	0	1	0	0	0	1	0	1	0	1	0
AUR62001269	4	8	8	5	2	3	0	1	2	4	9	5
AUR62001270	12	4	8	9	5	9	12	12	9	12	6	4
AUR62001271	3	3	1	1	4	3	0	1	3	0	2	0
AUR62001272	0	0	1	0	0	0	0	0	0	0	1	0
AUR62001273	5	8	7	8	6	5	4	5	11	17	9	16
AUR62001274	8	9	10	18	4	6	14	11	10	6	12	10
AUR62001275	9	6	5	4	3	7	3	6	12	5	6	12
AUR62001276	2	2	3	4	1	2	0	0	0	0	3	2
AUR62001277	7	4	3	5	1	1	1	2	5	1	4	6
AUR62001278	6	11	7	5	10	4	12	12	13	3	12	7
AUR62001279	0	0	2	0	0	0	0	0	0	0	0	0
AUR62001280	37	35	38	46	22	35	41	35	49	43	45	49
AUR62001281	8	5	9	5	6	2	7	8	9	2	6	10
AUR62001282	3	0	2	2	1	0	2	1	0	0	0	1
AUR62001283	2	2	0	3	6	6	15	9	3	2	2	1
AUR62001284	0	0	2	0	2	1	1	2	0	0	0	0
AUR62001285	1	1	1	7	6	12	12	16	0	1	0	0
AUR62001286	4	2	6	1	1	3	4	2	7	0	5	9
AUR62001287	6	5	6	8	1	0	4	2	7	4	4	5
AUR62001288	0	2	0	2	0	0	0	0	1	0	0	3
AUR62001289	2	0	1	5	1	1	5	3	6	12	2	16
AUR62001290	14	19	32	25	29	31	25	39	38	31	20	27
AUR62001291	1	4	4	3	3	3	3	3	0	1	1	3
AUR62001292	9	3	13	7	6	5	7	10	10	8	6	8
AUR62001293	46	48	66	76	69	42	53	101	103	66	69	86
AUR62001294	4	3	8	9	6	6	8	10	7	4	6	8
AUR62001295	7	9	9	16	6	8	7	16	18	11	13	11
AUR62001296	46	35	47	64	47	49	62	84	56	46	46	56
AUR62001297	1	1	2	2	0	3	2	1	6	3	4	1
AUR62001298	0	0	0	0	0	0	0	1	0	0	0	0
AUR62001299	17	17	24	8	9	10	16	24	23	20	23	22
AUR62001300	1	0	1	0	3	1	0	0	1	1	2	2
AUR62001301	2	4	5	4	4	3	6	3	6	4	5	2
AUR62001302	2	2	4	5	3	0	3	2	2	0	4	6
AUR62001303	0	0	0	0	0	0	0	0	0	0	0	0
AUR62001304	23	18	18	35	16	18	11	23	23	11	18	19
AUR62001305	7	3	4	3	0	2	1	3	3	2	2	0
AUR62001306	3	5	4	7	6	3	1	5	6	6	1	3
AUR62001307	20	8	9	17	10	11	9	16	9	19	5	12
AUR62001308	0	0	1	6	2	6	4	8	2	3	5	12
AUR62001309	12	7	14	20	3	11	12	21	11	7	12	18
AUR62001310	4	2	3	5	2	2	4	3	3	2	6	3
AUR62001311	21	8	16	20	20	15	10	21	132	107	138	158
AUR62001312	0	0	0	0	1	0	0	0	0	0	1	0
AUR62001313	0	0	0	0	0	0	0	0	0	0	0	0
AUR62001314	0	0	0	0	0	0	0	0	0	0	0	0
AUR62001315	0	0	0	0	0	0	0	0	0	0	0	0
AUR62001316	0	0	0	0	0	0	0	0	0	0	0	0
AUR62001317	36	13	26	25	27	15	18	21	258	215	192	232
AUR62001318	0	0	0	0	0	0	0	0	0	0	1	0
AUR62001319	0	0	0	0	0	0	0	0	0	0	0	0
AUR62001320	4	6	6	12	2	5	6	8	9	10	9	5
AUR62001321	0	0	0	0	0	0	1	0	1	0	0	0
AUR62001322	3	2	4	6	1	3	6	4	8	7	7	6
AUR62001323	16	21	29	35	22	21	26	31	31	32	30	45
AUR62001324	0	2	2	0	0	3	1	2	0	2	2	2
AUR62001325	1	0	0	0	1	0	0	0	0	0	0	0
AUR62001326	2	4	5	5	1	1	3	0	4	3	3	2
AUR62001327	0	0	1	0	0	0	0	0	0	1	0	0
AUR62001328	0	0	0	2	1	1	1	0	0	0	0	0
AUR62001329	7	6	9	5	6	4	7	4	4	9	3	0
AUR62001330	1	0	1	2	0	0	1	1	2	2	1	0
AUR62001331	4	6	2	8	10	5	2	5	6	2	4	3
AUR62001332	1	4	3	0	2	3	1	2	4	1	2	1
AUR62001333	0	0	0	0	0	0	0	0	0	0	0	0
AUR62001334	4	2	7	6	3	1	3	3	1	1	0	0
AUR62001335	7	8	9	11	4	8	9	12	6	11	6	11
AUR62001336	1	0	7	7	2	5	2	2	3	3	2	0
AUR62001337	8	9	6	7	5	5	8	5	7	12	5	5
AUR62001338	2	6	3	3	3	0	5	6	1	4	1	2
AUR62001339	4	0	3	1	3	4	0	1	2	0	1	1
AUR62001340	3	3	3	4	4	5	3	8	4	2	5	5
AUR62001341	20	29	39	35	30	48	45	58	33	33	25	47
AUR62001342	32	17	21	27	21	27	20	16	23	30	27	31
AUR62001343	5	5	2	1	6	5	10	5	3	5	8	6
AUR62001344	6	2	8	11	5	9	9	13	6	5	17	13
AUR62001345	16	20	20	20	9	14	18	15	15	6	18	14
AUR62001346	11	9	18	21	14	11	16	20	13	16	16	23
AUR62001347	1	0	0	0	0	0	0	1	1	0	0	0
AUR62001348	23	16	18	18	3	10	10	16	6	18	9	19
AUR62001349	0	0	0	0	0	0	0	0	0	0	0	0
AUR62001350	5	0	2	9	3	3	4	9	13	2	8	6
AUR62001351	2	3	3	6	2	2	3	5	3	6	4	2
AUR62001352	0	0	0	0	0	0	0	0	0	0	0	0
AUR62001353	10	10	9	10	7	5	13	7	14	19	18	15
AUR62001354	0	0	0	0	0	0	0	0	0	0	0	0
AUR62001355	6	5	8	5	6	9	3	7	4	6	5	4
AUR62001356	11	10	12	13	3	13	10	11	18	6	8	8
AUR62001357	16	9	22	19	14	23	12	22	16	13	20	27
AUR62001358	6	3	4	5	6	6	6	5	1	6	5	9
AUR62001359	16	6	21	17	22	28	31	32	23	25	22	13
AUR62001360	15	18	13	19	19	16	15	21	24	32	19	27
AUR62001361	5	1	4	2	1	5	6	7	4	1	2	6
AUR62001362	85	69	95	78	61	77	89	95	129	110	90	136
AUR62001363	1	2	0	2	0	4	4	4	1	2	0	0
AUR62001364	50	56	69	61	45	39	38	51	84	91	70	117
AUR62001365	0	0	0	0	0	0	0	0	0	0	0	0
AUR62001366	23	24	28	21	16	13	10	16	15	12	22	19
AUR62001367	4	1	1	7	4	4	4	3	5	3	9	6
AUR62001368	6	2	5	4	5	5	3	3	1	4	1	5
AUR62001369	20	5	14	19	32	25	43	38	18	19	16	13
AUR62001370	24	27	39	44	17	26	32	33	39	47	51	65
AUR62001371	7	8	5	10	3	6	12	8	7	10	7	9
AUR62001372	4	1	1	0	1	3	1	1	0	0	1	0
AUR62001373	4	2	2	4	7	2	2	4	8	3	1	4
AUR62001374	9	8	16	18	10	14	18	25	10	21	14	16
AUR62001375	21	10	22	19	16	10	17	22	27	22	22	28
AUR62001376	13	11	9	6	13	14	9	17	9	15	12	25
AUR62001377	8	8	9	19	9	12	12	12	9	11	14	10
AUR62001378	1	2	2	2	0	0	1	0	1	0	0	0
AUR62001379	6	1	2	3	4	3	3	1	3	2	3	3
AUR62001380	0	0	0	0	0	0	0	0	0	0	0	0
AUR62001381	3	0	3	3	3	2	3	3	3	1	2	2
AUR62001382	17	19	15	12	12	13	14	23	23	18	26	14
AUR62001383	0	0	0	1	1	0	2	2	2	5	3	0
AUR62001384	11	6	7	4	3	10	11	12	8	2	7	6
AUR62001385	0	0	1	0	0	1	0	1	1	2	0	0
AUR62001386	36	30	46	43	25	28	36	43	56	58	35	60
AUR62001387	2	0	1	3	3	3	3	0	2	2	3	2
AUR62001388	44	46	63	60	50	47	76	55	68	50	53	85
AUR62001389	0	2	1	0	0	0	0	0	0	0	0	0
AUR62001390	0	0	1	0	0	0	0	1	0	0	1	0
AUR62001391	2	4	3	4	3	5	4	2	3	4	3	3
AUR62001392	0	0	0	0	0	0	0	0	0	0	0	0
AUR62001393	0	0	0	0	0	0	0	0	0	0	0	0
AUR62001394	7	10	10	14	8	6	6	8	11	6	11	12
AUR62001395	1	0	2	2	2	0	4	5	1	2	2	1
AUR62001396	0	0	0	0	0	0	0	0	0	0	0	0
AUR62001397	0	0	0	0	0	0	0	0	0	0	0	0
AUR62001398	2	4	3	4	2	6	2	2	7	5	0	5
AUR62001399	2	7	11	13	7	5	8	6	15	19	12	21
AUR62001400	12	11	15	19	9	11	13	26	9	15	11	11
AUR62001401	0	0	1	0	0	0	0	1	0	0	0	0
AUR62001402	9	6	15	6	7	11	6	6	5	6	13	12
AUR62001403	2	4	9	5	3	0	4	5	9	4	6	8
AUR62001404	1	2	0	0	1	0	2	0	0	0	1	0
AUR62001405	13	8	9	8	12	20	16	20	15	15	13	14
AUR62001406	0	0	0	1	2	0	5	5	2	2	3	2
AUR62001407	11	19	18	11	18	18	22	24	25	22	9	24
AUR62001408	0	0	1	0	1	1	0	2	2	1	1	0
AUR62001409	12	3	11	7	7	6	7	8	4	10	0	6
AUR62001410	23	7	13	23	15	14	19	24	22	24	8	17
AUR62001411	0	4	4	3	3	3	2	5	1	2	3	2
AUR62001412	1	1	3	5	1	0	2	3	0	2	0	5
AUR62001413	10	5	9	9	6	8	8	14	11	5	11	9
AUR62001414	0	0	0	0	0	0	0	0	0	0	0	0
AUR62001415	1	1	1	1	0	0	0	1	5	7	3	7
AUR62001416	20	25	26	22	17	18	19	30	23	17	21	24
AUR62001417	0	0	0	0	0	0	0	0	0	0	0	0
AUR62001418	0	0	0	0	0	0	0	0	0	0	0	0
AUR62001419	4	8	5	1	2	1	4	2	3	2	3	1
AUR62001420	70	79	76	105	69	77	93	90	61	59	49	74
AUR62001421	6	2	3	1	6	4	1	3	1	3	3	6
AUR62001422	6	4	4	2	4	6	8	8	4	4	4	3
AUR62001423	4	7	4	8	3	3	5	5	9	5	5	10
AUR62001424	0	0	0	0	0	0	0	0	0	0	0	0
AUR62001425	9	16	21	16	15	14	22	22	20	18	14	17
AUR62001426	2	0	0	0	0	0	0	1	0	0	1	0
AUR62001427	55	48	77	71	50	77	83	135	161	148	105	170
AUR62001428	31	12	19	29	11	14	27	33	9	19	10	10
AUR62001429	19	15	11	24	21	13	25	31	21	45	15	35
AUR62001430	0	0	0	0	0	0	0	0	0	0	0	0
AUR62001431	89	91	88	81	77	86	73	85	80	75	99	102
AUR62001432	18	17	12	14	12	11	14	14	11	12	11	17
AUR62001433	1	2	1	5	0	0	0	1	1	0	1	0
AUR62001434	4	8	6	4	2	5	4	2	8	0	6	8
AUR62001435	86	87	66	111	73	59	55	69	51	59	57	64
AUR62001436	1	6	5	4	4	2	5	5	4	3	8	3
AUR62001437	33	17	27	22	12	18	25	18	20	17	18	37
AUR62001438	2	0	0	3	0	0	3	1	1	1	2	3
AUR62001439	4	2	2	3	4	3	5	9	4	5	3	4
AUR62001440	3	4	0	0	0	0	2	2	0	1	1	2
AUR62001441	1	1	0	1	0	1	0	2	1	2	1	3
AUR62001442	22	16	23	22	19	16	28	25	33	19	17	23
AUR62001443	16	9	9	8	8	4	11	7	12	4	10	15
AUR62001444	5	7	4	4	3	3	2	2	3	8	6	2
AUR62001445	41	32	47	40	37	32	54	40	45	43	45	60
AUR62001446	1	1	2	2	1	1	2	2	67	65	59	77
AUR62001447	1	1	1	3	0	1	2	1	1	1	0	1
AUR62001448	8	0	12	10	3	7	6	6	9	2	12	8
AUR62001449	10	9	7	17	17	8	7	2	21	14	10	15
AUR62001450	6	5	7	6	4	5	4	3	3	3	2	9
AUR62001451	0	0	0	1	1	0	0	0	1	1	0	1
AUR62001452	0	0	0	0	0	0	0	0	0	0	0	0
AUR62001453	0	0	0	0	0	0	0	0	0	0	0	0
AUR62001454	3	4	1	3	4	4	4	0	4	5	8	3
AUR62001455	8	7	8	12	8	9	5	13	10	3	5	7
AUR62001456	11	3	8	11	4	10	9	14	12	17	7	19
AUR62001457	0	0	0	0	0	0	0	0	0	1	0	0
AUR62001458	14	32	41	49	41	15	23	36	59	49	19	25
AUR62001459	0	0	0	0	0	0	0	0	0	0	0	0
AUR62001460	0	0	0	0	0	0	0	0	61	10	12	20
AUR62001461	0	0	0	0	0	0	0	0	0	0	0	0
AUR62001462	4	10	10	11	2	3	7	8	8	6	4	9
AUR62001463	2	6	5	7	4	8	6	9	0	2	4	10
AUR62001464	43	44	51	35	23	39	41	56	47	49	34	69
AUR62001465	1	1	2	0	1	0	1	0	0	2	0	0
AUR62001466	10	8	14	10	8	7	6	11	12	15	13	7
AUR62001467	13	14	21	21	19	13	44	20	35	45	42	40
AUR62001468	0	0	0	0	0	0	0	0	0	0	0	0
AUR62001469	0	1	0	0	0	0	0	0	0	0	0	0
AUR62001470	1	0	0	0	1	0	0	0	1	0	1	2
AUR62001471	14	4	7	1	0	0	3	8	25	18	9	35
AUR62001472	31	19	34	37	31	28	36	37	35	38	34	43
AUR62001473	11	4	5	8	9	5	12	19	6	7	11	4
AUR62001474	0	1	3	6	2	1	2	4	3	10	2	12
AUR62001475	6	12	11	7	15	14	11	20	13	6	9	11
AUR62001476	8	14	18	18	11	15	14	18	15	12	12	17
AUR62001477	68	85	60	75	55	66	73	109	53	62	54	82
AUR62001478	0	0	0	0	0	0	0	0	0	0	0	0
AUR62001479	3	4	5	9	1	3	3	1	4	1	2	2
AUR62001480	0	0	0	0	0	0	0	0	0	0	0	0
AUR62001481	0	0	0	1	0	0	1	0	0	1	1	0
AUR62001482	9	17	15	10	2	4	3	17	2	14	10	16
AUR62001483	3	6	6	1	3	4	6	7	3	4	1	6
AUR62001484	0	0	0	0	0	0	0	0	0	0	0	0
AUR62001485	0	0	0	0	0	0	0	0	0	0	0	0
AUR62001486	0	0	0	0	0	0	0	0	0	0	0	0
AUR62001487	0	0	0	0	0	0	0	0	0	0	0	0
AUR62001488	0	0	0	0	0	0	0	0	0	0	0	0
AUR62001489	16	17	21	14	16	23	26	23	20	20	28	24
AUR62001490	14	8	10	7	7	8	4	4	14	6	8	9
AUR62001491	8	15	7	8	6	6	9	14	5	7	13	14
AUR62001492	22	17	28	28	17	22	36	33	25	15	36	31
AUR62001493	0	0	0	0	0	0	0	0	0	0	0	1
AUR62001494	2	0	2	2	3	1	1	1	1	1	1	0
AUR62001495	0	0	0	0	0	0	0	0	0	0	0	0
AUR62001496	0	0	1	0	0	2	2	0	0	0	0	0
AUR62001497	0	1	0	4	2	3	2	2	6	4	4	4
AUR62001498	16	14	21	25	12	24	28	31	16	12	14	20
AUR62001499	7	4	5	5	4	4	5	2	2	1	3	8
AUR62001500	0	1	0	0	0	0	1	1	1	0	1	0
AUR62001501	15	19	20	19	12	10	8	10	17	11	8	11
AUR62001502	13	5	9	11	6	13	12	24	9	6	12	20
AUR62001503	2	5	3	5	2	3	7	6	3	3	6	9
AUR62001504	5	4	7	5	1	11	2	7	9	5	6	8
AUR62001505	8	5	5	7	7	6	11	8	7	6	2	10
AUR62001506	5	2	5	2	1	2	1	3	2	2	2	5
AUR62001507	41	27	28	32	35	40	54	40	43	21	56	35
AUR62001508	33	30	41	51	34	35	31	47	52	55	37	43
AUR62001509	0	0	3	2	2	0	1	3	2	1	5	1
AUR62001510	11	6	7	11	8	17	15	9	10	8	17	10
AUR62001511	3	4	1	6	4	6	6	2	3	2	5	2
AUR62001512	0	0	1	0	0	0	0	0	0	0	0	0
AUR62001513	0	0	0	1	0	0	0	0	0	0	0	0
AUR62001514	20	19	33	36	28	22	22	35	42	33	26	41
AUR62001515	21	13	23	29	16	23	27	30	21	28	32	27
AUR62001516	19	20	24	23	14	19	18	15	21	27	27	36
AUR62001517	1	1	1	5	2	3	0	2	6	9	5	7
AUR62001518	0	0	0	0	0	0	0	0	0	1	0	1
AUR62001519	2	5	1	7	6	2	5	7	5	5	6	10
AUR62001520	0	1	2	1	2	4	3	2	4	3	1	0
AUR62001521	7	5	4	7	6	9	9	12	6	11	9	11
AUR62001522	0	0	0	0	2	0	1	0	1	0	0	2
AUR62001523	0	1	1	0	0	0	2	3	1	0	0	4
AUR62001524	14	11	11	12	13	15	14	15	12	19	21	19
AUR62001525	2	5	7	7	5	7	6	7	3	4	6	4
AUR62001526	14	24	29	27	13	24	15	20	25	29	24	24
AUR62001527	6	12	7	9	3	8	6	11	8	11	6	6
AUR62001528	128	100	109	149	155	78	107	64	130	72	125	126
AUR62001529	2	3	1	7	3	3	2	0	3	1	4	5
AUR62001530	12	12	11	16	10	18	18	10	9	15	15	16
AUR62001531	0	2	0	1	0	0	1	0	0	0	0	1
AUR62001532	1	1	3	0	2	2	1	1	2	1	4	1
AUR62001533	3	5	1	5	8	6	2	1	7	7	13	9
AUR62001534	10	3	4	11	6	9	8	11	12	9	11	9
AUR62001535	0	0	0	0	0	0	0	0	0	0	0	0
AUR62001536	12	10	15	8	10	13	13	11	25	11	18	18
AUR62001537	8	6	9	4	4	4	4	4	6	4	3	6
AUR62001538	4	4	3	13	7	2	4	1	8	8	2	8
AUR62001539	0	0	0	0	0	0	0	0	0	0	0	0
AUR62001540	0	0	0	0	1	0	0	0	0	0	0	0
AUR62001541	0	0	1	0	0	0	0	0	0	0	0	0
AUR62001542	9	9	15	20	15	9	21	20	35	20	19	22
AUR62001543	2	0	0	0	1	2	1	3	3	0	0	0
AUR62001544	22	14	14	22	20	13	19	18	20	16	18	25
AUR62001545	1	1	0	0	0	1	0	1	1	0	0	0
AUR62001546	0	0	0	0	0	0	0	0	0	0	0	0
AUR62001547	1	0	3	2	0	2	2	2	7	0	2	0
AUR62001548	5	8	9	4	4	7	7	8	3	2	11	5
AUR62001549	0	0	0	0	0	0	0	0	0	0	0	0
AUR62001550	0	0	0	0	0	0	0	0	0	1	0	0
AUR62001551	0	0	0	0	0	0	0	0	1	0	0	0
AUR62001552	9	5	20	13	14	18	19	16	21	12	20	17
AUR62001553	11	9	17	12	10	9	15	26	41	26	33	26
AUR62001554	4	4	8	9	4	2	5	6	4	5	12	5
AUR62001555	7	6	8	3	7	2	7	9	2	6	2	4
AUR62001556	4	3	5	4	2	6	2	5	3	3	4	8
AUR62001557	8	4	6	5	2	7	8	10	4	9	6	5
AUR62001558	28	13	26	28	27	30	27	39	26	30	23	21
AUR62001559	0	0	0	0	0	1	0	0	0	0	1	1
AUR62001560	0	0	0	1	0	0	0	1	1	0	1	0
AUR62001561	0	1	1	0	0	0	0	1	1	0	0	2
AUR62001562	33	40	31	34	18	28	23	29	46	25	40	49
AUR62001563	19	22	23	35	15	26	34	31	21	34	27	31
AUR62001564	5	2	0	4	3	3	7	1	5	3	5	4
AUR62001565	3	5	4	6	6	2	8	10	9	17	6	15
AUR62001566	11	15	18	9	12	11	13	15	17	14	17	18
AUR62001567	0	0	0	0	0	0	0	0	0	0	0	0
AUR62001568	0	0	0	0	0	0	0	0	0	0	0	0
AUR62001569	30	32	50	45	25	52	48	62	59	38	51	53
AUR62001570	0	0	0	0	0	2	1	0	1	1	1	1
AUR62001571	0	0	0	1	0	2	0	0	1	2	0	0
AUR62001572	8	7	8	14	3	7	17	14	19	13	11	19
AUR62001573	9	7	6	12	10	8	9	17	12	8	9	14
AUR62001574	3	3	0	0	1	3	2	4	2	0	4	1
AUR62001575	3	7	5	6	4	5	5	6	9	5	10	4
AUR62001576	12	12	13	6	10	15	7	10	12	12	14	15
AUR62001577	19	13	28	25	27	25	20	23	18	23	29	27
AUR62001578	13	14	20	20	19	18	16	21	26	43	34	32
AUR62001579	23	26	23	23	40	31	28	55	29	41	26	44
AUR62001580	2	5	3	3	3	3	2	1	3	1	0	5
AUR62001581	5	2	3	1	1	3	4	5	2	4	1	3
AUR62001582	13	13	22	21	31	25	24	27	21	26	20	27
AUR62001583	11	4	10	11	9	7	11	8	7	4	14	10
AUR62001584	5	5	5	11	8	6	5	4	7	13	14	9
AUR62001585	6	8	5	12	6	7	7	9	11	3	12	6
AUR62001586	34	42	58	50	28	35	56	63	34	40	46	59
AUR62001587	5	9	2	6	9	11	9	15	14	5	11	9
AUR62001588	24	30	25	28	23	25	25	30	14	23	36	27
AUR62001589	9	6	16	15	5	6	12	15	18	16	22	25
AUR62001590	23	16	25	21	24	29	34	36	13	11	12	23
AUR62001591	9	2	6	6	4	2	3	2	3	4	0	4
AUR62001592	1	3	6	8	3	4	5	3	10	3	5	4
AUR62001593	2	4	13	4	1	2	12	6	4	4	3	5
AUR62001594	0	0	1	0	0	0	0	1	0	1	0	0
AUR62001595	34	33	50	34	34	27	51	49	205	188	176	150
AUR62001596	107	98	99	167	128	108	125	149	92	64	66	83
AUR62001597	0	0	0	0	0	1	0	0	0	0	0	0
AUR62001598	11	16	21	19	19	20	19	22	25	11	13	26
AUR62001599	19	12	19	19	19	16	23	28	14	20	19	20
AUR62001600	4	1	6	3	5	1	1	3	7	6	3	5
AUR62001601	12	6	7	9	4	7	11	18	19	12	12	14
AUR62001602	3	0	0	3	1	0	2	1	3	2	1	3
AUR62001603	0	0	4	2	1	3	2	0	0	0	0	1
AUR62001604	0	0	0	0	0	0	0	0	0	0	0	0
AUR62001605	0	0	0	0	0	0	0	0	0	0	0	0
AUR62001606	8	7	7	6	5	3	12	5	10	12	9	8
AUR62001607	5	6	8	2	4	1	4	1	4	5	2	1
AUR62001608	1	0	0	2	3	2	1	2	1	0	2	2
AUR62001609	5	4	10	4	4	4	5	5	5	6	5	9
AUR62001610	18	9	10	17	16	23	15	25	15	14	18	19
AUR62001611	14	14	19	17	11	14	16	16	13	7	20	19
AUR62001612	11	14	25	17	17	14	26	17	25	24	19	23
AUR62001613	80	70	75	73	46	61	63	70	74	55	82	93
AUR62001614	5	6	2	6	6	6	5	10	14	5	15	10
AUR62001615	1	2	1	3	0	3	1	0	0	3	0	1
AUR62001616	1	5	3	2	4	2	1	1	1	3	3	6
AUR62001617	0	0	0	0	0	0	0	0	0	0	0	0
AUR62001618	149	166	171	160	144	145	205	217	221	205	208	214
AUR62001619	0	2	0	2	3	2	4	6	3	2	3	3
AUR62001620	5	1	3	4	2	4	7	4	7	3	3	1
AUR62001621	1	0	1	1	0	1	1	2	0	2	2	0
AUR62001622	13	12	13	14	9	10	18	12	15	13	10	16
AUR62001623	0	0	0	3	0	0	0	1	3	0	1	4
AUR62001624	6	4	5	7	5	1	2	3	2	1	9	8
AUR62001625	1	0	0	0	1	0	2	2	1	1	2	1
AUR62001626	0	0	0	1	0	3	1	0	2	1	2	1
AUR62001627	3	2	3	6	1	3	6	3	4	4	6	9
AUR62001628	3	2	2	6	6	2	5	1	4	5	7	5
AUR62001629	7	1	5	7	4	5	8	12	10	5	5	11
AUR62001630	2	4	4	1	7	3	2	7	4	7	8	3
AUR62001631	10	16	12	20	14	10	15	5	10	12	13	10
AUR62001632	0	1	1	0	0	0	0	1	1	0	1	1
AUR62001633	25	15	43	33	26	30	36	41	45	30	22	37
AUR62001634	2	4	0	2	0	3	2	2	3	3	1	4
AUR62001635	2	2	0	1	1	1	4	1	1	1	1	1
AUR62001636	5	3	2	3	1	1	1	6	5	5	8	5
AUR62001637	2	1	0	2	1	2	0	1	0	0	0	2
AUR62001638	9	9	10	7	7	10	6	9	12	7	15	10
AUR62001639	1	1	1	3	2	2	0	0	0	0	1	1
AUR62001640	14	12	14	15	17	17	14	14	20	9	15	12
AUR62001641	1	0	1	0	0	0	0	1	0	0	1	1
AUR62001642	1	0	0	0	0	0	0	0	0	0	0	0
AUR62001643	1	1	0	1	1	2	2	2	1	1	2	3
AUR62001644	27	26	31	44	23	32	39	49	49	47	38	52
AUR62001645	26	19	15	13	21	22	16	22	27	12	18	22
AUR62001646	0	1	3	2	3	4	2	2	4	2	1	2
AUR62001647	5	15	13	19	14	8	11	14	18	8	8	17
AUR62001648	2	6	5	2	1	7	1	2	3	2	5	4
AUR62001649	3	3	1	3	0	2	2	1	4	2	3	4
AUR62001650	0	0	0	0	0	0	0	0	0	0	0	1
AUR62001651	0	0	0	1	1	0	0	0	1	3	1	2
AUR62001652	1	3	2	2	9	3	5	4	9	5	5	5
AUR62001653	0	0	0	0	0	0	0	0	0	0	0	0
AUR62001654	0	1	6	1	2	0	5	2	3	1	3	0
AUR62001655	0	0	0	0	0	0	0	0	0	0	0	0
AUR62001656	8	6	6	8	2	6	4	3	7	4	12	14
AUR62001657	14	9	17	15	11	12	21	24	19	34	11	25
AUR62001658	34	24	21	30	21	9	14	15	14	18	22	11
AUR62001659	2	6	4	4	2	4	4	6	3	3	3	3
AUR62001660	2	2	0	2	1	0	1	0	1	1	5	1
AUR62001661	0	0	1	0	0	1	0	0	0	0	0	1
AUR62001662	0	0	0	0	0	0	0	0	0	0	0	0
AUR62001663	3	3	2	4	0	0	3	5	6	6	1	3
AUR62001664	0	0	0	0	0	0	0	0	0	1	0	0
AUR62001665	7	2	4	9	4	6	6	9	13	5	8	12
AUR62001666	2	5	5	6	5	3	2	2	2	3	3	4
AUR62001667	7	6	11	5	9	6	8	9	14	13	7	6
AUR62001668	113	119	121	167	105	130	114	137	180	101	198	200
AUR62001669	13	5	3	4	12	8	16	12	13	10	12	11
AUR62001670	0	0	2	2	2	0	0	0	0	1	0	0
AUR62001671	2	2	1	0	2	0	3	3	0	3	2	3
AUR62001672	32	36	37	47	52	34	49	61	71	47	50	75
AUR62001673	0	0	0	0	0	0	1	1	1	1	1	0
AUR62001674	4	4	6	6	1	0	1	2	0	1	0	1
AUR62001675	5	3	4	9	4	8	6	5	3	2	5	6
AUR62001676	8	7	18	14	10	29	32	25	10	7	13	9
AUR62001677	19	16	21	23	14	19	22	22	17	19	20	20
AUR62001678	33	25	35	20	32	24	15	21	28	21	28	30
AUR62001679	4	3	4	7	1	4	6	2	6	2	1	3
AUR62001680	0	0	0	0	0	0	0	0	0	0	0	0
AUR62001681	0	0	0	0	0	0	0	1	0	0	0	0
AUR62001682	25	34	41	31	10	17	15	26	16	10	30	43
AUR62001683	0	7	8	8	10	9	5	7	20	7	13	9
AUR62001684	9	10	13	11	11	10	11	13	12	8	8	5
AUR62001685	5	6	5	5	2	3	10	4	2	2	6	5
AUR62001686	0	0	0	0	0	0	0	0	0	0	0	0
AUR62001687	7	9	8	9	9	7	5	11	8	6	8	8
AUR62001688	4	1	4	2	5	2	9	4	2	7	1	8
AUR62001689	9	8	7	9	7	2	9	1	8	6	12	10
AUR62001690	3	4	11	4	5	4	5	4	7	7	7	5
AUR62001691	1	2	2	2	2	2	1	2	0	3	1	1
AUR62001692	3	1	4	5	1	2	1	1	1	0	1	4
AUR62001693	0	5	2	4	1	2	3	4	4	1	1	3
AUR62001694	7	3	16	15	4	11	12	7	8	10	7	11
AUR62001695	26	14	13	24	14	18	11	18	21	14	21	16
AUR62001696	8	11	9	12	9	6	17	6	10	13	18	13
AUR62001697	2	2	2	3	2	2	2	2	3	3	3	1
AUR62001698	25	17	19	20	14	20	22	24	24	20	17	20
AUR62001699	25	36	43	48	31	30	33	47	60	37	38	66
AUR62001700	11	8	15	11	8	7	14	21	12	14	9	16
AUR62001701	54	27	93	56	193	187	222	134	135	105	83	198
AUR62001702	17	12	12	18	10	12	15	11	23	15	12	19
AUR62001703	17	19	26	19	19	18	21	18	26	19	16	21
AUR62001704	13	15	13	15	5	6	7	11	7	10	7	16
AUR62001705	3	4	5	7	0	4	1	2	4	1	6	6
AUR62001706	1	3	2	1	2	0	0	0	3	3	3	6
AUR62001707	8	3	5	2	2	1	5	7	5	8	3	2
AUR62001708	3	3	2	0	1	2	4	3	5	1	5	3
AUR62001709	12	10	19	11	17	16	16	13	28	13	16	26
AUR62001710	13	13	13	15	15	15	11	16	14	16	10	12
AUR62001711	25	24	20	26	21	15	32	22	15	25	24	30
AUR62001712	77	89	107	109	73	70	74	67	91	50	90	102
AUR62001713	0	0	0	0	0	0	0	0	0	0	0	0
AUR62001714	0	0	0	0	0	0	0	0	0	0	0	0
AUR62001715	3	4	5	6	2	2	9	6	8	1	4	7
AUR62001716	3	3	5	8	2	3	2	4	2	2	2	1
AUR62001717	3	1	2	4	3	2	4	6	6	6	6	7
AUR62001718	10	11	13	8	10	10	15	16	8	8	19	11
AUR62001719	18	20	18	19	13	12	17	12	35	22	38	27
AUR62001720	6	5	9	5	10	9	8	14	9	9	8	15
AUR62001721	13	16	17	19	24	21	28	43	30	20	17	38
AUR62001722	0	1	0	1	0	0	0	0	0	0	0	0
AUR62001723	29	28	33	39	27	38	25	36	16	13	18	21
AUR62001724	0	0	0	0	0	0	0	0	0	0	0	0
AUR62001725	7	6	5	9	4	4	3	5	10	12	13	12
AUR62001726	4	6	8	9	7	6	13	13	11	8	7	15
AUR62001727	19	12	12	10	15	8	8	10	17	10	7	17
AUR62001728	20	23	21	18	17	23	12	18	14	20	25	27
AUR62001729	9	20	25	25	12	13	14	19	15	14	17	30
AUR62001730	8	12	10	9	10	6	4	8	8	8	8	9
AUR62001731	1	0	0	1	0	0	0	0	0	1	0	3
AUR62001732	0	0	0	0	0	0	0	0	0	0	0	0
AUR62001733	73	62	86	96	60	60	60	110	96	72	48	78
AUR62001734	0	0	0	0	0	0	0	0	0	0	0	0
AUR62001735	0	0	0	0	0	0	0	0	0	0	0	0
AUR62001736	59	56	74	74	96	40	79	64	62	49	83	85
AUR62001737	10	10	9	4	10	11	11	9	6	5	7	6
AUR62001738	18	18	19	17	21	14	16	15	15	10	16	14
AUR62001739	0	0	0	0	0	0	0	0	0	0	0	0
AUR62001740	0	0	0	0	0	0	0	0	0	0	0	0
AUR62001741	1	3	2	1	3	3	3	1	3	0	1	2
AUR62001742	3	3	5	9	7	12	12	16	5	6	6	7
AUR62001743	1	1	1	4	3	2	4	6	2	1	2	1
AUR62001744	0	0	2	0	0	0	0	0	0	0	0	0
AUR62001745	0	0	0	0	0	0	0	0	0	0	0	0
AUR62001746	18	23	22	15	8	17	14	23	23	34	24	21
AUR62001747	5	1	1	3	1	2	2	4	0	5	3	3
AUR62001748	1	0	1	0	0	0	0	0	1	0	1	0
AUR62001749	6	13	2	7	2	2	0	4	7	5	5	2
AUR62001750	43	27	53	48	37	36	37	56	42	39	36	41
AUR62001751	0	0	1	1	0	0	2	2	2	1	2	0
AUR62001752	2	1	2	8	3	0	2	2	0	2	0	1
AUR62001753	2	4	6	13	3	2	13	6	5	4	2	7
AUR62001754	8	11	17	8	8	6	5	3	9	13	5	16
AUR62001755	0	0	0	0	0	0	0	0	0	0	0	0
AUR62001756	0	0	0	5	0	1	0	0	0	0	3	1
AUR62001757	2	2	4	3	5	1	7	2	3	4	6	2
AUR62001758	24	32	32	37	23	31	45	44	37	40	41	52
AUR62001759	3	6	6	2	3	2	1	3	5	0	5	7
AUR62001760	2	5	2	6	1	6	7	6	7	1	5	5
AUR62001761	6	9	8	12	11	6	3	9	8	8	8	16
AUR62001762	0	4	3	4	0	3	2	1	2	1	2	2
AUR62001763	1	0	2	3	2	0	0	0	0	2	1	4
AUR62001764	0	0	0	0	0	0	0	0	0	0	0	0
AUR62001765	9	10	22	24	10	13	17	10	8	4	4	4
AUR62001766	4	10	9	9	10	7	16	11	15	9	4	7
AUR62001767	6	8	3	5	9	6	9	11	10	6	10	7
AUR62001768	19	17	22	17	17	24	21	24	15	14	16	15
AUR62001769	44	18	29	32	29	44	48	40	46	42	36	50
AUR62001770	36	14	38	30	23	23	31	52	38	29	37	45
AUR62001771	4	4	2	3	3	3	7	4	4	4	5	5
AUR62001772	4	2	6	13	4	6	5	8	5	4	6	4
AUR62001773	0	0	0	0	0	0	0	0	0	0	0	0
AUR62001774	4	0	7	11	5	11	10	9	6	4	5	9
AUR62001775	15	11	28	21	20	25	16	15	17	11	21	33
AUR62001776	12	14	10	20	6	11	7	4	15	6	13	14
AUR62001777	0	1	0	0	0	1	0	1	0	0	0	0
AUR62001778	1	3	2	1	1	4	2	5	1	3	2	5
AUR62001779	23	23	19	26	19	15	23	24	27	24	14	22
AUR62001780	4	6	12	8	5	9	4	7	6	7	16	12
AUR62001781	0	0	0	0	0	0	0	0	0	0	0	0
AUR62001782	3	3	3	9	8	5	7	8	5	12	5	3
AUR62001783	6	3	7	6	5	2	1	2	1	1	3	1
AUR62001784	5	7	4	4	11	1	3	7	4	12	4	3
AUR62001785	1	1	0	1	4	6	4	3	2	1	1	0
AUR62001786	0	0	0	0	0	0	0	0	0	0	0	0
AUR62001787	2	4	5	1	2	1	2	0	0	0	2	3
AUR62001788	4	4	1	4	1	4	2	0	4	1	3	5
AUR62001789	5	3	3	4	5	8	10	6	2	1	5	3
AUR62001790	1	2	1	0	0	1	0	0	1	1	0	0
AUR62001791	0	0	1	1	1	0	1	0	0	2	0	0
AUR62001792	18	9	24	11	14	11	11	12	21	19	11	19
AUR62001793	2	2	5	6	3	2	5	11	2	1	5	4
AUR62001794	12	3	3	6	4	10	8	16	10	19	2	9
AUR62001795	7	8	7	4	6	8	5	9	2	9	4	10
AUR62001796	5	0	2	6	3	0	2	4	1	4	3	0
AUR62001797	2	0	0	0	0	1	0	0	0	0	0	0
AUR62001798	5	3	3	3	4	1	3	2	5	1	1	4
AUR62001799	16	6	22	29	14	15	18	26	24	17	22	18
AUR62001800	16	18	19	17	12	11	12	20	19	7	18	13
AUR62001801	0	0	0	0	0	0	0	1	0	0	0	0
AUR62001802	0	0	0	0	0	0	0	0	0	0	0	0
AUR62001803	0	0	0	0	0	0	0	1	0	0	0	0
AUR62001804	5	3	4	4	5	1	3	4	1	3	4	10
AUR62001805	5	2	1	5	2	3	1	3	4	0	6	2
AUR62001806	19	23	32	39	25	20	19	25	21	34	14	23
AUR62001807	11	9	8	4	2	5	4	6	10	7	5	6
AUR62001808	7	10	8	9	5	6	10	12	13	9	6	13
AUR62001809	11	7	17	22	11	13	20	13	16	11	15	18
AUR62001810	36	22	24	30	29	17	26	25	32	49	30	40
AUR62001811	18	29	29	31	21	20	21	19	57	35	58	25
AUR62001812	6	2	2	5	8	1	7	9	8	0	5	3
AUR62001813	25	30	17	30	15	17	37	27	16	16	22	31
AUR62001814	11	12	4	10	8	6	6	8	9	15	8	16
AUR62001815	3	0	1	4	0	7	1	3	0	0	0	0
AUR62001816	0	0	0	0	0	0	0	0	0	0	0	0
AUR62001817	0	0	0	2	1	2	2	1	1	1	1	2
AUR62001818	2	3	9	4	4	2	2	3	0	0	1	2
AUR62001819	18	38	30	33	21	30	31	37	40	34	52	40
AUR62001820	37	32	40	41	15	35	22	20	24	6	24	30
AUR62001821	15	4	7	7	5	2	3	9	7	3	2	6
AUR62001822	2	4	6	5	4	2	5	4	22	18	15	9
AUR62001823	12	12	16	6	6	14	20	21	9	7	15	14
AUR62001824	10	3	6	4	13	3	9	7	7	4	6	12
AUR62001825	43	48	49	56	33	30	39	23	31	20	48	46
AUR62001826	25	30	35	45	28	43	38	72	51	46	36	71
AUR62001827	4	4	3	7	2	4	7	6	8	4	5	7
AUR62001828	43	36	48	60	26	23	24	28	35	24	47	44
AUR62001829	53	59	55	73	26	40	35	26	34	32	55	45
AUR62001830	34	35	43	39	25	32	29	34	28	36	35	36
AUR62001831	29	53	55	55	44	51	52	52	70	45	75	85
AUR62001832	34	47	52	53	39	31	61	38	61	63	49	57
AUR62001833	0	1	1	0	2	3	2	0	0	1	3	2
AUR62001834	2	0	4	3	2	4	5	2	1	2	0	1
AUR62001835	4	3	0	6	1	4	4	2	3	3	3	7
AUR62001836	0	0	0	2	1	0	0	1	0	2	0	0
AUR62001837	1	1	2	7	0	1	1	0	1	2	0	2
AUR62001838	5	4	9	11	13	8	7	4	4	5	4	1
AUR62001839	2	0	1	1	0	0	3	1	3	1	3	2
AUR62001840	11	6	4	11	6	23	19	28	7	19	6	11
AUR62001841	1	1	0	1	0	0	0	0	1	2	1	1
AUR62001842	0	0	0	0	0	0	0	0	0	0	0	0
AUR62001843	15	15	23	20	18	17	16	26	27	15	21	38
AUR62001844	1	2	2	3	0	3	0	2	0	0	2	3
AUR62001845	3	0	2	2	3	6	3	8	0	2	1	6
AUR62001846	6	5	2	3	7	3	7	1	5	4	2	5
AUR62001847	32	21	31	23	26	45	47	48	26	35	36	43
AUR62001848	0	0	0	0	0	0	0	0	0	0	0	0
AUR62001849	1	1	0	1	0	0	0	0	2	0	0	0
AUR62001850	1	0	0	1	0	0	0	0	1	0	0	0
AUR62001851	3	5	3	0	3	1	1	3	3	3	5	3
AUR62001852	0	1	0	2	2	1	1	1	0	0	1	1
AUR62001853	8	6	9	18	6	7	5	4	6	6	10	12
AUR62001854	11	11	15	13	13	17	25	21	13	17	18	25
AUR62001855	5	2	3	6	2	3	3	5	3	3	5	10
AUR62001856	1	1	1	2	1	4	2	2	2	1	4	6
AUR62001857	1	1	0	1	1	0	1	0	4	4	3	1
AUR62001858	20	15	24	21	10	13	18	15	19	17	24	23
AUR62001859	13	5	15	18	15	11	20	24	14	12	17	15
AUR62001860	0	1	2	0	6	0	1	1	3	1	0	2
AUR62001861	5	4	12	10	10	11	8	11	3	6	6	10
AUR62001862	0	2	0	0	0	1	0	0	0	1	0	0
AUR62001863	44	62	65	71	41	21	27	32	26	34	25	33
AUR62001864	0	0	0	0	0	0	0	0	0	0	0	0
AUR62001865	2	1	2	2	3	0	0	0	2	1	3	6
AUR62001866	1	1	2	7	1	0	2	0	0	1	4	3
AUR62001867	9	2	7	5	9	5	4	14	8	9	7	11
AUR62001868	0	0	0	0	0	0	0	0	0	0	0	0
AUR62001869	9	9	7	7	13	8	12	14	12	12	17	12
AUR62001870	21	11	22	20	21	15	22	24	21	22	21	21
AUR62001871	4	1	3	2	6	3	8	2	2	1	5	3
AUR62001872	0	2	1	2	0	1	0	0	0	2	0	0
AUR62001873	0	0	0	0	0	0	0	0	0	0	0	0
AUR62001874	0	0	0	0	0	0	0	0	0	0	0	0
AUR62001875	0	0	0	1	0	1	0	0	0	0	0	0
AUR62001876	0	0	0	0	0	0	0	0	0	0	0	0
AUR62001877	4	1	7	4	6	3	4	7	1	2	3	3
AUR62001878	16	10	9	20	4	9	9	9	19	5	8	18
AUR62001879	1	2	3	2	1	4	3	2	1	2	0	3
AUR62001880	23	31	39	40	49	20	65	14	43	17	34	24
AUR62001881	2	3	3	4	3	3	1	4	0	1	0	3
AUR62001882	0	0	0	0	0	0	0	0	0	0	0	0
AUR62001883	74	66	78	96	50	64	80	58	100	88	108	97
AUR62001884	2	3	2	4	2	0	0	1	6	2	5	11
AUR62001885	0	0	0	0	0	0	0	0	0	0	1	0
AUR62001886	0	1	0	1	1	0	0	0	2	0	0	0
AUR62001887	1	3	4	1	4	2	1	1	1	1	5	3
AUR62001888	2	3	6	2	5	0	5	7	1	5	1	5
AUR62001889	1	0	2	2	3	0	0	2	2	0	4	2
AUR62001890	4	6	1	2	0	2	3	5	2	0	2	1
AUR62001891	5	5	8	6	5	7	6	15	16	13	19	26
AUR62001892	2	4	4	7	1	7	1	7	4	3	2	3
AUR62001893	6	9	7	9	3	8	10	6	17	8	10	10
AUR62001894	15	1	7	17	13	17	33	63	3	1	2	10
AUR62001895	3	1	5	3	7	6	9	11	2	5	5	1
AUR62001896	1	3	1	0	0	1	5	1	1	1	2	1
AUR62001897	0	0	0	0	0	0	1	0	0	0	0	0
AUR62001898	5	4	1	9	6	6	4	4	5	0	1	5
AUR62001899	13	15	15	28	12	12	14	19	35	30	30	30
AUR62001900	0	0	0	0	0	0	0	0	0	0	0	0
AUR62001901	7	6	15	13	6	9	13	9	6	11	10	10
AUR62001902	5	3	3	0	3	2	2	2	4	2	4	3
AUR62001903	22	20	26	29	11	8	15	7	20	15	21	29
AUR62001904	0	0	0	0	0	0	0	0	0	0	0	0
AUR62001905	1	2	3	2	1	0	3	0	4	1	3	4
AUR62001906	0	0	0	0	0	0	0	0	0	0	0	0
AUR62001907	0	0	0	0	0	0	0	0	0	0	0	0
AUR62001908	0	0	0	1	0	0	0	0	0	0	0	0
AUR62001909	2	6	6	2	2	4	4	6	2	6	5	6
AUR62001910	2	2	2	6	2	3	1	5	5	1	1	3
AUR62001911	10	9	12	8	10	16	13	17	14	12	13	11
AUR62001912	2	0	0	1	0	0	0	0	0	0	0	0
AUR62001913	0	1	7	9	3	5	6	3	1	2	4	4
AUR62001914	11	14	15	16	13	12	15	16	16	16	12	11
AUR62001915	13	10	16	13	12	11	9	7	17	8	12	13
AUR62001916	3	9	6	6	4	7	6	4	9	9	6	5
AUR62001917	4	3	7	7	3	4	5	5	3	4	1	13
AUR62001918	2	0	3	5	0	2	1	5	6	1	6	7
AUR62001919	0	0	0	2	0	0	0	0	5	2	3	1
AUR62001920	0	0	0	0	0	0	0	0	0	0	0	0
AUR62001921	0	0	0	0	0	0	0	0	3	0	0	0
AUR62001922	3	2	8	3	3	1	0	3	6	2	1	2
AUR62001923	0	0	1	0	0	0	0	1	0	0	0	1
AUR62001924	15	8	18	25	7	16	9	23	14	14	6	13
AUR62001925	2	5	8	6	2	5	3	3	4	3	4	6
AUR62001926	9	7	6	6	14	7	9	9	13	5	5	4
AUR62001927	1	2	2	1	1	2	4	3	1	5	1	1
AUR62001928	20	15	17	17	16	11	16	21	15	7	9	12
AUR62001929	1	0	0	0	0	1	0	0	0	0	0	0
AUR62001930	15	5	13	14	8	11	13	19	17	19	9	16
AUR62001931	1	2	3	2	5	2	3	2	2	4	2	2
AUR62001932	11	9	14	11	4	10	8	1	8	5	10	6
AUR62001933	1	0	0	1	0	0	0	0	0	0	0	0
AUR62001934	3	1	0	1	1	0	0	1	4	1	2	0
AUR62001935	0	0	0	0	0	0	0	0	0	0	0	0
AUR62001936	0	0	0	0	0	0	0	0	0	0	0	0
AUR62001937	45	39	58	58	51	63	76	94	64	89	47	50
AUR62001938	10	10	12	9	7	7	5	8	8	3	5	15
AUR62001939	0	0	2	1	0	1	0	3	0	1	1	2
AUR62001940	1	2	2	2	2	4	1	1	0	1	3	1
AUR62001941	1	2	2	1	0	1	0	1	2	3	0	0
AUR62001942	4	5	12	14	3	7	5	7	3	4	7	5
AUR62001943	3	2	4	3	3	1	4	3	5	5	4	4
AUR62001944	5	3	7	2	4	5	3	6	1	2	6	6
AUR62001945	11	15	14	15	7	5	16	6	10	7	3	9
AUR62001946	1	0	0	0	0	0	1	1	1	0	1	1
AUR62001947	10	8	11	7	4	8	11	11	6	8	11	8
AUR62001948	0	0	0	0	0	0	0	0	0	0	0	0
AUR62001949	0	0	0	1	0	0	0	0	0	0	0	0
AUR62001950	0	3	3	3	2	2	0	2	2	1	2	3
AUR62001951	1	0	0	0	0	0	0	1	0	0	0	1
AUR62001952	4	17	15	11	9	8	16	20	16	9	14	13
AUR62001953	4	15	14	6	10	7	8	8	10	8	10	6
AUR62001954	29	40	22	23	23	12	19	18	12	13	21	23
AUR62001955	0	0	1	0	0	1	1	2	1	0	1	1
AUR62001956	19	27	33	34	14	21	19	21	24	13	17	30
AUR62001957	0	0	0	0	0	0	0	0	0	0	0	0
AUR62001958	12	10	9	13	14	22	16	15	6	3	4	10
AUR62001959	4	2	0	5	1	3	4	6	1	2	2	2
AUR62001960	2	2	3	2	2	1	4	7	5	9	3	4
AUR62001961	4	5	4	6	1	7	6	4	8	4	8	9
AUR62001962	0	0	0	0	0	0	1	0	0	1	0	0
AUR62001963	2	9	9	6	1	6	7	12	3	9	2	5
AUR62001964	11	13	10	15	8	13	8	11	6	13	6	12
AUR62001965	1	2	1	1	1	2	0	0	5	1	1	0
AUR62001966	20	13	18	16	10	18	24	21	21	19	5	18
AUR62001967	7	6	5	6	4	3	5	10	6	3	8	7
AUR62001968	21	36	33	31	15	19	17	12	18	23	23	33
AUR62001969	8	3	12	9	4	5	10	6	5	4	5	9
AUR62001970	9	8	13	14	13	8	7	10	10	7	10	10
AUR62001971	8	7	4	9	8	4	13	9	11	7	6	12
AUR62001972	3	2	1	1	1	3	3	1	1	0	2	2
AUR62001973	1	0	0	1	0	1	0	0	1	0	1	0
AUR62001974	5	6	5	3	3	3	8	10	8	6	5	7
AUR62001975	6	8	7	6	5	6	5	2	7	5	5	5
AUR62001976	3	1	2	0	0	1	0	1	0	0	0	2
AUR62001977	8	4	9	7	7	12	12	22	1	5	7	8
AUR62001978	2	1	3	1	3	1	1	3	2	4	1	4
AUR62001979	4	1	0	1	0	4	3	0	1	2	0	3
AUR62001980	0	0	0	0	0	0	0	0	0	0	0	0
AUR62001981	19	24	22	27	20	17	33	34	21	13	22	27
AUR62001982	0	0	0	0	0	0	0	1	0	0	0	0
AUR62001983	0	0	0	0	0	0	0	0	0	3	1	1
AUR62001984	12	15	9	14	8	21	10	22	15	7	15	13
AUR62001985	6	3	4	4	4	4	1	5	5	0	7	6
AUR62001986	5	2	2	2	0	1	1	1	2	2	4	0
AUR62001987	12	12	11	9	5	7	4	12	13	9	4	6
AUR62001988	20	11	10	14	10	12	24	7	18	16	6	15
AUR62001989	2	0	1	0	5	1	8	4	2	4	1	1
AUR62001990	6	2	10	7	6	7	2	7	7	3	7	14
AUR62001991	9	5	7	12	5	7	8	11	15	6	8	7
AUR62001992	0	0	1	0	2	1	0	0	0	0	0	0
AUR62001993	14	13	15	14	12	20	18	21	21	16	19	14
AUR62001994	0	0	0	0	0	0	0	0	0	0	0	0
AUR62001995	0	0	0	0	0	0	1	0	0	0	0	0
AUR62001996	1	0	1	2	1	1	3	0	1	1	1	7
AUR62001997	3	9	10	7	2	3	6	1	3	5	5	5
[truncated: 42,786 more rows]
[truncated: 2 more columns]
