# Supplementary material for: Transcriptomic Profiling of Quinoa Reveals Distinct Defense Responses to Exogenous Methyl Jasmonate and Salicylic Acid
Source: Plants (Basel). 2025 Jun 3;14(11):1708. doi: 10.3390/plants14111708 (PMC12157332; doi:10.3390/plants14111708)
Supplement: Supplementary file 1 [file plants-14-01708-s001.zip › Table S2.xlsx]

## Sheet: mgJA1247
Table S2. Quinoa genes (1246) significantly up- and downregulated during treatment with Jasmonic Acid (JA). Salicylic Acid (SA) only for comparison on DGE Analysis
	Quinoa Control (Raw counts)				Quinoa treated with SA (Raw counts)				Quinoa treated with JA (Raw counts)				DGE (JA vs. Control)
Gene.ID	Control 1	Control 2	Control 3	Control 4	SA Treated 1	SA Treated 2	SA Treated 3	SA Treated 4	JA-treated 1	JA-treated 2	JA-treated 3	JA-treated 4	log2 Fold Change	log2 CPM	PValue	FDR (q-value)	Protein matched ID	Gene ID	Gene name	Protein length	Percentage identity	e-value
AUR62000076	6	9	13	36	27	8	6	5	74	25	44	49	1.43	3	0.000188387	0.00960837	O24370	LOX21_SOLTU	Linoleate 13S-lipoxygenase 2-1, chloroplastic	904	63.496	0
AUR62000077	26	18	16	25	4	2	4	0	485	225	293	450	3.89	5.47	3.21e-48	6.54e-45	O24370	LOX21_SOLTU	Linoleate 13S-lipoxygenase 2-1, chloroplastic	858	67.716	0
AUR62000107	25	23	34	30	28	22	25	31	74	108	59	90	1.4	3.77	1.25e-08	1.65e-06	Q8GUQ8	XDH1_ARATH	Xanthine dehydrogenase 1	1326	75.792	0
AUR62000162	12	8	9	14	8	2	10	1	5	2	8	4	-1.33	1.23	0.00071149	0.029044	Q9KRL3	CANSD_VIBCH	Carboxynorspermidine synthase	257	26.07	1.86e-05
AUR62000170	52	54	46	44	29	19	33	29	25	30	23	21	-1.16	3.25	1.17e-06	0.00010663	P27057	GAST1_SOLLC	Protein GAST1	72	80.556	6.34e-39
AUR62000202	18	15	11	12	3	5	9	5	2	4	3	7	-1.96	1.42	3.74e-06	0.000309174	Q9CAC1	GUN8_ARATH	Endoglucanase 8	459	81.917	0
AUR62000233	28	48	52	65	46	64	57	60	102	97	92	106	0.88	4.17	2.87e-06	0.000242543	Q06445	CYTI_VIGUN	Cysteine proteinase inhibitor	94	70.213	1.68e-43
AUR62000260	33	29	21	27	18	13	16	17	109	80	89	97	1.58	3.89	1.24e-15	3.58e-13	Q93YZ7	ILVH2_ARATH	Acetolactate synthase small subunit 2, chloroplastic	435	73.793	0
AUR62000306	15	14	25	23	29	20	32	24	96	61	83	87	1.91	3.62	5.1e-20	2.11e-17	O48964	IDI1_CAMAC	Isopentenyl-diphosphate Delta-isomerase I	235	84.255	1.66e-152
AUR62000320	4	7	5	7	7	3	8	8	20	25	25	20	1.78	1.95	8.32e-08	9.34e-06	Q7V286	SYW_PROMP	Tryptophan--tRNA ligase	87	32.184	5
AUR62000426	6	9	9	11	10	9	1	12	20	29	16	29	1.24	2.11	8.17e-05	0.00478756	Q9FXA8	INVA_ARATH	Alkaline/neutral invertase A, mitochondrial	587	73.595	0
AUR62000485	0	0	0	0	0	0	0	0	2	4	4	1	4.45	-0.3	0.00130871	0.0475693	E9L7A5	PAT_PETHY	Bifunctional aspartate aminotransferase and glutamate/aspartate-prephenate aminotransferase	408	75.49	0
AUR62000536	44	40	64	75	53	76	88	102	132	110	91	147	0.94	4.41	2.87e-07	2.89e-05	Q39013	NAC2_ARATH	NAC domain-containing protein 2	256	54.688	2.06e-82
AUR62000545	7	3	5	7	4	4	9	4	26	20	16	37	1.97	2.02	2.62e-08	3.24e-06	Q9XF61	PDI_DATGL	Protein disulfide-isomerase	475	56.842	0
AUR62000552	21	31	35	41	38	21	33	31	18	19	18	20	-0.93	2.73	0.000156083	0.00827167	Q7XJJ7	FAAH_ARATH	Fatty acid amide hydrolase	494	42.308	1.59e-128
AUR62000632	6	7	11	9	12	11	22	20	16	24	21	20	1.12	1.96	0.000357149	0.0166252	F4KFT7	TENAC_ARATH	Bifunctional TH2 protein, mitochondrial	548	66.788	0
AUR62000634	12	9	16	11	10	17	16	6	4	3	3	2	-2.13	1.2	4.77e-07	4.67e-05	O04161	AMT12_SOLLC	Ammonium transporter 1 member 2	512	77.539	0
AUR62000635	9	20	26	18	55	48	31	42	5	6	5	15	-1.4	1.86	0.000209301	0.010543	O04161	AMT12_SOLLC	Ammonium transporter 1 member 2	507	75.542	0
AUR62000673	72	85	108	107	80	114	130	121	172	106	156	182	0.55	4.89	0.000745327	0.030205	O81919	CALR_BETVU	Calreticulin	250	94.8	4.62e-160
AUR62000775	56	46	71	59	50	76	78	96	174	178	122	164	1.29	4.71	5.9e-12	1.2e-09	Q948T9	RBOHB_SOLTU	Respiratory burst oxidase homolog protein B	879	70.762	0
AUR62000841	8	4	10	13	5	9	5	8	56	35	55	50	2.3	2.86	1.63e-17	5.48e-15	P46086	KIME_ARATH	Mevalonate kinase	398	62.563	1.15e-170
AUR62000852	8	7	7	11	5	7	8	10	35	28	22	34	1.66	2.32	1.88e-08	2.42e-06	Q3ECP7	ERDL5_ARATH	Sugar transporter ERD6-like 5	431	52.436	2.02e-161
AUR62000950	10	8	10	13	7	7	8	16	3	5	3	5	-1.5	1.14	0.000313152	0.014884	Q3HRQ2	GLOX_VITPS	Aldehyde oxidase GLOX	522	70.498	0
AUR62000965	19	12	18	17	17	23	27	36	27	37	31	53	0.98	2.78	0.000316266	0.0149603	Q9S6Z7	CYSD1_ARATH	Bifunctional L-3-cyanoalanine synthase/cysteine synthase D1	319	69.279	3.9e-148
AUR62001073	6	6	8	3	2	5	6	2	0	0	1	2	-2.91	0.34	8.26e-05	0.0048227	Q8LPF3	PME68_ARATH	Probable pectinesterase 68	263	82.51	1.26e-164
AUR62001140	6	8	9	4	8	7	10	8	24	33	28	33	1.94	2.26	1.22e-09	1.89e-07	Q09473	ERD22_CAEEL	ER lumen protein-retaining receptor erd-2.2	179	31.844	3.44e-14
AUR62001141	18	5	12	13	14	9	19	16	37	32	42	61	1.65	2.8	2.05e-08	2.62e-06	Q611C8	ERD2_CAEBR	ER lumen protein-retaining receptor	165	32.121	1.57e-24
AUR62001145	0	0	0	0	0	0	0	0	4	4	1	5	4.78	-0.15	0.000249746	0.0121829	Q9LSF8	C82G1_ARATH	Dimethylnonatriene synthase	507	47.337	1.24e-163
AUR62001148	17	2	5	18	1	2	1	1	35	37	36	65	1.86	2.77	5.41e-07	5.26e-05	Q8VYU3	GCH1_SOLLC	GTP cyclohydrolase 1	456	56.798	1.68e-175
AUR62001149	7	7	16	15	10	17	9	13	27	23	22	29	0.99	2.27	0.000392249	0.0179788	O40619	VE1_HPVR7	Replication protein E1	106	30.189	25
AUR62001189	0	0	0	1	10	0	1	1	14	0	4	5	3.8	0.25	0.00105609	0.0398422	Q9FVS9	C96AF_ARATH	Alkane hydroxylase MAH1	454	42.07	9.52e-126
AUR62001221	2	3	2	5	2	3	10	10	14	13	6	14	1.76	1.16	0.00011877	0.00661523	A0A068Q6L2	C7317_PRUMU	Cytochrome P450 736A117	437	51.487	3.29e-163
AUR62001244	66	58	59	105	160	58	112	56	345	97	236	279	1.54	5.19	1.6e-07	1.71e-05	Q5Y4W2	TAG2Z_AGEOR	U2-agatoxin-Ao1z	83	33.735	46
AUR62001311	21	8	16	20	20	15	10	21	132	107	138	158	2.86	4.17	3.51e-42	5.42e-39	Q8W3Z1	BAMS_BETPL	Beta-amyrin synthase	736	79.076	0
AUR62001317	36	13	26	25	27	15	18	21	258	215	192	232	2.98	4.88	2.21e-43	3.66e-40	A0A0S2II38	C7A94_KALSE	Beta-amyrin 28-monooxygenase	480	73.75	0
AUR62001334	4	2	7	6	3	1	3	3	1	1	0	0	-3.12	0.15	0.000122082	0.00677441	Q8LPS2	ACD6_ARATH	Protein ACCELERATED CELL DEATH 6	354	26.271	9e-19
AUR62001415	1	1	1	1	0	0	0	1	5	7	3	7	2.16	0.33	0.000917047	0.0358658	P0DO12	FLZ18_ARATH	FCS-Like Zinc finger 18	129	47.287	4e-24
AUR62001420	70	79	76	105	69	77	93	90	61	59	49	74	-0.61	4.15	0.000286795	0.0137652	Q9LUM4	RAP22_ARATH	Ethylene-responsive transcription factor RAP2-2	409	42.787	2.62e-70
AUR62001427	55	48	77	71	50	77	83	135	161	148	105	170	1.05	4.65	7.38e-09	1.01e-06	H6U1I8	GLIP_TANCI	GDSL lipase	353	39.943	8.68e-87
AUR62001435	86	87	66	111	73	59	55	69	51	59	57	64	-0.77	4.18	6.97e-05	0.00413998	Q4R7Y5	DNJB6_MACFA	DnaJ homolog subfamily B member 6	70	50	1.26e-16
AUR62001446	1	1	2	2	1	1	2	2	67	65	59	77	5.2	3.09	8.88e-50	1.89e-46	Q9LMA8	TI10A_ARATH	Protein TIFY 10A	242	31.818	1.17e-25
AUR62001460	0	0	0	0	0	0	0	0	61	10	12	20	7.57	1.81	2.58e-13	5.83e-11	Q9LVJ1	SBT14_ARATH	Subtilisin-like protease SBT1.4	743	53.297	0
AUR62001467	13	14	21	21	19	13	44	20	35	45	42	40	1.06	2.88	9.15e-06	0.000690961	O24371	LOX31_SOLTU	Linoleate 13S-lipoxygenase 3-1, chloroplastic	930	68.925	0
AUR62001553	11	9	17	12	10	9	15	26	41	26	33	26	1.18	2.51	1.54e-05	0.00110355	Q9SJ56	BLH1_ARATH	BEL1-like homeodomain protein 1	784	39.796	2.12e-110
AUR62001595	34	33	50	34	34	27	51	49	205	188	176	150	2.08	4.7	1.36e-24	8.69e-22	Q42699	METE_CATRO	5-methyltetrahydropteroyltriglutamate--homocysteine methyltransferase	765	87.059	0
AUR62001596	107	98	99	167	128	108	125	149	92	64	66	83	-0.8	4.58	7.52e-06	0.000586465	A0A0C3VJP4	SCP1_MEDTR	Serine carboxypeptidase 1	462	54.545	5.69e-165
AUR62001674	4	4	6	6	1	0	1	2	0	1	0	1	-3.19	0.19	6.66e-05	0.00397834	A0A396JG59	EX70I_MEDTR	Exocyst complex component EXO70I	45	35.556	0.26
AUR62001701	54	27	93	56	193	187	222	134	135	105	83	198	1	4.49	0.000692757	0.0285753	Q03666	GSTX4_TOBAC	Probable glutathione S-transferase	203	68.966	2.69e-106
AUR62001723	29	28	33	39	27	38	25	36	16	13	18	21	-1.09	2.69	5.32e-06	0.00042609	Q15VI3	RLMF_PSEA6	Ribosomal RNA large subunit methyltransferase F	87	28.736	2.8
AUR62001765	9	10	22	24	10	13	17	10	8	4	4	4	-1.83	1.6	4.65e-06	0.000380245	P0C883	SCL33_ARATH	Scarecrow-like protein 33	651	42.089	2.04e-158
AUR62001783	6	3	7	6	5	2	1	2	1	1	3	1	-1.96	0.41	0.000919612	0.0359034	A2RVV7	FOLD1_ARATH	Bifunctional protein FolD 1, mitochondrial	287	62.021	1.58e-132
AUR62001820	37	32	40	41	15	35	22	20	24	6	24	30	-1.02	2.92	0.000146311	0.00784663	P0CG89	H4_SOYBN	Histone H4	103	100	2.93e-67
AUR62001822	2	4	6	5	4	2	5	4	22	18	15	9	1.72	1.54	2.87e-05	0.00189079	Q3AFC6	HPPA_CARHZ	K(+)-stimulated pyrophosphate-energized proton pump	45	35.556	26
AUR62001829	53	59	55	73	26	40	35	26	34	32	55	45	-0.7	3.68	0.000669151	0.0277971	Q1S9I9	H2B1_MEDTR	Probable histone H2B.1	137	89.051	5.92e-72
AUR62001863	44	62	65	71	41	21	27	32	26	34	25	33	-1.2	3.52	1.17e-08	1.54e-06	O48963	PHOT1_ARATH	Phototropin-1	995	69.246	0
AUR62001891	5	5	8	6	5	7	6	15	16	13	19	26	1.43	1.76	2.81e-05	0.00186165	O64733	U87A2_ARATH	UDP-glycosyltransferase 87A2	465	46.022	8.49e-143
AUR62002035	3	2	4	5	6	14	4	13	14	10	20	16	1.89	1.42	2.24e-06	0.000194808	P14133	ASO_CUCSA	L-ascorbate oxidase	560	53.214	0
AUR62002085	20	24	25	18	15	14	13	11	16	11	8	15	-0.97	2.21	0.000768577	0.0310069	Q55480	YZ37_SYNY3	Uncharacterized sugar kinase slr0537	341	32.258	3.3e-37
AUR62002099	48	28	65	62	21	36	38	34	92	110	66	186	0.99	4.31	0.000580316	0.0246791	Q84MB3	ACCH1_ARATH	1-aminocyclopropane-1-carboxylate oxidase homolog 1	350	53.714	1.64e-128
AUR62002193	11	11	18	26	9	15	15	17	49	41	37	55	1.29	2.97	5.55e-08	6.38e-06	P80065	INVB_DAUCA	Beta-fructofuranosidase, soluble isoenzyme I	578	66.782	0
AUR62002256	48	9	21	40	25	19	18	22	184	152	157	220	2.42	4.62	1.21e-14	3.14e-12	Q570S7	CSLG1_ARATH	Cellulose synthase-like protein G1	663	36.501	2.51e-137
AUR62002277	5	18	10	17	8	8	10	21	36	45	44	58	1.69	2.89	5.12e-09	7.23e-07	Q8VZR6	INT1_ARATH	Inositol transporter 1	458	74.236	0
AUR62002312	42	45	57	73	71	36	46	36	110	88	101	101	0.71	4.23	5.71e-06	0.000454987	Q941R6	MLP31_ARATH	MLP-like protein 31	150	44.667	6.73e-45
AUR62002406	22	23	31	44	49	20	30	20	93	41	62	72	0.98	3.57	4.6e-05	0.00284825	P22337	STAD_RICCO	Stearoyl-[acyl-carrier-protein] 9-desaturase, chloroplastic	332	72.892	0
AUR62002410	9	2	12	5	4	8	10	9	16	16	16	24	1.17	1.79	0.000885946	0.0349855	Q9ZUH5	SDR2B_ARATH	Short-chain dehydrogenase/reductase 2b	283	42.049	6.7e-58
AUR62002478	10	5	12	7	29	14	27	42	22	32	19	34	1.47	2.23	7.77e-06	0.000604218	Q9C7Z9	SCP18_ARATH	Serine carboxypeptidase-like 18	311	43.73	6.34e-75
AUR62002494	12	2	8	5	7	3	7	4	44	49	35	43	2.47	2.67	5.81e-15	1.57e-12	Q42600	C84A1_ARATH	Cytochrome P450 84A1	508	64.961	0
AUR62002512	61	58	61	83	65	64	72	67	174	105	118	141	0.85	4.59	3.84e-07	3.8e-05	O80585	MTHR2_ARATH	Methylenetetrahydrofolate reductase 2	594	81.313	0
AUR62002597	4	10	8	13	2	9	11	10	21	15	23	27	1.11	2.03	0.000288633	0.0138386	B9DFA8	INVC_ARATH	Alkaline/neutral invertase C, mitochondrial	608	63.322	0
AUR62002714	1	1	2	1	3	3	1	3	5	4	10	11	2.3	0.61	0.000449328	0.0200677	Q8RXU5	R37A2_ARATH	60S ribosomal protein L37a-2	36	80.556	1.19e-12
AUR62002764	5	3	7	14	2	7	8	17	24	27	17	31	1.59	2.1	9.6e-07	8.88e-05	Q9C994	DTX14_ARATH	Protein DETOXIFICATION 14	439	58.998	0
AUR62002782	30	25	32	22	13	23	12	17	19	11	14	13	-1.11	2.47	4.36e-05	0.00273436	Q9FG89	PNSB5_ARATH	Photosynthetic NDH subunit of subcomplex B	104	74.038	2.92e-56
AUR62002797	6	1	2	2	2	1	4	2	100	94	96	67	4.8	3.5	1.52e-41	2.27e-38	Q9ZU50	BAT1_ARATH	Amino-acid permease BAT1	496	73.589	0
AUR62002809	8	5	7	5	3	3	4	2	20	17	9	23	1.27	1.72	0.000479382	0.0211708	Q8BM14	LIPK_MOUSE	Lipase member K	268	21.269	9
AUR62002817	8	9	6	13	3	7	9	5	82	32	24	5	1.81	2.53	0.00136719	0.0493742	O24370	LOX21_SOLTU	Linoleate 13S-lipoxygenase 2-1, chloroplastic	773	60.414	0
AUR62002918	5	5	7	9	4	4	7	6	16	18	23	19	1.36	1.82	3.13e-05	0.00205443	Q75KD7	AOC_ORYSJ	Allene oxide cyclase, chloroplastic	118	74.576	4.81e-59
AUR62003008	1	3	0	1	0	0	2	1	52	57	26	64	5.01	2.69	1.56e-25	1.06e-22	H2DH18	C7A12_PANGI	Cytochrome P450 CYP736A12	268	47.015	2.76e-73
AUR62003009	0	0	0	2	0	0	1	0	6	13	3	11	3.61	0.61	9.48e-06	0.000713605	H2DH18	C7A12_PANGI	Cytochrome P450 CYP736A12	471	49.469	1.31e-163
AUR62003015	1	0	0	1	1	1	1	0	29	11	21	15	4.78	1.48	8.75e-15	2.33e-12	Q9AT54	SCGT_TOBAC	Scopoletin glucosyltransferase	474	57.595	0
AUR62003061	8	7	9	9	11	4	17	9	1	2	3	7	-1.48	0.9	0.0011033	0.0412755	Q9M1V2	SOT5_ARATH	Cytosolic sulfotransferase 5	260	48.462	1.46e-87
AUR62003083	14	17	12	18	11	15	9	13	7	6	8	8	-1.23	1.68	0.000202447	0.0102207	F4I0K2	SCKL2_ARATH	Fructokinase-like 2, chloroplastic	581	58.348	0
AUR62003109	1	0	0	1	1	0	0	0	5	6	5	4	2.88	0.19	0.000222821	0.0110623	B6HZX5	MHPC_ECOSE	2-hydroxy-6-oxononadienedioate/2-hydroxy-6-oxononatrienedioate hydrolase	263	26.996	2.25e-12
AUR62003120	38	24	27	34	19	14	25	25	111	91	83	82	1.4	3.91	1.22e-11	2.34e-09	P53535	PHSL2_SOLTU	Alpha-1,4 glucan phosphorylase L-2 isozyme, chloroplastic/amyloplastic	490	75.918	0
AUR62003150	23	37	32	65	40	19	28	41	153	72	105	98	1.28	4.14	1.61e-06	0.000142744	Q8LF99	XTH6_ARATH	Probable xyloglucan endotransglucosylase/hydrolase protein 6	280	76.786	2.69e-168
AUR62003152	15	16	14	16	4	7	10	6	9	7	3	6	-1.44	1.63	2.05e-05	0.0014264	P46604	HAT22_ARATH	Homeobox-leucine zipper protein HAT22	237	57.806	5.97e-76
AUR62003189	0	2	2	0	5	5	6	6	10	7	4	9	2.6	0.58	9e-05	0.00520577	Q8LPS2	ACD6_ARATH	Protein ACCELERATED CELL DEATH 6	563	32.86	4.39e-52
AUR62003203	14	8	22	34	25	23	55	42	117	127	129	110	2.49	4.08	9.55e-23	5.41e-20	Q1PE15	MCU1_ARATH	Calcium uniporter protein 1, mitochondrial	341	47.507	1.26e-107
AUR62003205	44	39	28	37	25	46	38	43	18	22	13	27	-1.07	2.89	5.68e-05	0.00342712	P38279	YPQ3_YEAST	Probable vacuolar amino acid transporter YPQ3	286	26.573	2.23e-18
AUR62003246	6	4	4	10	4	9	3	6	28	17	17	16	1.51	1.81	1.7e-05	0.00120391	Q8GUM4	Y3739_ARATH	Uncharacterized membrane protein At3g27390	554	36.823	1.64e-115
AUR62003255	7	1	4	1	2	3	3	7	23	14	22	24	2.45	1.74	5.62e-10	9.19e-08	Q9FJN7	GCL1_ARATH	LanC-like protein GCL1	409	63.325	0
AUR62003282	51	42	72	67	99	84	114	117	143	106	99	127	0.86	4.42	2.17e-07	2.25e-05	Q9FKQ1	DTX27_ARATH	Protein DETOXIFICATION 27	484	67.355	0
AUR62003309	8	10	6	8	6	4	5	6	1	2	1	2	-2.49	0.71	2.48e-06	0.000213299	Q9SJ02	STEP2_ARATH	Stress enhanced protein 2, chloroplastic	196	50.51	7.07e-58
AUR62003333	3	1	2	7	3	7	4	3	13	38	27	33	2.91	2.06	2.16e-10	3.65e-08	Q94CH6	EXL3_ARATH	GDSL esterase/lipase EXL3	272	51.838	1.36e-90
AUR62003336	2	4	2	2	2	5	4	3	11	6	12	8	1.67	0.92	0.000651297	0.0271309	P35135	UBC4_SOLLC	Ubiquitin-conjugating enzyme E2-17 kDa	148	83.784	1.12e-93
AUR62003338	26	12	20	28	28	28	29	35	45	36	48	41	0.81	3.02	0.000598556	0.0253106	U3KRF2	DHQS_ACTCC	3-dehydroquinate synthase, chloroplastic	440	78.182	0
AUR62003342	92	91	95	89	112	115	139	126	209	150	220	213	0.92	5.12	2.22e-09	3.25e-07	Q7XZP5	APX5_ARATH	L-ascorbate peroxidase 5, peroxisomal	241	63.071	7.19e-108
AUR62003343	25	20	66	62	28	39	74	112	158	157	103	149	1.58	4.47	2.64e-08	3.26e-06	Q42564	APX3_ARATH	L-ascorbate peroxidase 3	250	63.2	1.74e-112
AUR62003345	54	49	66	85	64	97	103	127	171	138	197	186	1.28	4.82	1.31e-15	3.73e-13	Q7XZP5	APX5_ARATH	L-ascorbate peroxidase 5, peroxisomal	242	67.355	9e-115
AUR62003387	21	21	12	20	13	15	21	20	10	11	9	8	-1.13	1.96	0.000358524	0.0166719	Q6YYC0	C3H55_ORYSJ	Zinc finger CCCH domain-containing protein 55	75	36	0.47
AUR62003442	16	21	17	18	10	12	18	25	43	45	32	53	1.08	2.96	1.01e-05	0.000751674	F4I9E1	NFD4_ARATH	Protein NUCLEAR FUSION DEFECTIVE 4	574	25.784	1.12e-39
AUR62003486	0	0	3	0	0	3	3	1	18	4	12	15	3.65	1.01	3.41e-08	4.14e-06	Q9ZPS3	DCE4_ARATH	Glutamate decarboxylase 4	499	77.555	0
AUR62003520	0	0	0	0	0	0	0	0	7	5	6	1	5.21	0.07	3.54e-05	0.0022808	Q9LR29	TAR1_ARATH	Tryptophan aminotransferase-related protein 1	334	46.407	2.01e-93
AUR62003528	15	9	12	16	8	9	10	17	35	35	22	32	1.08	2.52	0.000102078	0.00581705	Q9ZUM2	TOM3_ARATH	Tobamovirus multiplication protein 3	281	84.342	0
AUR62003531	6	8	6	7	6	7	14	10	25	23	13	27	1.51	1.97	4.87e-06	0.000395177	Q84P54	GATP1_SOLLC	Gamma aminobutyrate transaminase 1, mitochondrial	355	82.535	0
AUR62003557	62	73	82	79	59	64	67	68	67	52	54	57	-0.54	4.04	0.000941362	0.036593	P30733	PHYA_SOLTU	Phytochrome A	1103	76.881	0
AUR62003630	0	0	0	1	0	1	0	1	2	6	6	2	3.34	-0.01	0.00088274	0.0349514	Q9FGG3	WTR45_ARATH	WAT1-related protein At5g64700	278	41.367	1.31e-33
AUR62003665	23	18	21	25	10	13	15	21	16	4	14	6	-1.29	2.11	5.37e-05	0.00326074	F4IJK1	NET2D_ARATH	Protein NETWORKED 2D	1047	45.177	0
AUR62003865	26	24	21	23	25	21	18	7	9	15	12	10	-1.2	2.25	3.85e-05	0.00246091	Q0JP99	Y1341_ORYSJ	B3 domain-containing protein Os01g0234100	363	34.16	7.4e-65
AUR62003889	0	0	0	0	1	0	0	0	5	2	3	2	4.56	-0.25	0.000979326	0.0375896	Q9SND6	M3K20_ARATH	Mitogen-activated protein kinase kinase kinase 20	274	46.715	7.06e-74
AUR62003891	10	11	19	17	33	31	29	58	35	34	28	34	1.03	2.6	4.16e-05	0.00262132	Q93XX5	Y5713_ARATH	PI-PLC X domain-containing protein At5g67130	356	54.213	7.01e-143
AUR62003928	4	5	5	3	11	7	8	9	12	14	16	9	1.39	1.33	0.00077638	0.0312092	O48670	RER1A_ARATH	Protein RER1A	140	55.714	2.72e-48
AUR62003984	33	45	48	64	37	61	57	71	144	122	89	130	1.18	4.35	1.78e-09	2.66e-07	Q43731	PER50_ARATH	Peroxidase 50	303	68.317	1.84e-157
AUR62003987	38	15	29	48	19	23	22	29	21	13	15	17	-1.13	2.68	0.000150742	0.00800755	Q9SZE8	LBD39_ARATH	LOB domain-containing protein 39	268	53.731	1.19e-79
AUR62003992	32	22	20	29	19	27	27	21	46	44	58	69	0.89	3.32	0.000108128	0.00612919	O80970	NPY2_ARATH	BTB/POZ domain-containing protein NPY2	572	57.168	0
AUR62003996	0	1	2	0	0	5	2	7	3	10	6	11	2.97	0.55	3.27e-05	0.00213148	Q9FJX5	BT4_ARATH	BTB/POZ and TAZ domain-containing protein 4	354	59.887	3.68e-159
AUR62004006	5	8	5	11	3	4	6	7	39	49	31	49	2.35	2.66	1.89e-14	4.84e-12	O49204	KAPS_CATRO	Adenylyl-sulfate kinase, chloroplastic	169	78.698	1.51e-93
AUR62004024	17	16	20	26	20	22	32	33	57	56	28	46	1.07	3.07	5.15e-05	0.00314672	Q9SZG3	VQ29_ARATH	VQ motif-containing protein 29	28	53.571	9
AUR62004071	60	60	125	127	99	136	138	276	270	208	201	380	1.35	5.39	1.48e-08	1.94e-06	Q43735	PER27_ARATH	Peroxidase 27	323	57.276	2.41e-129
AUR62004095	3	8	8	9	14	9	13	6	20	16	16	29	1.34	1.9	5.36e-05	0.00325977	Q9FN75	AATPI_ARATH	AAA-ATPase At5g17760	486	46.296	1.36e-138
AUR62004107	20	16	31	24	29	46	37	49	59	87	76	113	1.71	3.71	8.06e-12	1.6e-09	Q9FJZ9	PER72_ARATH	Peroxidase 72	334	74.551	0
AUR62004190	20	12	22	14	14	16	18	19	167	69	59	89	2.29	3.77	3.19e-12	6.64e-10	P46637	ARGI1_ARATH	Arginase 1, mitochondrial	338	83.136	0
AUR62004195	33	35	43	39	33	47	46	52	87	54	74	91	0.84	3.81	5.3e-06	0.000425574	P11043	AROA_PETHY	3-phosphoshikimate 1-carboxyvinyltransferase, chloroplastic	525	77.714	0
AUR62004234	17	20	22	33	21	14	19	30	81	70	62	80	1.5	3.57	6.03e-14	1.45e-11	O22126	FLA8_ARATH	Fasciclin-like arabinogalactan protein 8	377	52.785	8.22e-122
AUR62004249	2	6	6	5	3	0	3	4	156	145	123	170	4.76	4.19	3e-77	2.69e-73	W8JMV1	CYT24_CATRO	Cytochrome P450 76T24	474	53.376	0
AUR62004252	2	0	0	1	0	1	1	7	14	19	13	26	4.21	1.44	1.99e-13	4.57e-11	I3PFJ5	C76AD_BETVU	Cytochrome P450 76AD1	336	38.393	2.02e-62
AUR62004263	5	1	4	9	4	7	11	12	20	16	14	12	1.52	1.53	6.84e-05	0.00406955	P93824	ACCH6_ARATH	1-aminocyclopropane-1-carboxylate oxidase homolog 6	365	41.644	1.87e-100
AUR62004264	5	3	7	7	6	12	3	11	42	50	25	43	2.67	2.55	4.02e-15	1.11e-12	Q8H1S4	ACCH3_ARATH	1-aminocyclopropane-1-carboxylate oxidase homolog 3	369	42.547	1.74e-97
AUR62004287	3	1	3	2	2	3	3	0	31	19	25	33	3.34	1.98	3.11e-18	1.11e-15	Q9LDX3	UTR4_ARATH	UDP-galactose/UDP-glucose transporter 4	356	78.933	0
AUR62004367	50	67	69	66	26	49	35	16	46	37	47	46	-0.69	3.75	0.000143823	0.00775967	Q39196	PIP14_ARATH	Probable aquaporin PIP1-4	287	90.592	0
AUR62004458	38	61	54	57	56	60	77	81	191	149	171	169	1.52	4.74	1.46e-19	5.72e-17	A0A314KSQ4	JAR6_NICAT	Jasmonoyl--L-amino acid synthetase JAR6	568	69.542	0
AUR62004464	28	29	34	77	49	50	87	45	152	78	109	164	1.42	4.32	1.82e-07	1.93e-05	Q9AR73	HQGT_RAUSE	Hydroquinone glucosyltransferase	465	64.731	0
AUR62004509	21	35	24	33	11	20	17	27	14	20	8	18	-1.08	2.52	0.000249709	0.0121829	O83981	RNY_TREPA	Ribonuclease Y	26	42.308	1.7
AUR62004536	6	12	8	17	11	12	15	20	29	18	31	38	1.25	2.38	3.3e-05	0.00214428	P49098	CYB5_TOBAC	Cytochrome b5	138	57.971	6.33e-56
AUR62004564	8	8	4	9	0	5	7	4	2	2	2	2	-1.96	0.68	0.00019363	0.00983101	Q9M128	BH057_ARATH	Transcription factor bHLH57	71	83.099	4.18e-36
AUR62004568	10	11	16	27	9	16	14	32	44	48	29	44	1.21	2.86	9.35e-06	0.000704882	Q9FQY8	COMT1_CAPAN	Caffeic acid 3-O-methyltransferase	355	53.521	5.93e-137
AUR62004592	0	1	3	1	0	1	2	1	13	7	12	16	2.97	1.04	3.34e-08	4.06e-06	A0A3Q7HS74	C71E6_SOLLC	Beta-amyrin 6-beta-monooxygenase	423	45.863	8.68e-136
AUR62004593	4	8	3	0	2	1	3	6	23	8	37	27	2.4	1.91	2.8e-06	0.000236867	H2DH21	C7A29_PANGI	Cytochrome P450 CYP72A219	519	55.491	0
AUR62004595	2	4	6	3	5	5	4	5	19	22	19	21	2.23	1.74	9.57e-10	1.5e-07	Q9M817	PTR6_ARATH	Protein NRT1/ PTR FAMILY 1.2	552	57.971	0
AUR62004728	109	108	153	142	104	117	122	152	76	41	90	64	-1.09	4.6	7.47e-08	8.45e-06	Q501F8	WTR32_ARATH	WAT1-related protein At4g08300	375	53.6	2.69e-138
AUR62004966	4	3	3	3	5	2	5	7	26	28	5	17	2.34	1.65	7.47e-06	0.000584078	Q9M817	PTR6_ARATH	Protein NRT1/ PTR FAMILY 1.2	529	55.577	0
AUR62004995	16	12	15	24	16	30	38	35	41	58	32	41	1.2	2.93	1.4e-05	0.0010187	Q94BU8	GSDA_ARATH	Guanosine deaminase	180	83.333	3.8e-112
AUR62005025	6	5	19	18	9	2	7	2	60	21	22	27	1.27	2.52	0.000996288	0.0380672	Q8H129	PPA3_ARATH	Purple acid phosphatase 3	327	59.939	2.68e-150
AUR62005059	20	15	24	20	7	7	9	4	15	9	10	6	-1.14	2.03	0.000148457	0.00791435	Q8LDS2	XTH27_ARATH	Probable xyloglucan endotransglucosylase/hydrolase protein 27	238	63.866	1.82e-111
AUR62005123	28	28	28	54	17	26	31	48	59	88	64	83	0.94	3.74	7.9e-05	0.00463987	Q3ECP7	ERDL5_ARATH	Sugar transporter ERD6-like 5	431	52.668	2.49e-160
AUR62005125	1	3	4	10	3	3	3	1	33	11	41	21	2.37	2.05	2.49e-07	2.55e-05	Q3ECP7	ERDL5_ARATH	Sugar transporter ERD6-like 5	427	49.415	1.27e-138
AUR62005132	2	4	6	6	8	3	7	5	40	34	44	46	2.98	2.55	4.61e-22	2.4e-19	P46086	KIME_ARATH	Mevalonate kinase	386	65.544	3.04e-175
AUR62005156	9	2	16	13	7	2	5	11	52	46	30	35	1.86	2.7	8.56e-09	1.16e-06	Q43191	LOX15_SOLTU	Probable linoleate 9S-lipoxygenase 5	864	67.708	0
AUR62005188	4	5	6	7	3	5	16	9	30	19	19	13	1.69	1.83	5.17e-06	0.000417543	A0A0B6VQ48	PAR1_ROSHC	Phenylacetaldehyde reductase	324	66.975	6.31e-168
AUR62005281	132	139	187	164	119	189	176	240	261	194	240	282	0.47	5.58	0.000123114	0.00681479	Q7XA65	PUS1_ARATH	RNA pseudouridine synthase 1	275	60.727	1.67e-114
AUR62005310	3	2	1	2	8	2	6	0	67	31	49	53	4.38	2.72	4.93e-29	4.17e-26	O65009	BNM2A_BRANA	BURP domain-containing protein BNM2A	250	46.8	3.41e-73
AUR62005362	6	3	1	7	4	2	6	8	19	18	30	45	2.5	2.1	1.35e-09	2.08e-07	C7A2A0	BALDH_ANTMA	Benzaldehyde dehydrogenase, mitochondrial	539	74.768	0
AUR62005380	15	18	29	33	11	18	13	9	15	9	9	18	-1.06	2.28	0.000320625	0.0151295	P92990	PGL3_ARATH	Polygalacturonase 1 beta-like protein 3	604	62.417	0
AUR62005393	18	14	17	20	14	17	19	25	72	64	44	78	1.72	3.34	2.07e-13	4.73e-11	Q0J035	PANK2_ORYSJ	Pantothenate kinase 2	372	62.634	4.87e-153
AUR62005413	24	14	17	26	14	20	20	23	177	121	148	132	2.66	4.3	2.78e-36	3.19e-33	Q9SGY2	ACLA1_ARATH	ATP-citrate synthase alpha chain protein 1	423	82.742	0
AUR62005416	21	21	25	31	21	23	22	27	9	16	10	13	-1.19	2.29	2.44e-05	0.00166015	Q9LDE3	FBK9_ARATH	F-box/kelch-repeat protein At1g23390	381	38.058	1.96e-79
AUR62005464	18	10	16	24	19	16	14	19	4	8	8	6	-1.53	1.73	1.08e-05	0.000805016	A1DBW0	MEP_NEOFI	Extracellular metalloproteinase MEP	60	31.667	34
AUR62005533	1	0	1	2	1	1	2	1	20	12	8	1	3.07	0.87	0.000118349	0.00659998	Q66S13	NATT4_THANI	Natterin-4	192	21.354	9
AUR62005581	6	11	9	6	10	4	9	8	33	24	19	12	1.27	2.03	0.000707268	0.0290032	Q9CAG3	LOX6_ARATH	Lipoxygenase 6, chloroplastic	920	60.761	0
AUR62005600	26	32	22	33	21	26	19	29	16	18	18	19	-0.84	2.6	0.00090555	0.0355403	Q9CAG8	FBK28_ARATH	F-box/kelch-repeat protein At1g67480	202	61.881	1.2e-90
AUR62005642	4	10	3	6	8	6	13	9	25	31	20	32	2.03	2.13	7.02e-09	9.65e-07	Q6EU39	MADS6_ORYSJ	MADS-box transcription factor 6	107	40.187	1.05e-08
AUR62005648	13	5	16	24	15	17	25	40	80	63	43	70	1.97	3.28	9.7e-13	2.12e-10	Q9C509	SGPL_ARATH	Sphingosine-1-phosphate lyase	583	62.607	0
AUR62005696	3	2	2	4	1	1	0	1	68	52	32	27	3.81	2.61	4.58e-18	1.59e-15	Q93ZM9	TIF9_ARATH	Protein TIFY 9	180	33.333	9.31e-12
AUR62005716	45	38	87	89	54	75	90	114	124	137	103	145	0.83	4.53	0.000181141	0.00936682	Q0RH18	TAL_FRAAA	Transaldolase	352	49.432	1.78e-109
AUR62005776	3	2	3	3	3	0	2	1	15	7	11	9	1.72	1.04	0.000157299	0.00830661	P13087	MIRA_SYNDU	Miraculin	156	36.538	6.21e-21
AUR62005783	6	12	21	18	8	10	8	34	91	99	62	108	2.49	3.67	2.25e-20	9.78e-18	P83595	ITRY_PHAVA	Trypsin inhibitor BvTI	177	35.593	7.66e-20
AUR62005784	1	1	2	4	0	0	0	3	14	13	17	20	2.76	1.39	1.38e-10	2.39e-08	P10978	POLX_TOBAC	Retrovirus-related Pol polyprotein from transposon TNT	85	28.235	0.17
AUR62005808	11	14	11	15	12	15	15	18	10	3	8	5	-1.13	1.49	0.00137674	0.0496008	Q03600	INA1_CAEEL	Integrin alpha ina-1	32	46.875	1.1
AUR62005874	6	1	2	1	2	1	0	1	22	7	8	10	1.98	1.12	0.00050164	0.0218947	Q1PF16	BH019_ARATH	Transcription factor bHLH19	195	38.462	9.61e-36
AUR62005877	6	1	2	8	2	1	1	3	38	21	19	26	2.41	2.02	1.33e-10	2.33e-08	Q9T072	BH025_ARATH	Transcription factor bHLH25	198	48.485	8.64e-42
AUR62005925	18	23	32	36	21	41	65	35	98	62	82	81	1.39	3.72	3.55e-12	7.37e-10	F4KFM8	LEA65_ARATH	Late embryogenesis abundant protein At5g17165	126	42.063	8.3e-25
AUR62005984	37	46	37	65	37	53	66	91	98	101	101	95	0.93	4.15	8.37e-07	7.86e-05	Q8GU25	COMT1_ROSCH	Caffeic acid 3-O-methyltransferase	360	76.667	0
AUR62006000	3	10	15	32	13	17	37	28	2	5	5	5	-1.9	1.48	0.000533386	0.0230333	Q9C7A2	ITN1_ARATH	Ankyrin repeat-containing protein ITN1	232	24.138	4.44e-07
AUR62006005	46	43	40	39	26	23	23	22	26	23	34	27	-0.79	3.16	0.000452347	0.0201558	P19954	PRSP1_SPIOL	Ribosome-binding factor PSRP1, chloroplastic	274	76.642	1.71e-143
AUR62006013	8	3	9	11	4	8	8	12	34	28	19	36	1.73	2.28	2.65e-08	3.26e-06	Q9LPI5	CID11_ARATH	Polyadenylate-binding protein-interacting protein 11	349	63.037	2.85e-146
AUR62006047	9	2	3	10	5	10	7	8	20	20	20	25	1.63	1.9	1.38e-06	0.000124138	Q9SL49	AKB9B_ARATH	RNA demethylase ALKBH9B	402	50.995	3.2e-134
AUR62006067	66	68	98	89	103	161	164	181	176	123	196	174	0.89	4.9	1.18e-07	1.28e-05	Q42434	BIP_SPIOL	Luminal-binding protein	278	88.489	2.62e-165
AUR62006122	1	0	0	0	0	0	0	0	11	6	6	4	4.05	0.4	1.44e-06	0.000129315	Q07469	BSPA_POPDE	Bark storage protein A	289	31.142	1.92e-37
AUR62006132	1	5	5	1	4	4	9	6	38	21	22	25	2.91	1.99	2.35e-13	5.35e-11	Q94BN2	SPSY_ARATH	Spermine synthase	360	78.333	0
AUR62006180	22	26	28	30	30	31	29	34	48	46	41	56	0.67	3.22	0.000963847	0.0371127	Q9LXJ2	QCR9_ARATH	Cytochrome b-c1 complex subunit 9, mitochondrial	71	76.056	2.95e-33
AUR62006196	28	32	26	22	16	14	15	18	15	14	13	18	-1.03	2.48	0.000186393	0.00952839	P37107	SR54C_ARATH	Signal recognition particle 54 kDa protein,	566	75.265	0
AUR62006260	13	25	18	28	16	11	18	13	10	6	3	21	-1.25	2.08	0.00099628	0.0380672	A0A165U5V5	ADH1_EUPLT	Short chain aldehyde dehydrogenase 1	300	56.333	3.25e-113
AUR62006299	9	15	27	25	25	24	47	34	60	57	34	54	1.27	3.14	3.42e-06	0.000286069	Q8RWU5	FBL3_ARATH	F-box/LRR-repeat protein 3	653	65.084	0
AUR62006405	6	15	3	0	4	0	6	2	1128	1031	868	1230	7.24	6.93	2.36e-117	1.06e-112	Q66S13	NATT4_THANI	Natterin-4	192	20.833	1
AUR62006525	11	11	16	21	16	30	23	27	36	18	33	34	0.86	2.54	0.00138873	0.0499106	Q5W7C6	KN5A_ORYSJ	Kinesin-like protein KIN-5A	35	57.143	0.000108
AUR62006528	32	26	19	23	22	19	29	35	88	105	93	155	1.94	4.03	7.86e-15	2.11e-12	Q9FS88	MBCD_SOLTU	2-methylacyl-CoA dehydrogenase, mitochondrial	455	70.33	0
AUR62006550	8	18	16	12	4	4	7	10	6	7	5	4	-1.45	1.48	0.000372592	0.0172366	Q9CAC1	GUN8_ARATH	Endoglucanase 8	401	74.564	0
AUR62006552	17	12	15	15	6	7	7	5	4	3	10	7	-1.45	1.58	3.82e-05	0.0024459	Q9FNG8	PP366_ARATH	Putative pentatricopeptide repeat-containing protein At5g06400, mitochondrial	965	49.016	0
AUR62006584	23	20	32	32	22	30	23	76	5	13	12	23	-1.18	2.41	8.67e-05	0.00503144	Q06445	CYTI_VIGUN	Cysteine proteinase inhibitor	96	59.375	1.42e-34
AUR62006597	18	9	19	22	6	10	8	9	8	4	13	9	-1.16	1.83	0.000581069	0.0246877	Q9FYS5	HMGYA_MAIZE	HMG-Y-related protein A	172	35.465	1.69e-19
AUR62006617	8	8	11	12	6	12	13	12	27	26	16	26	1.1	2.16	0.000220748	0.0109959	Q01753	STAD_SIMCH	Stearoyl-[acyl-carrier-protein] 9-desaturase, chloroplastic	404	82.673	0
AUR62006627	5	10	13	14	5	8	13	18	36	47	29	50	1.77	2.71	1.3e-09	2e-07	P93194	RPK1_IPONI	Receptor-like protein kinase	1092	53.114	0
AUR62006651	22	16	18	20	20	19	16	24	136	92	86	119	2.32	3.94	1.49e-27	1.13e-24	O48964	IDI1_CAMAC	Isopentenyl-diphosphate Delta-isomerase I	235	83.83	2.28e-152
AUR62006744	33	26	25	33	8	17	21	18	24	17	18	15	-0.83	2.65	0.000878691	0.0348218	Q10MI0	SRL2_ORYSJ	Protein SEMI-ROLLED LEAF 2	1023	45.943	0
AUR62006803	247	178	283	244	170	238	258	312	364	368	334	483	0.53	6.23	0.000552414	0.0236272	Q6F3F1	METK4_ATRNU	S-adenosylmethionine synthase 4	226	99.115	1.06e-164
AUR62006804	44	35	66	58	39	33	62	48	33	32	32	37	-0.76	3.41	0.000234498	0.0115354	Q5W274	PDR3_TOBAC	Pleiotropic drug resistance protein 3	1369	56.172	0
AUR62006817	53	46	87	89	56	64	66	85	147	104	96	154	0.7	4.55	0.000344238	0.0160744	O65390	APA1_ARATH	Aspartic proteinase A1	437	64.073	0
AUR62006885	48	32	42	73	60	38	67	64	116	86	79	111	0.84	4.16	2.8e-05	0.00186165	Q9C598	NAC81_ARATH	Protein ATAF2	279	58.065	1.85e-97
AUR62006904	25	34	43	30	39	15	28	28	16	12	17	19	-1.22	2.68	2.56e-06	0.000218583	Q0JFH7	FAAH_ORYSJ	Fatty acid amide hydrolase	603	41.957	6.1e-161
AUR62006963	6	6	6	8	3	5	9	9	24	18	26	13	1.45	1.88	2.81e-05	0.00186165	U3U992	UGT8_CATRO	7-deoxyloganetic acid glucosyltransferase	481	52.391	5.12e-170
AUR62006964	12	14	25	12	15	13	17	17	176	91	118	132	2.84	4.11	1.44e-28	1.15e-25	U3U992	UGT8_CATRO	7-deoxyloganetic acid glucosyltransferase	477	49.895	7.32e-167
AUR62007019	20	23	27	25	20	28	34	32	49	41	46	49	0.78	3.14	0.000184282	0.00945436	O81629	KLCR1_ARATH	Protein KINESIN LIGHT CHAIN-RELATED 1	520	75	0
AUR62007054	11	3	4	6	2	10	11	14	36	26	17	38	2.08	2.22	5.25e-09	7.37e-07	Q9SGU9	MGL_ARATH	Methionine gamma-lyase	433	72.286	0
AUR62007078	7	5	21	22	10	4	7	3	90	34	86	60	2.14	3.32	1.61e-09	2.42e-07	O82627	SSG1_ANTMA	Granule-bound starch synthase 1, chloroplastic/amyloplastic	610	62.131	0
AUR62007094	8	6	7	9	2	12	10	11	1	2	2	3	-2.01	0.7	0.000117859	0.00658905	P33560	TIP_ANTMA	Probable aquaporin TIP-type	250	70	1.19e-121
AUR62007112	65	53	80	95	87	78	77	148	157	148	125	168	0.86	4.75	1.47e-08	1.93e-06	O65202	ACOX1_ARATH	Peroxisomal acyl-coenzyme A oxidase 1	656	78.659	0
AUR62007178	1	0	2	1	0	0	1	1	11	5	4	8	2.5	0.52	0.000104987	0.00596626	Q9LN95	BH055_ARATH	Transcription factor bHLH55	159	31.447	3.34e-15
AUR62007207	48	38	52	39	34	39	62	83	111	93	86	116	1.01	4.15	5.76e-09	8.04e-07	O04979	LONP2_SPIOL	Lon protease homolog 2, peroxisomal	888	89.752	0
AUR62007260	17	10	32	29	15	24	17	12	4	5	9	13	-1.65	2.02	7.92e-06	0.000612811	Q9LQL2	PTR14_ARATH	Protein NRT1/ PTR FAMILY 7.3	597	70.854	0
AUR62007282	17	22	23	26	23	22	31	38	50	36	32	48	0.74	3.01	0.00113034	0.0421113	Q9C5C4	ARGE_ARATH	Acetylornithine deacetylase	391	71.1	0
AUR62007286	0	5	6	6	3	7	8	10	10	15	10	20	1.5	1.39	0.000507399	0.022103	Q8XIR2	DEOC_CLOPE	Deoxyribose-phosphate aldolase	59	32.203	2
AUR62007294	12	8	15	16	9	10	14	12	60	43	54	50	1.84	3.02	9.64e-15	2.54e-12	A0A3Q7HRZ6	MYC2_SOLLC	Transcription factor MYC2	632	59.019	0
AUR62007318	0	2	1	1	0	1	2	3	22	15	13	9	3.56	1.24	1.13e-09	1.76e-07	Q9SND9	Y3028_ARATH	Uncharacterized acetyltransferase At3g50280	448	35.045	7.24e-76
AUR62007349	0	0	0	1	3	0	3	3	3	3	7	5	3.48	0.07	0.0001718	0.00897709	Q9C616	KAN2_ARATH	Probable transcription factor KAN2	192	61.458	2.22e-58
AUR62007375	1	0	4	0	4	0	0	0	16	4	7	8	2.51	0.74	0.000125117	0.00690859	Q84P24	4CLL6_ARATH	4-coumarate--CoA ligase-like 6	482	56.846	0
AUR62007446	25	9	14	22	25	16	21	18	162	139	127	150	2.87	4.28	1.53e-40	2.13e-37	F4JCU3	MVD2_ARATH	Diphosphomevalonate decarboxylase MVD2, peroxisomal	420	76.905	0
AUR62007462	20	13	20	39	24	12	23	27	58	46	39	49	0.9	3.15	0.000218182	0.0108802	Q9SA38	OCT3_ARATH	Organic cation/carnitine transporter 3	526	56.084	0
AUR62007474	40	45	49	52	29	18	23	16	16	18	31	29	-1.16	3.17	2.73e-07	2.76e-05	H2DF88	RHVI2_ROSHC	Acid beta-fructofuranosidase 2, vacuolar	501	73.852	0
AUR62007494	28	47	37	64	23	10	9	12	7	21	8	32	-1.53	2.98	3.62e-05	0.00232783	Q39176	ERLI1_ARATH	Lipid transfer protein EARLI 1	88	67.045	5.15e-36
AUR62007532	13	7	17	17	19	14	26	33	58	45	29	55	1.61	2.93	2.82e-09	4.08e-07	Q9SZG3	VQ29_ARATH	VQ motif-containing protein 29	50	44	0.00035
AUR62007537	3	1	5	7	3	1	3	6	23	11	11	20	1.82	1.53	8.43e-06	0.000645126	Q9M2Y0	PSK3_ARATH	Phytosulfokines 3	81	46.914	3.2e-17
AUR62007599	0	0	0	0	0	0	0	0	4	9	3	1	5.09	-0.01	0.000254444	0.0123851	Q6NQL6	LPPE2_ARATH	Lipid phosphate phosphatase epsilon 2, chloroplastic	208	43.269	2.28e-53
AUR62007657	11	9	5	13	16	22	28	27	21	26	18	22	1.02	2.08	0.00104022	0.0394973	C0LGQ5	GSO1_ARATH	LRR receptor-like serine/threonine-protein kinase GSO1	833	33.493	1.75e-92
AUR62007671	76	52	57	60	27	32	25	83	29	23	31	32	-1.27	3.52	6.17e-09	8.57e-07	Q9LPL4	SKP2A_ARATH	F-box protein SKP2A	338	72.485	0
AUR62007826	62	75	78	106	77	105	101	137	144	107	109	164	0.53	4.67	0.00120976	0.0445427	Q94KU1	6PGD1_SPIOL	6-phosphogluconate dehydrogenase, decarboxylating 1	483	96.48	0
AUR62007851	77	76	78	86	45	69	52	57	67	46	61	63	-0.6	4.11	0.000141826	0.0076797	Q9SIF2	HS905_ARATH	Heat shock protein 90-5, chloroplastic	800	78.25	0
AUR62007855	0	0	0	0	1	1	3	0	4	5	1	2	4.57	-0.25	0.000892747	0.035192	Q9CA28	TKPR2_ARATH	Tetraketide alpha-pyrone reductase 2	170	50	2.88e-49
AUR62007936	24	27	25	26	23	30	22	29	68	51	59	69	1.09	3.44	2.58e-08	3.22e-06	Q2QS14	UGDH4_ORYSJ	UDP-glucose 6-dehydrogenase 4	480	89.167	0
AUR62007939	12	16	15	16	5	4	10	9	87	62	71	68	2.1	3.42	3.46e-21	1.61e-18	P53535	PHSL2_SOLTU	Alpha-1,4 glucan phosphorylase L-2 isozyme, chloroplastic/amyloplastic	902	78.271	0
AUR62007974	32	36	45	66	56	32	39	49	73	71	100	76	0.68	3.94	0.00115872	0.0430255	Q8LF99	XTH6_ARATH	Probable xyloglucan endotransglucosylase/hydrolase protein 6	280	77.857	2.47e-170
AUR62008009	2	9	7	6	20	10	20	14	22	24	14	11	1.38	1.73	0.000750475	0.0303861	Q8LPS2	ACD6_ARATH	Protein ACCELERATED CELL DEATH 6	569	33.04	7.12e-51
AUR62008024	36	34	31	28	20	45	57	53	7	13	11	10	-1.82	2.51	3.05e-10	5.08e-08	P38279	YPQ3_YEAST	Probable vacuolar amino acid transporter YPQ3	332	25	1.79e-15
AUR62008059	84	47	141	90	147	196	204	192	221	188	138	260	0.99	5.12	0.000113166	0.00637445	K7NBW3	74AC1_SIRGR	Mogroside IE synthase	458	44.105	2.58e-136
AUR62008149	7	9	2	8	5	7	7	13	25	18	14	24	1.44	1.88	4.71e-05	0.00290285	Q9FGS8	C2GR2_ARATH	C2 and GRAM domain-containing protein At5g50170	839	59.356	0
AUR62008157	4	3	3	6	5	3	1	5	19	23	20	18	2.12	1.74	2.87e-09	4.14e-07	Q8LPH6	MYB86_ARATH	Transcription factor MYB86	138	67.391	5e-58
AUR62008163	8	4	5	14	9	13	21	30	25	20	16	31	1.38	2.05	2.5e-05	0.00170204	P0DO21	GIP2_NICBE	Probable aspartic proteinase GIP2	444	40.541	5.57e-89
AUR62008192	8	6	9	10	5	15	9	9	33	44	34	32	1.94	2.52	8.42e-11	1.51e-08	Q02166	TRPD_ARATH	Anthranilate phosphoribosyltransferase, chloroplastic	345	74.783	0
AUR62008201	42	42	60	62	52	54	57	56	107	121	66	113	0.82	4.22	0.00014625	0.00784663	Q9M1P7	BOR2_ARATH	Probable boron transporter 2	698	74.928	0
AUR62008237	22	23	29	30	16	15	20	21	16	11	9	20	-1.06	2.41	5.11e-05	0.00312464	Q9SU63	AL2B4_ARATH	Aldehyde dehydrogenase family 2 member B4,	513	79.337	0
AUR62008247	6	1	3	8	3	2	8	7	20	22	11	20	1.83	1.67	3.51e-06	0.000292369	H2DH21	C7A29_PANGI	Cytochrome P450 CYP72A219	454	51.762	5.86e-164
AUR62008248	42	44	60	84	30	43	42	51	28	39	19	43	-0.99	3.5	0.000118082	0.00659332	H2DH21	C7A29_PANGI	Cytochrome P450 CYP72A219	442	53.167	9.23e-168
AUR62008267	46	49	57	66	59	76	66	74	90	86	83	110	0.59	4.17	0.000147571	0.00788591	P25076	CY11_SOLTU	Cytochrome c1-1, heme protein, mitochondrial	306	83.66	0
AUR62008276	7	6	14	9	10	10	12	19	30	20	13	26	1.12	2.07	0.000560339	0.0239204	Q9C5E8	SDH7A_ARATH	Succinate dehydrogenase subunit 7A, mitochondrial	96	48.958	2.68e-19
AUR62008285	28	26	41	47	15	24	24	27	85	69	71	94	1	3.82	2.28e-08	2.88e-06	O04895	BADH_AMAHP	Betaine aldehyde dehydrogenase, chloroplastic	499	89.579	0
AUR62008318	2	0	2	1	3	5	5	4	7	4	9	7	2.16	0.52	0.000194318	0.00985479	Q9LV17	BH079_ARATH	Transcription factor bHLH79	255	57.255	2.6e-71
AUR62008349	18	25	34	34	34	29	43	58	68	47	60	85	1.05	3.52	9.39e-07	8.76e-05	Q9LV10	PTR53_ARATH	Protein NRT1/ PTR FAMILY 2.11	574	55.749	0
AUR62008417	20	16	22	32	9	6	10	20	10	6	6	16	-1.4	2.12	3.05e-06	0.000256319	Q3M5C8	RPOC2_TRIV2	DNA-directed RNA polymerase subunit beta'	38	34.211	1
AUR62008418	18	15	25	31	23	23	21	25	41	44	42	42	0.76	3.03	0.000648655	0.0270712	Q6DBG8	ARAD1_ARATH	Probable arabinosyltransferase ARAD1	378	39.947	3.66e-79
AUR62008433	8	1	6	6	8	10	11	4	22	13	11	21	1.48	1.63	8.61e-05	0.00500995	O82768	HIS2_ARATH	Histidine biosynthesis bifunctional protein hisIE, chloroplastic	263	65.399	3.02e-125
AUR62008434	57	47	46	45	29	45	36	46	132	108	80	99	0.92	4.23	1.31e-05	0.000959431	Q9XFI1	TRL12_ARATH	Thioredoxin-like 1-2, chloroplastic	157	68.153	2.12e-79
AUR62008436	5	21	14	8	23	27	23	22	42	53	22	45	1.56	2.75	4.63e-05	0.00285923	Q9XHP0	11S2_SESIN	11S globulin seed storage protein 2	316	21.519	3.21e-20
AUR62008638	2	5	7	4	4	6	6	6	22	12	20	26	1.95	1.76	1.38e-07	1.49e-05	Q8LEA8	EID1_ARATH	Phytochrome A-associated F-box protein	382	51.309	8.29e-125
AUR62008681	83	82	116	151	75	109	126	141	38	52	33	47	-1.49	4.23	1.72e-12	3.62e-10	Q39644	LEA5_CITSI	Late embryogenesis abundant protein Lea5	97	49.485	1.32e-24
AUR62008683	1	1	2	2	0	2	1	2	32	30	21	39	4.07	2.09	9.61e-22	4.84e-19	Q9M015	Y5161_ARATH	Uncharacterized protein At5g01610	102	29.412	3.52e-11
AUR62008724	5	3	14	13	9	17	17	22	40	69	51	47	2.42	2.94	4.22e-13	9.4e-11	P17641	PRS1_SOLTU	Pathogenesis-related protein STH-21	162	41.975	7.63e-38
AUR62008726	1	1	1	1	4	1	0	4	18	31	24	31	4.38	1.88	9.3e-19	3.41e-16	P17641	PRS1_SOLTU	Pathogenesis-related protein STH-21	162	41.975	2.29e-37
AUR62008765	19	18	27	27	22	20	19	30	42	58	44	67	1.04	3.24	8.44e-06	0.000645126	Q9SR36	GSTU8_ARATH	Glutathione S-transferase U8	144	57.639	1.43e-49
AUR62008806	17	11	21	21	20	17	29	34	43	34	30	47	0.96	2.83	5.01e-05	0.00307436	Q7GB25	AB5C_ARATH	ABC transporter C family member 5	1511	74.388	0
AUR62008809	15	9	17	22	17	21	31	22	7	4	8	10	-1.28	1.7	0.000146658	0.00785431	Q0GXS4	NFP_MEDTR	Serine/threonine receptor-like kinase NFP	587	35.605	2.01e-110
AUR62008849	0	0	0	0	0	1	0	0	22	12	10	9	6.66	1.04	1.17e-12	2.49e-10	Q6WUC2	7OMT_PAPSO	(R,S)-reticuline 7-O-methyltransferase	242	45.041	5.32e-71
AUR62008879	4	2	8	8	4	13	7	0	29	26	18	23	1.94	1.99	5.36e-09	7.5e-07	C8YNG6	KAT1_PETHY	3-ketoacyl CoA thiolase 1, peroxisomal	451	77.827	0
AUR62008950	1	1	0	0	1	4	1	3	7	3	3	10	3.06	0.29	0.0007079	0.0290032	Q9LFS2	GEX3_ARATH	Protein GAMETE EXPRESSED 3	544	47.426	6.18e-168
AUR62008963	2	1	4	7	1	4	2	2	76	60	45	67	3.93	3.03	8.33e-34	8.89e-31	Q75KD7	AOC_ORYSJ	Allene oxide cyclase, chloroplastic	175	74.857	1.78e-91
AUR62008987	8	9	9	11	4	5	7	7	3	5	3	2	-1.64	0.99	0.000201739	0.0101965	Q9C6L5	KCS5_ARATH	3-ketoacyl-CoA synthase 5	227	59.031	2.48e-92
AUR62008992	13	16	17	19	17	18	25	25	36	25	33	36	0.82	2.65	0.000754263	0.0305119	Q9LT02	PDR2_ARATH	Probable manganese-transporting ATPase PDR2	1186	76.391	0
AUR62009016	1	2	4	5	1	1	2	4	9	15	13	13	1.85	1.22	1.88e-05	0.00132114	Q9ZT29	SC5D_TOBAC	Delta(7)-sterol-C5(6)-desaturase	274	73.723	3e-147
AUR62009032	23	23	54	54	56	58	115	65	201	223	134	151	2.07	4.69	6.04e-14	1.45e-11	Q8H0Z4	GT121_ARATH	Putative glutamine amidotransferase GAT1_2.1	425	58.353	6.24e-174
AUR62009035	3	6	10	13	7	8	10	13	48	9	21	27	1.52	2.18	0.000318288	0.0150351	P86809	NLTP2_APIGA	Non-specific lipid-transfer protein 2	67	65.672	2.21e-27
AUR62009081	21	16	16	24	18	10	19	13	14	7	10	11	-1.04	2.03	0.000428365	0.019279	Q9FUJ1	CKX7_ARATH	Cytokinin dehydrogenase 7	530	63.585	0
AUR62009085	6	4	11	4	5	3	3	5	43	22	24	26	2	2.21	6.31e-09	8.73e-07	B2KPR3	LAMT_CATRO	Loganic acid O-methyltransferase	372	44.624	1.21e-104
AUR62009163	9	4	8	6	1	1	4	4	22	14	16	24	1.3	1.83	8.1e-05	0.00475369	Q9FJT7	NDL1_ARATH	Protein NDL1	346	73.41	0
AUR62009210	60	62	61	71	32	55	46	48	46	23	56	39	-0.81	3.72	0.000253739	0.0123642	Q9M0G2	C3H49_ARATH	Zinc finger CCCH domain-containing protein 49	367	49.046	3.16e-98
AUR62009235	10	9	11	11	7	13	17	18	39	43	58	46	2	2.85	1.46e-13	3.42e-11	P37223	MAOX_MESCR	NADP-dependent malic enzyme	585	86.154	0
AUR62009260	1	1	0	0	1	0	3	2	5	7	3	9	3.14	0.33	0.000148005	0.00789964	Q8GYH5	BAD1_ARATH	Ankyrin repeat-containing protein BDA1	190	32.632	1.39e-20
AUR62009301	16	5	15	17	9	11	14	10	37	36	21	27	1.02	2.5	0.000701546	0.028822	Q9M817	PTR6_ARATH	Protein NRT1/ PTR FAMILY 1.2	564	51.596	0
AUR62009302	24	9	13	9	9	5	11	13	41	31	44	75	1.58	2.95	2.64e-06	0.000225343	Q07469	BSPA_POPDE	Bark storage protein A	274	32.117	7.63e-35
AUR62009410	54	63	51	70	49	46	66	80	207	199	157	229	1.55	4.94	7.69e-20	3.1e-17	C7YK87	TRM5_FUSV7	tRNA (guanine(37)-N1)-methyltransferase	182	24.176	0.71
AUR62009433	17	10	15	14	18	18	23	35	118	91	83	133	2.73	3.86	1.98e-33	2.07e-30	Q9FFZ1	PPH_ARATH	Pheophytinase, chloroplastic	455	60	0
AUR62009462	20	23	32	19	6	11	9	4	8	11	17	6	-1.32	2.21	7.79e-05	0.0045912	Q8LFJ9	GLIP7_ARATH	GDSL esterase/lipase 7	340	63.235	4.47e-162
AUR62009473	24	19	23	35	24	37	31	41	46	63	32	70	0.9	3.29	0.000773223	0.0311663	Q4V398	RRT1_ARATH	Rhamnogalacturonan I rhamnosyltransferase 1	505	66.337	0
AUR62009552	12	14	22	17	7	10	16	18	6	8	7	13	-1.1	1.79	0.000625153	0.0263606	P0C883	SCL33_ARATH	Scarecrow-like protein 33	641	44.15	1.28e-164
AUR62009567	17	20	16	29	14	14	24	24	11	8	9	13	-1.16	2.07	9.88e-05	0.00565734	P46573	PBL10_ARATH	Probable serine/threonine-protein kinase PBL10	408	70.098	0
AUR62009606	24	22	27	30	8	17	17	21	21	7	18	17	-0.88	2.46	0.000903642	0.0354965	P0CG89	H4_SOYBN	Histone H4	103	100	2.93e-67
AUR62009632	4	3	7	4	4	8	7	4	9	16	12	20	1.47	1.44	0.000226533	0.0112216	Q9XHP0	11S2_SESIN	11S globulin seed storage protein 2	406	23.645	9.95e-39
AUR62009661	47	43	57	49	26	22	29	29	14	17	15	15	-1.85	3.06	5.48e-16	1.63e-13	O48963	PHOT1_ARATH	Phototropin-1	1000	70.4	0
AUR62009691	15	6	14	21	14	9	22	32	5	2	1	1	-2.73	1.29	2.59e-08	3.22e-06	Q9SV73	GILT_ARATH	Gamma-interferon-responsive lysosomal thiol protein	189	45.503	4.78e-52
AUR62009739	306	343	404	523	250	396	478	612	1297	1058	915	1316	1.37	7.49	1.18e-22	6.62e-20	P22196	PER2_ARAHY	Cationic peroxidase 2	319	42.633	4.6e-77
AUR62009745	1	0	0	2	2	0	0	1	8	13	6	6	3.12	0.64	5.13e-06	0.000415321	P11247	PERM_MOUSE	Myeloperoxidase	69	28.986	0.22
AUR62009786	2	3	10	2	6	7	5	8	54	34	35	56	3.18	2.64	6.01e-21	2.72e-18	Q9ZUX1	C94C1_ARATH	Cytochrome P450 94C1	396	55.808	1.11e-152
AUR62009819	586	504	455	707	356	370	387	407	492	363	303	411	-0.7	6.87	4.38e-05	0.00274346	Q9SCW1	BGAL1_ARATH	Beta-galactosidase 1	837	75.508	0
AUR62009824	20	30	17	18	2	10	6	4	5	14	10	7	-1.41	2.06	0.000131495	0.00719864	Q9S746	HTH_ARATH	Protein HOTHEAD	504	63.492	0
AUR62009835	13	4	7	10	7	9	5	10	7	31	36	45	1.63	2.33	0.000360943	0.0167496	Q70XE6	6FEH_BETVU	Fructan 6-exohydrolase	512	65.43	0
AUR62009892	8	6	14	12	21	41	19	32	1	6	2	6	-1.55	1.1	0.000613616	0.0258985	A0A1D6F9Y9	C92C6_MAIZE	Trimethyltridecatetraene synthase	516	47.481	1.62e-168
AUR62009902	13	19	18	12	25	32	38	38	50	41	37	47	1.31	2.91	9.2e-08	1.02e-05	O24371	LOX31_SOLTU	Linoleate 13S-lipoxygenase 3-1, chloroplastic	697	73.458	0
AUR62009907	2	0	2	0	0	0	0	3	8	5	12	11	2.85	0.74	5.88e-06	0.000464957	Q9LVJ1	SBT14_ARATH	Subtilisin-like protease SBT1.4	616	64.935	0
AUR62009919	1	0	1	1	1	3	0	2	72	68	67	75	6.18	3.14	4.92e-57	1.47e-53	Q9LMA8	TI10A_ARATH	Protein TIFY 10A	250	32.8	1.49e-29
AUR62009940	9	9	22	10	12	26	25	16	47	36	25	35	1.34	2.64	6.3e-06	0.000496798	Q9LJP1	GRIP4_ARATH	GDSL esterase/lipase 4	344	36.919	8.92e-68
AUR62009942	19	15	24	42	30	39	48	55	58	42	44	45	0.76	3.18	0.00135469	0.0490813	H6U1I8	GLIP_TANCI	GDSL lipase	311	41.479	5.31e-81
AUR62010063	6	1	3	4	2	3	5	3	14	10	9	11	1.45	1.15	0.000487754	0.0214559	A0A1P8B8F8	XYN5_ARATH	Endo-1,4-beta-xylanase 5	364	39.56	6.2e-78
AUR62010078	11	10	17	16	21	5	12	17	25	37	24	41	1.06	2.55	0.000138337	0.00751803	Q946Y7	SYP61_ARATH	Syntaxin-61	66	31.818	5
AUR62010108	17	38	24	30	10	12	7	8	9	17	14	11	-1.26	2.42	0.000111352	0.00628487	Q93X17	SNAK2_SOLTU	Snakin-2	108	57.407	7.34e-29
AUR62010123	35	20	37	35	43	55	69	62	47	79	50	103	0.96	3.65	0.000487243	0.0214545	Q07346	DCE_PETHY	Glutamate decarboxylase	402	83.085	0
AUR62010135	6	5	13	16	15	14	20	32	27	23	17	23	1	2.12	0.00104077	0.0394973	Q40294	AOX1_MANIN	Ubiquinol oxidase, mitochondrial	306	74.183	2.85e-169
AUR62010153	10	12	13	11	13	16	14	11	123	71	124	111	3.03	3.84	2.22e-33	2.26e-30	B2XBQ5	85A19_PRUDU	(R)-mandelonitrile beta-glucosyltransferase	480	60.417	0
AUR62010155	97	65	84	130	131	135	192	265	279	162	131	206	0.87	5.1	0.000114151	0.00642184	Q9FE06	EXOL2_ARATH	Protein EXORDIUM-like 2	225	73.778	9.65e-117
AUR62010170	1	0	2	0	3	1	2	0	7	4	4	8	2.59	0.33	0.000157922	0.00832967	P93746	MT4A_ARATH	Metallothionein-like protein 4A	27	77.778	3.01e-06
AUR62010210	8	7	5	5	6	2	5	14	77	68	65	119	3.5	3.43	1.6e-31	1.46e-28	A0A0A1C3I2	HMGR1_PANGI	3-hydroxy-3-methylglutaryl coenzyme A reductase 1	549	72.131	0
AUR62010245	64	53	73	103	82	86	116	117	165	166	161	190	1.06	4.87	4.18e-12	8.58e-10	O65162	CAMT_MESCR	Caffeoyl-CoA O-methyltransferase	258	87.597	3.23e-170
AUR62010247	15	8	15	15	13	12	17	16	27	16	33	42	0.97	2.47	0.00107685	0.040489	Q9SND9	Y3028_ARATH	Uncharacterized acetyltransferase At3g50280	467	31.692	6.71e-67
AUR62010257	12	6	9	9	11	13	12	18	3	3	2	4	-1.72	0.95	0.000156929	0.00829688	Q9AT54	SCGT_TOBAC	Scopoletin glucosyltransferase	474	60.549	0
AUR62010312	23	23	47	44	22	34	32	52	71	59	54	64	0.69	3.57	0.000922101	0.0359507	O64969	CADH_EUCGL	Probable cinnamyl alcohol dehydrogenase	356	76.685	0
AUR62010320	63	107	100	100	79	97	82	96	41	48	70	78	-0.82	4.24	0.000464753	0.0206483	C0HJG8	BSP_BOSSE	Basic secretory protease (Fragments)	59	50.847	7.8e-11
AUR62010381	0	0	1	2	1	1	0	1	9	6	8	5	2.87	0.49	8.55e-06	0.000652393	B7LK48	YIDC_ESCF3	Membrane protein insertase YidC	48	33.333	0.55
AUR62010383	12	12	18	15	5	10	13	23	31	36	36	33	1.08	2.64	2.03e-05	0.00141906	O88343	S4A4_MOUSE	Electrogenic sodium bicarbonate cotransporter 1	42	35.714	0.87
AUR62010406	25	12	22	23	19	12	20	19	108	81	70	81	1.87	3.69	1.04e-16	3.36e-14	C9E894	SQS2_PANGI	Squalene synthase 2	384	79.688	0
AUR62010432	6	7	6	8	3	3	5	4	19	13	13	20	1.08	1.69	0.00111003	0.0414581	P43295	RD19B_ARATH	Probable cysteine protease RD19B	213	70.892	3.82e-109
AUR62010504	3	2	1	3	2	4	1	5	11	10	6	28	2.35	1.25	4.46e-05	0.00278185	U3U992	UGT8_CATRO	7-deoxyloganetic acid glucosyltransferase	478	49.163	4.56e-151
AUR62010569	9	5	7	20	6	5	11	22	52	57	31	40	1.98	2.81	1.6e-09	2.42e-07	A9YF60	SGR_CAPAN	Protein STAY-GREEN homolog, chloroplastic	95	86.316	5.45e-55
AUR62010578	26	17	25	27	22	30	33	26	53	48	47	56	0.93	3.23	5.86e-06	0.000464667	Q9LQ04	RMLCD_ARATH	Bifunctional dTDP-4-dehydrorhamnose 3,5-epimerase/dTDP-4-dehydrorhamnose reductase	290	87.931	0
AUR62010579	53	42	44	53	21	33	55	66	336	265	217	308	2.37	5.28	3.47e-41	5.02e-38	P54873	HMCS_ARATH	Hydroxymethylglutaryl-CoA synthase	467	79.015	0
AUR62010587	4	4	9	8	10	16	11	22	20	26	17	22	1.58	1.91	2.28e-06	0.000197347	Q9SH31	GT16_ARATH	Xyloglucan-specific galacturonosyltransferase 1	604	45.199	0
AUR62010597	91	92	82	103	53	46	57	52	65	46	52	54	-0.94	4.2	1.75e-08	2.27e-06	P29516	TBB8_ARATH	Tubulin beta-8 chain	442	96.38	0
AUR62010612	1	1	2	3	2	3	4	1	7	9	6	8	1.86	0.67	0.00031637	0.0149603	Q9LUM1	LOR11_ARATH	Protein LURP-one-related 11	174	41.954	4.44e-35
AUR62010630	39	34	24	43	31	31	27	41	62	91	57	81	0.88	3.74	0.00034084	0.0159489	B0M3E8	UGE1_PEA	Bifunctional UDP-glucose 4-epimerase and UDP-xylose 4-epimerase	350	80	0
AUR62010677	2	4	1	2	4	1	6	5	15	9	16	23	2.56	1.39	2.55e-08	3.19e-06	Q9T072	BH025_ARATH	Transcription factor bHLH25	193	48.705	6.6e-45
AUR62010692	13	6	13	18	11	2	7	7	4	3	7	6	-1.47	1.37	0.000179081	0.009271	Q39196	PIP14_ARATH	Probable aquaporin PIP1-4	299	74.916	2.84e-164
AUR62010724	1	1	4	2	0	0	3	0	16	20	14	16	2.8	1.42	2.53e-10	4.26e-08	P82952	CONG1_PRUDU	Gamma conglutin 1	428	45.327	1.91e-117
AUR62010762	5	9	11	17	7	13	6	32	31	38	42	32	1.6	2.58	2.18e-08	2.76e-06	A0MFL4	LOR17_ARATH	Protein LURP-one-related 17	196	51.02	3.28e-56
AUR62010913	7	1	3	9	13	8	11	18	28	30	42	34	2.55	2.33	3.81e-14	9.39e-12	Q9LHK4	AB8B_ARATH	Putative ABC transporter B family member	1235	64.291	0
AUR62010932	2	11	13	10	6	5	11	4	21	31	32	27	1.45	2.28	8.18e-06	0.000630387	Q53HY2	NINJA_TOBAC	Ninja-family protein mc410	511	37.965	7.06e-89
AUR62010958	2	0	1	1	1	1	0	1	40	8	17	32	4.24	1.78	9.72e-12	1.91e-09	Q9ZPI6	AIM1_ARATH	Peroxisomal fatty acid beta-oxidation multifunctional protein	590	67.119	0
AUR62010974	346	267	303	363	306	218	233	204	518	379	554	763	0.6	6.7	0.000689083	0.0285192	Q9SSK5	MLP43_ARATH	MLP-like protein 43	149	44.966	5.27e-39
AUR62011012	82	57	82	117	85	102	100	101	177	128	119	160	0.62	4.79	0.000374106	0.0172888	Q94LW6	SUT35_ARATH	Probable sulfate transporter 3.5	623	65.329	0
AUR62011028	63	44	56	60	34	32	41	55	39	38	42	44	-0.63	3.61	0.000816294	0.0325507	Q8VXZ0	NUD20_ARATH	Nudix hydrolase 20, chloroplastic	338	62.426	4.14e-152
AUR62011029	15	13	12	12	30	31	31	31	37	32	27	46	1.26	2.64	1.94e-06	0.000170135	Q9LE86	S8H_ARATH	Scopoletin 8-hydroxylase	230	23.478	2
AUR62011067	5	7	4	10	4	9	8	10	33	29	29	30	2.03	2.28	1.58e-11	3e-09	Q9UT61	MAN1_SCHPO	Alpha-mannosidase	43	39.535	2.5
AUR62011107	7	0	23	21	5	3	2	4	67	90	15	53	2.05	3.11	0.000427018	0.0192377	Q0JEP3	BURP5_ORYSJ	BURP domain-containing protein 5	302	31.126	2.97e-37
AUR62011199	48	22	42	46	20	29	38	37	265	199	140	209	2.19	4.85	3.64e-20	1.54e-17	Q949Y3	PPA26_ARATH	Bifunctional purple acid phosphatase 26	432	79.63	0
AUR62011210	0	1	4	8	3	2	6	10	17	20	6	14	1.96	1.36	0.000175492	0.00911682	Q9LMR3	TYRA2_ARATH	Arogenate dehydrogenase 2, chloroplastic	263	67.3	2.05e-135
AUR62011215	12	12	21	14	12	17	14	19	22	39	39	42	1.1	2.7	0.000121668	0.00676823	O80449	JOX4_ARATH	Jasmonate-induced oxygenase 4	287	35.54	3.76e-54
AUR62011239	15	0	2	10	2	2	2	2	24	24	33	27	1.82	2.17	3.7e-05	0.0023753	Q5Z9Z0	BGL24_ORYSJ	Beta-glucosidase 24	306	42.484	1.71e-67
AUR62011243	0	2	0	0	0	1	1	2	5	7	8	1	2.96	0.23	0.00127372	0.0464482	B7LMY4	OPGB_ESCF3	Phosphoglycerol transferase I	83	26.506	81
AUR62011247	2	4	8	5	17	14	12	22	15	15	19	24	1.74	1.69	7.79e-07	7.36e-05	Q69QZ0	P2C27_ORYSJ	Probable protein phosphatase 2C 27	321	71.34	1.06e-170
AUR62011251	3	1	3	7	3	5	1	3	32	12	23	38	2.68	1.99	1e-10	1.78e-08	F4HV09	BBE14_ARATH	Berberine bridge enzyme-like 14	501	48.104	1.11e-152
AUR62011259	2	2	4	1	4	3	4	3	63	15	67	27	4	2.54	1.65e-13	3.86e-11	Q9FMK9	PPA29_ARATH	Probable inactive purple acid phosphatase 29	391	50.128	1.24e-136
AUR62011260	12	4	5	7	5	4	4	2	72	41	59	70	2.91	3.07	6.33e-24	3.83e-21	D4Q9Z4	SGT2_SOYBN	Soyasapogenol B glucuronide galactosyltransferase	490	42.245	5.55e-137
AUR62011306	4	7	6	13	6	8	8	11	26	25	23	20	1.47	2.06	2.96e-06	0.000249313	Q8LGG8	USPAL_ARATH	Universal stress protein A-like protein	58	39.655	1.63e-07
AUR62011307	42	46	52	83	56	44	57	51	30	29	25	32	-1.1	3.42	5.31e-07	5.17e-05	Q8GY61	BH063_ARATH	Transcription factor bHLH63	298	42.953	9.25e-61
AUR62011314	44	44	42	64	41	37	36	40	33	18	41	39	-0.74	3.36	0.000966162	0.0371698	Q03878	GRP1_DAUCA	Glycine-rich RNA-binding protein	77	72.727	1.8e-36
AUR62011343	0	0	0	0	0	0	0	0	5	3	1	20	5.74	0.42	4.65e-05	0.00287111	P17771	OSP4_PEA	Organ-specific protein P4	114	30.702	6.8e-12
AUR62011351	56	50	63	84	49	74	52	129	48	35	43	50	-0.69	3.75	0.000104963	0.00596626	Q8VZ80	PLT5_ARATH	Polyol transporter 5	483	70.186	0
AUR62011443	16	7	19	22	18	13	15	25	34	43	37	41	1.11	2.81	1.21e-05	0.000892123	Q8BGC4	PTGR3_MOUSE	Prostaglandin reductase-3	346	43.931	4.74e-82
AUR62011444	28	32	45	48	51	59	77	88	76	79	83	86	0.91	3.87	2.6e-07	2.65e-05	F8S296	ATG2_ARATH	Autophagy-related protein 2	2036	42.682	0
AUR62011447	0	0	0	1	0	0	1	0	18	12	6	28	5.27	1.26	1.22e-11	2.34e-09	Q16658	FSCN1_HUMAN	Fascin	150	29.333	0.6
AUR62011460	1	0	1	0	0	0	0	2	52	51	10	37	5.76	2.31	1.77e-16	5.54e-14	Q2HCV1	PESC_CHAGB	Pescadillo homolog	78	28.205	3.4
AUR62011463	22	15	17	35	8	17	17	17	14	6	10	10	-1.31	2.13	4.03e-05	0.00255431	Q2QLE0	MET_PIG	Hepatocyte growth factor receptor	97	26.804	0.62
AUR62011499	10	13	14	9	13	20	5	13	6	4	5	4	-1.43	1.29	0.000142732	0.00771941	F4I9E1	NFD4_ARATH	Protein NUCLEAR FUSION DEFECTIVE 4	555	22.703	1.43e-25
AUR62011545	15	8	9	10	6	4	4	3	40	78	61	90	2.49	3.27	1.44e-14	3.7e-12	Q6WUC2	7OMT_PAPSO	(R,S)-reticuline 7-O-methyltransferase	356	45.506	3.87e-107
AUR62011571	1	1	2	1	0	0	2	5	9	1	9	14	2.42	0.69	0.00104831	0.0396901	Q9WTL7	LYPA2_MOUSE	Acyl-protein thioesterase 2	222	37.387	1.14e-34
AUR62011598	43	26	47	42	44	70	115	101	84	99	76	104	1.03	4	2.6e-07	2.65e-05	Q9M9E1	AB40G_ARATH	ABC transporter G family member 40	1441	71.201	0
AUR62011641	104	109	139	130	81	111	128	188	441	400	389	469	1.64	6.01	2.73e-59	8.73e-56	Q8L7A0	TAUE3_ARATH	Sulfite exporter TauE/SafE family protein 3	449	67.261	0
AUR62011730	59	62	68	59	48	51	60	65	103	91	116	136	0.66	4.4	7.08e-05	0.00420157	A9PDZ7	METK2_POPTR	S-adenosylmethionine synthase 2	222	96.396	1.29e-158
AUR62011764	14	9	19	26	10	13	18	24	39	30	37	38	0.91	2.76	0.000148745	0.00792026	Q2XVR7	SC4AA_TAKRU	Sodium channel protein type 4 subunit	33	48.485	2.5
AUR62011799	5	7	4	6	3	11	3	4	28	18	27	21	1.9	1.98	1.02e-08	1.38e-06	P42679	MATK_HUMAN	Megakaryocyte-associated tyrosine-protein kinase	68	30.882	0.14
AUR62011819	12	15	10	17	6	13	7	16	1	2	3	3	-2.69	1.26	7.94e-10	1.26e-07	Q9P0N8	MARH2_HUMAN	E3 ubiquitin-protein ligase MARCHF2	95	30.526	6.52e-07
AUR62011820	71	65	62	63	61	63	64	80	40	28	27	31	-1.23	3.62	1.47e-09	2.23e-07	Q8LGG8	USPAL_ARATH	Universal stress protein A-like protein	147	27.891	1.87e-11
AUR62011825	128	151	144	134	61	61	77	88	70	91	69	79	-1.03	4.76	3.93e-08	4.69e-06	Q94KD8	BXL2_ARATH	Probable beta-D-xylosidase 2	763	73.526	0
AUR62011870	9	4	6	10	4	10	9	4	22	18	17	19	1.2	1.85	0.000121892	0.00677227	Q9SJX8	MYB14_ARATH	Transcription factor MYB14	285	44.561	4.77e-76
AUR62011923	148	141	168	157	94	94	132	136	130	92	126	139	-0.52	5.08	8.18e-05	0.00478926	P26569	H12_ARATH	Histone H1.2	237	47.679	1.34e-29
AUR62011978	1	5	11	6	9	11	15	10	23	29	17	17	1.73	1.9	7.65e-06	0.000595816	Q9SA63	LFG4_ARATH	Protein LIFEGUARD 4	239	75.732	4.95e-132
AUR62012016	3	12	14	13	14	11	21	27	31	31	30	33	1.39	2.45	8.92e-07	8.36e-05	Q84TH6	DIR23_ARATH	Dirigent protein 23	191	45.55	7.44e-57
AUR62012026	4	4	7	9	13	13	14	12	22	13	11	19	1.25	1.64	0.000333731	0.015649	Q39224	SRG1_ARATH	Protein SRG1	343	41.108	3.26e-94
AUR62012093	49	58	66	54	56	83	68	76	47	38	35	43	-0.66	3.62	0.000515563	0.0223715	Q65XV8	RK176_ORYSJ	Receptor-like cytoplasmic kinase 176	352	64.489	1.29e-169
AUR62012129	1147	1169	1352	1063	955	734	769	905	1079	825	873	1143	-0.47	8.04	0.000778291	0.031258	P10871	RCA_SPIOL	Ribulose bisphosphate carboxylase/oxygenase activase, chloroplastic	475	87.579	0
AUR62012197	1	3	6	6	2	4	4	3	16	14	11	18	1.68	1.44	7.42e-06	0.000581451	Q9LBR2	BXDN_CBDP	Non-toxic nonhemagglutinin type D	105	30.476	1.5
AUR62012229	49	46	44	62	22	20	19	28	39	23	31	31	-0.87	3.37	1.48e-05	0.00107038	Q9FEL7	LAX2_MEDTR	Auxin transporter-like protein 2	326	82.515	0
AUR62012258	2	3	1	4	6	3	5	5	177	119	97	147	5.51	4.03	1.7e-60	5.84e-57	Q9FFF6	JOX2_ARATH	Jasmonate-induced oxygenase 2	338	63.609	2.5e-163
AUR62012259	15	17	19	26	19	22	30	42	68	45	33	45	1.13	3.07	8.94e-06	0.00067742	Q9XEE6	C3H29_ARATH	Zinc finger CCCH domain-containing protein 29	587	41.908	4.2e-125
AUR62012309	6	5	3	6	4	11	6	11	20	25	18	34	2.08	1.98	3.67e-09	5.2e-07	F4IH21	TBL33_ARATH	Protein trichome birefringence-like 33	413	68.765	0
AUR62012310	13	24	25	36	10	19	20	27	17	10	14	16	-0.94	2.36	0.00136045	0.0492101	Q9FLB1	PYL5_ARATH	Abscisic acid receptor PYL5	171	60.234	6.08e-64
AUR62012332	24	22	25	26	22	20	45	27	82	60	51	58	1.19	3.43	3.44e-08	4.16e-06	Q9LYM2	AVT6C_ARATH	Amino acid transporter AVT6C	431	59.165	1.31e-172
AUR62012335	8	13	14	17	14	17	19	17	27	24	26	29	0.85	2.38	0.00134741	0.0488966	O22892	NOP53_ARATH	Ribosome biogenesis protein NOP53	215	50.698	2.46e-50
AUR62012343	43	62	78	120	115	133	133	221	273	212	202	230	1.45	5.18	7.93e-12	1.59e-09	A7NY33	PER4_VITVI	Peroxidase 4	319	73.981	1.86e-176
AUR62012345	5	6	7	10	26	13	16	11	62	26	48	51	2.54	2.76	3.56e-16	1.09e-13	I3PFJ9	DOD1W_BETVU	4,5-DOPA dioxygenase extradiol 1	276	80.797	8.24e-170
AUR62012346	8	8	17	19	12	28	22	11	196	120	132	141	3.32	4.25	1.69e-42	2.7e-39	I3PFJ5	C76AD_BETVU	Cytochrome P450 76AD1	497	88.129	0
AUR62012347	39	31	53	61	75	74	85	48	109	64	96	172	1.08	4.23	1.57e-05	0.00112602	I3PFJ9	DOD1W_BETVU	4,5-DOPA dioxygenase extradiol 1	272	82.353	2.86e-170
AUR62012355	24	15	28	34	27	39	60	44	71	68	45	73	1.18	3.47	1.72e-07	1.82e-05	Q7X996	CIPK2_ORYSJ	CBL-interacting protein kinase 2	430	65.116	0
AUR62012626	12	10	9	31	5	14	12	16	5	4	3	11	-1.57	1.6	0.00059425	0.0251761	Q8GYA4	CRK10_ARATH	Cysteine-rich receptor-like protein kinase 10	656	51.067	0
AUR62012676	5	3	3	7	6	4	6	5	45	24	27	29	2.59	2.23	1.35e-13	3.18e-11	Q9M817	PTR6_ARATH	Protein NRT1/ PTR FAMILY 1.2	464	48.922	6.51e-164
AUR62012765	55	71	59	100	26	37	50	47	20	28	32	60	-1.2	3.74	1.42e-05	0.00102704	P31237	ACCO_ACTDE	1-aminocyclopropane-1-carboxylate oxidase	315	82.222	0
AUR62012781	15	2	1	5	1	5	7	7	0	0	0	1	-4.16	0.27	0.000413148	0.018707	Q9V4T5	CP4E1_DROME	Probable cytochrome P450 4e1	76	31.579	4.3
AUR62012860	9	8	5	8	1	7	3	5	4	2	2	3	-1.58	0.78	0.000952278	0.0368255	Q9LT24	Y3985_ARATH	BTB/POZ domain-containing protein At3g19850	435	51.494	8.31e-136
AUR62012949	9	10	12	15	12	16	21	18	93	112	67	104	2.85	3.69	5.44e-27	3.99e-24	Q8LBB7	LOG5_ARATH	Cytokinin riboside 5'-monophosphate phosphoribohydrolase LOG5	223	75.785	4.2e-122
AUR62012984	53	33	48	45	42	63	56	60	109	83	90	179	1.17	4.27	9.43e-07	8.78e-05	Q9T003	ASMT_ARATH	Acetylserotonin O-methyltransferase	338	50.888	1.25e-104
AUR62013055	5	12	9	3	10	23	11	23	44	44	49	79	2.68	2.94	1.7e-16	5.38e-14	F4I9E1	NFD4_ARATH	Protein NUCLEAR FUSION DEFECTIVE 4	560	29.464	4.09e-64
AUR62013149	7	4	6	1	4	5	7	7	30	22	26	36	2.45	2.13	9.76e-13	2.12e-10	B2XBQ5	85A19_PRUDU	(R)-mandelonitrile beta-glucosyltransferase	479	60.334	0
AUR62013176	18	28	25	22	16	20	30	33	47	43	34	59	0.79	3.12	0.00081364	0.0325028	Q93YT1	GLR32_ARATH	Glutamate receptor 3.2	899	61.068	0
AUR62013199	74	50	58	67	33	48	47	61	213	189	183	217	1.51	4.97	6.81e-24	4.01e-21	A0A0A1C3I2	HMGR1_PANGI	3-hydroxy-3-methylglutaryl coenzyme A reductase 1	564	75.709	0
AUR62013225	52	56	79	110	54	57	80	99	148	138	147	177	0.88	4.77	3.66e-07	3.65e-05	O65162	CAMT_MESCR	Caffeoyl-CoA O-methyltransferase	252	88.492	5.52e-170
AUR62013247	223	174	220	232	239	274	374	406	104	94	78	125	-1.26	5.28	6.12e-18	2.09e-15	Q9FMH8	RD21B_ARATH	Probable cysteine protease RD21B	436	65.826	0
AUR62013259	0	3	7	8	3	3	0	3	0	1	0	0	-3.72	0.07	0.00102818	0.0391234	Q9LD43	ACCA_ARATH	Acetyl-coenzyme A carboxylase carboxyl transferase subunit	63	69.841	5.6e-21
AUR62013277	5	10	15	11	11	7	24	19	59	73	42	56	2.32	3.09	4.69e-15	1.29e-12	Q944B6	TYRA1_ARATH	Arogenate dehydrogenase 1, chloroplastic	261	73.18	7.75e-137
AUR62013288	29	32	30	39	25	39	35	44	255	399	67	302	2.81	5.1	1.2e-11	2.31e-09	Q949Y3	PPA26_ARATH	Bifunctional purple acid phosphatase 26	447	77.852	0
AUR62013354	20	22	33	28	27	33	39	48	67	41	63	67	1.03	3.4	1.21e-06	0.000109023	O80822	PER25_ARATH	Peroxidase 25	254	67.323	6.7e-124
AUR62013398	3	4	7	5	1	1	2	2	2	0	0	2	-2.28	0.23	0.000491762	0.0215055	Q9FVV7	RD521_ARATH	DNA repair RAD52-like protein 1, mitochondrial	141	77.305	1.14e-79
AUR62013421	32	53	27	35	1	5	10	36	4	13	30	19	-1.34	2.81	0.000889458	0.0350932	Q9SZW4	HMA2_ARATH	Cadmium/zinc-transporting ATPase HMA2	791	54.362	0
AUR62013473	70	106	118	103	72	41	62	91	217	251	183	270	1.04	5.3	5.43e-08	6.27e-06	Q05957	PDP_DIACA	Petal death protein	297	81.481	1.83e-173
AUR62013474	128	147	164	202	93	98	117	163	504	429	388	550	1.37	6.21	2.65e-27	1.98e-24	Q05957	PDP_DIACA	Petal death protein	290	82.069	3.87e-173
AUR62013650	18	33	48	45	25	20	36	50	71	54	62	96	0.8	3.71	0.000645538	0.0270167	P11043	AROA_PETHY	3-phosphoshikimate 1-carboxyvinyltransferase, chloroplastic	525	77.905	0
AUR62013812	1	0	0	4	4	3	0	1	7	6	9	4	2.11	0.49	0.000738473	0.0300359	Q9LQL2	PTR14_ARATH	Protein NRT1/ PTR FAMILY 7.3	589	64.346	0
AUR62013826	7	8	7	6	6	14	10	17	45	45	29	38	2.29	2.58	4.63e-14	1.13e-11	M4IQR7	CCL5_HUMLU	Probable CoA ligase CCL5	446	66.592	0
AUR62013836	26	19	35	31	19	21	17	19	84	82	74	63	1.28	3.68	1.93e-09	2.85e-07	Q00624	ASOL_BRANA	L-ascorbate oxidase homolog	518	57.722	0
AUR62013947	7	6	6	6	7	2	2	9	16	18	13	14	1.1	1.61	0.00137789	0.0496008	Q9LH79	SWET2_ARATH	Bidirectional sugar transporter SWEET2	231	63.636	1.04e-96
AUR62013952	64	40	77	83	86	76	112	128	185	133	138	179	1.1	4.75	1.38e-10	2.39e-08	Q9SYM5	RHM1_ARATH	Trifunctional UDP-glucose 4,6-dehydratase/UDP-4-keto-6-deoxy-D-glucose 3,5-epimerase/UDP-4-keto-L-rhamnose-reductase RHM1	671	88.227	0
AUR62014017	11	4	3	9	5	10	3	5	29	44	24	63	2.37	2.59	8.07e-10	1.28e-07	C7A2A0	BALDH_ANTMA	Benzaldehyde dehydrogenase, mitochondrial	539	74.583	0
AUR62014024	0	2	3	2	0	2	0	0	8	5	10	9	1.95	0.72	0.000477773	0.0211206	Q92D10	DAPEL_LISIN	N-acetyldiaminopimelate deacetylase	60	38.333	25
AUR62014053	39	26	44	54	189	229	272	258	95	77	52	95	0.8	3.88	0.000221632	0.0110277	O80763	NRX1_ARATH	Probable nucleoredoxin 1	568	58.451	0
AUR62014075	54	36	48	43	31	26	37	42	235	139	247	203	2	4.9	8e-21	3.55e-18	Q9SGY2	ACLA1_ARATH	ATP-citrate synthase alpha chain protein 1	423	88.416	0
AUR62014104	0	0	0	0	0	0	0	0	26	11	1	10	6.5	0.93	1.09e-07	1.2e-05	B9EXZ6	BAT1_ORYSJ	Amino-acid permease BAT1 homolog	339	76.991	1.16e-175
AUR62014117	11	6	16	13	14	9	13	13	34	33	21	31	1.2	2.43	2.52e-05	0.001709	Q8BM14	LIPK_MOUSE	Lipase member K	272	21.324	12
AUR62014190	6	3	9	13	7	6	11	8	20	13	23	26	1.22	1.94	0.000143454	0.00774909	Q56XJ7	Y4276_ARATH	Uncharacterized protein At4g22758	83	36.145	2.07e-06
AUR62014226	4	1	3	1	2	2	3	5	9	8	11	8	1.77	0.87	0.00039383	0.0180278	Q94AH3	NIPA4_ARATH	Probable magnesium transporter NIPA4	367	68.937	4.17e-177
AUR62014264	7	6	5	1	2	3	2	10	18	17	18	21	1.76	1.7	1.33e-06	0.000119771	F4IUW3	AVT1C_ARATH	Amino acid transporter AVT1C	304	60.526	6.38e-117
AUR62014323	66	55	117	117	100	121	172	155	373	291	314	369	1.77	5.64	9.09e-23	5.22e-20	Q43116	PDI_RICCO	Protein disulfide-isomerase	502	68.924	0
AUR62014327	0	1	1	3	2	1	1	0	27	23	14	19	3.76	1.63	2.15e-14	5.41e-12	Q8VYX0	ILL6_ARATH	IAA-amino acid hydrolase ILR1-like 6	393	65.394	0
AUR62014394	1	0	0	0	0	0	0	0	7	6	12	4	4.16	0.46	1.33e-06	0.000119771	O65782	C83B1_ARATH	Cytochrome P450 83B1	247	45.344	4.48e-69
AUR62014400	4	3	4	9	1	3	5	8	14	11	13	20	1.34	1.49	0.000189838	0.00966055	O65782	C83B1_ARATH	Cytochrome P450 83B1	488	46.926	6.46e-161
AUR62014455	3	8	9	7	7	15	8	5	38	31	26	55	2.27	2.51	1.17e-12	2.49e-10	P25776	ORYA_ORYSJ	Oryzain alpha chain	318	52.201	6.3e-118
AUR62014457	3	8	1	3	2	0	3	1	81	32	29	19	3.18	2.5	1.42e-09	2.17e-07	Q6K5Q0	GL21_ORYSJ	Putative germin-like protein 2-1	207	50.242	5.46e-67
AUR62014460	17	0	55	10	52	148	236	117	155	102	77	452	3.06	4.64	1.76e-05	0.001245	Q6K5Q0	GL21_ORYSJ	Putative germin-like protein 2-1	212	46.226	6.17e-61
AUR62014461	1	0	4	0	1	1	7	0	25	6	44	30	4.08	1.9	1.03e-10	1.82e-08	Q6K5Q0	GL21_ORYSJ	Putative germin-like protein 2-1	210	50	2.13e-68
AUR62014462	14	0	11	7	9	37	34	8	49	9	31	59	1.98	2.52	0.000161908	0.00851985	P29449	TRXH1_TOBAC	Thioredoxin H-type 1	115	60.87	3.01e-49
AUR62014491	44	54	55	52	34	52	45	48	23	30	25	22	-1.2	3.29	3.86e-08	4.62e-06	Q9FWS6	BBD1_ARATH	Bifunctional nuclease 1	327	59.939	5.54e-134
AUR62014498	11	9	3	16	9	3	8	15	37	20	21	22	1.17	2.21	0.000571645	0.0243335	P55233	GLGL1_BETVU	Glucose-1-phosphate adenylyltransferase large subunit, chloroplastic/amyloplastic	396	90.909	0
AUR62014506	41	37	26	25	17	26	21	16	22	18	20	18	-0.92	2.77	0.00105436	0.0398421	O22056	SIGB_ARATH	RNA polymerase sigma factor sigB	360	78.056	0
AUR62014540	2	2	3	1	3	3	2	3	27	29	38	47	3.89	2.29	8.95e-22	4.55e-19	Q75KD7	AOC_ORYSJ	Allene oxide cyclase, chloroplastic	175	74.857	1.53e-91
AUR62014566	69	68	59	70	67	42	28	54	49	34	29	24	-1.15	3.68	4.83e-07	4.72e-05	Q06839	YP097_YEAST	PX domain-containing protein YPR097W	111	27.027	74
AUR62014616	12	12	7	14	7	6	7	5	5	4	3	8	-1.32	1.29	0.000779918	0.0312953	Q07970	KN14C_ARATH	Kinesin-like protein KIN-14C	825	62.061	0
AUR62014657	6	9	15	12	13	11	11	20	29	23	28	28	1.18	2.31	2.71e-05	0.00181973	Q6NQE2	FQRL1_ARATH	Probable NAD(P)H dehydrogenase (quinone) FQR1-like 1	203	88.67	7.11e-133
AUR62014713	17	20	21	20	15	9	8	10	16	7	12	10	-0.96	2.07	0.00108205	0.0406502	O22193	PUB4_ARATH	U-box domain-containing protein 4	276	26.087	1.56e-08
AUR62014717	7	6	10	9	13	10	14	15	23	18	16	19	1.06	1.89	0.000441327	0.0197433	Q94BV7	NDB2_ARATH	External alternative NAD(P)H-ubiquinone oxidoreductase B2, mitochondrial	585	72.308	0
AUR62014733	36	33	34	52	24	41	48	53	112	113	90	168	1.46	4.26	3.67e-12	7.58e-10	O23044	PER3_ARATH	Peroxidase 3	327	63.914	5.76e-156
AUR62014737	8	18	20	20	15	16	26	25	59	40	41	47	1.32	3	5.26e-08	6.13e-06	Q6GQE1	T184C_XENLA	Transmembrane protein 184C	272	32.353	4.38e-40
AUR62014783	3	4	3	8	1	5	1	11	2	0	0	2	-2.2	0.19	0.00108909	0.0408713	P0C8Q4	Y4990_ARATH	Uncharacterized protein At4g19900	304	31.25	3.82e-38
AUR62014837	46	53	53	42	34	19	26	38	33	24	29	39	-0.82	3.35	0.000115742	0.00650321	Q9ST69	RR5_SPIOL	30S ribosomal protein S5, chloroplastic	262	91.221	0
AUR62014851	340	371	325	472	200	269	272	316	188	253	152	262	-0.99	6.19	8.96e-07	8.38e-05	B9DGG8	DRM1_ARATH	Dormancy-associated protein 1	128	59.375	2.99e-36
AUR62014916	30	49	27	18	21	16	17	6	11	16	19	10	-1.34	2.59	0.000343914	0.0160744	Q9FJ41	GDL85_ARATH	GDSL esterase/lipase At5g45950	144	48.611	1e-50
AUR62014920	0	1	0	1	2	2	0	3	2	5	4	6	2.65	0.07	0.00131851	0.0478865	Q5TC12	ATPF1_HUMAN	ATP synthase mitochondrial F1 complex assembly	175	29.143	1.95e-16
AUR62014978	13	6	20	22	15	22	19	34	39	31	27	41	1.01	2.67	0.000134026	0.0073104	Q9FYC2	PAO_ARATH	Pheophorbide a oxygenase, chloroplastic	544	70.588	0
AUR62015001	28	31	35	28	27	17	30	20	51	93	75	87	1.16	3.73	3.34e-06	0.000279735	Q9SU13	FLA2_ARATH	Fasciclin-like arabinogalactan protein 2	350	60.857	2.68e-148
AUR62015046	31	43	55	46	41	11	22	9	28	15	30	26	-0.99	3.13	2.64e-05	0.00177678	P27494	CB23_TOBAC	Chlorophyll a-b binding protein 36, chloroplastic	265	92.83	0
AUR62015165	10	10	12	18	18	13	16	11	29	26	36	32	1.12	2.49	2.14e-05	0.00147156	Q9SS37	RTNLH_ARATH	Reticulon-like protein B8	249	59.438	7.79e-110
AUR62015169	18	20	20	15	19	11	20	33	75	65	49	57	1.57	3.32	5.98e-11	1.08e-08	Q9SKX5	PAO2_ARATH	Polyamine oxidase 2	497	78.27	0
AUR62015174	6	4	4	4	8	1	8	3	728	328	493	459	6.57	5.86	9.85e-86	1.1e-81	P10538	AMYB_SOYBN	Beta-amylase	491	71.283	0
AUR62015209	45	24	33	35	10	12	17	14	167	325	165	257	2.58	4.97	5.53e-18	1.9e-15	B6VJS4	ROMT_VITVI	Trans-resveratrol di-O-methyltransferase	333	44.144	2.59e-88
AUR62015210	52	26	45	75	13	13	13	18	81	116	89	164	1.03	4.29	0.000138305	0.00751803	Q9SEP4	CHSY_ARAAL	Chalcone synthase	389	63.753	2.26e-178
AUR62015229	46	50	68	51	37	30	55	44	92	85	88	94	0.56	4.14	0.000647977	0.0270681	P32289	GLNA_VIGAC	Glutamine synthetase nodule isozyme	353	77.337	0
AUR62015345	10	7	9	10	7	14	32	52	52	12	19	45	1.61	2.41	6.19e-05	0.00370818	Q6WUC2	7OMT_PAPSO	(R,S)-reticuline 7-O-methyltransferase	356	49.157	1.19e-116
AUR62015373	93	73	111	102	78	69	98	99	71	57	78	78	-0.59	4.36	0.000185816	0.00950974	Q8GZC3	FAD2_VERFO	Delta(12)-fatty-acid desaturase FAD2	383	79.373	0
AUR62015421	9	11	11	13	12	22	21	21	28	29	35	23	1.21	2.39	2.09e-05	0.00144111	Q9H4L5	OSBL3_HUMAN	Oxysterol-binding protein-related protein 3	69	27.536	2.7
AUR62015454	8	5	3	7	6	6	9	11	17	15	14	17	1.26	1.61	0.000209937	0.0105631	P53118	ROG1_YEAST	Putative lipase ROG1	240	27.917	1.81e-12
AUR62015468	17	10	18	24	10	16	10	14	267	213	163	241	3.5	4.81	7.63e-55	1.9e-51	Q8VYR4	CSLG2_ARATH	Cellulose synthase-like protein G2	723	35.546	7.1e-151
AUR62015518	6	19	31	30	10	8	11	20	73	40	61	96	1.47	3.45	2.25e-06	0.000194882	P29000	INVA_SOLLC	Acid beta-fructofuranosidase	618	65.372	0
AUR62015522	113	168	148	212	110	94	102	125	73	72	78	123	-1.07	4.93	2.18e-07	2.26e-05	P17407	21KD_DAUCA	21 kDa protein	130	40.769	5.99e-31
AUR62015572	95	82	103	85	81	81	84	96	151	125	144	170	0.51	4.86	0.000359858	0.0167166	O24047	MDHC_MESCR	Malate dehydrogenase, cytoplasmic	331	94.26	0
AUR62015655	24	26	47	40	13	18	43	56	71	66	50	109	0.94	3.73	0.000124187	0.00686573	Q45QI7	CFI_CAMSI	Chalcone--flavanone isomerase	213	75.117	2.81e-116
AUR62015831	22	24	20	33	17	7	13	15	15	10	10	9	-1.33	2.27	3.89e-06	0.000321475	Q9SS43	MUC21_ARATH	Xylan glycosyltransferase MUCI21	384	35.677	2.5e-75
AUR62016006	5	4	3	6	5	1	2	0	0	1	1	0	-3.04	0.12	0.000222821	0.0110623	O80588	EDE1_ARATH	Protein ENDOSPERM DEFECTIVE 1	454	34.361	3.72e-65
AUR62016023	2	1	0	2	1	2	1	1	16	12	10	18	3.2	1.2	2.08e-10	3.53e-08	Q9LEX0	P2A13_ARATH	F-box protein PP2-A13	270	57.037	8.67e-118
AUR62016102	29	20	24	43	16	36	38	41	72	54	48	68	0.89	3.47	3.06e-05	0.00201415	Q8VYS5	TBL18_ARATH	Protein trichome birefringence-like 18	404	63.861	0
AUR62016123	0	0	0	0	0	1	0	2	15	8	12	21	6.73	1.1	9.51e-15	2.52e-12	P42764	JIPH_ATRCA	Jasmonate-induced protein homolog	176	32.386	1.36e-21
AUR62016134	8	7	10	20	21	16	25	25	25	44	26	43	1.46	2.56	4.87e-06	0.000395177	O04834	SAR1A_ARATH	GTP-binding protein SAR1A	182	93.407	1.02e-122
AUR62016137	614	557	469	649	185	320	250	611	186	298	109	168	-1.75	6.58	1.61e-09	2.42e-07	Q9FGY1	BXL1_ARATH	Beta-D-xylosidase 1	750	72.267	0
AUR62016142	8	14	9	6	3	5	3	6	3	1	3	3	-2.02	0.93	7.26e-05	0.00429207	P33479	ICP4_SUHVK	Major viral transcription factor ICP4 homolog	30	50	2.3
AUR62016208	54	40	66	67	65	62	60	86	284	204	256	228	1.93	5.15	7.79e-33	7.42e-30	Q93VT8	ACLB1_ORYSJ	ATP-citrate synthase beta chain protein 1	608	91.447	0
AUR62016264	1	0	1	1	1	1	1	0	24	37	44	61	5.41	2.45	3.95e-25	2.64e-22	Q9SI72	PMEI9_ARATH	Pectinesterase inhibitor 9	104	36.538	3.67e-16
AUR62016334	9	10	12	8	6	1	5	4	2	3	3	7	-1.52	1.08	0.000390436	0.017914	Q8L840	RQL4A_ARATH	ATP-dependent DNA helicase Q-like 4A	1230	53.984	0
AUR62016372	22	21	33	42	23	35	38	40	70	58	59	88	1.05	3.59	2.01e-07	2.09e-05	O80433	CISY_DAUCA	Citrate synthase, mitochondrial	472	86.017	0
AUR62016388	1	1	2	3	1	1	5	4	9	6	9	10	2.03	0.77	0.000184826	0.0094699	Q9WTL7	LYPA2_MOUSE	Acyl-protein thioesterase 2	222	36.937	1.44e-34
AUR62016391	6	4	12	16	8	9	8	8	17	21	18	32	1.04	2.08	0.00116398	0.0431848	O48786	C734A_ARATH	Cytochrome P450 734A1	500	55.6	0
AUR62016414	79	62	105	119	74	100	183	168	197	258	181	322	1.23	5.3	6.22e-09	8.62e-07	Q76CU2	PDR1_TOBAC	Pleiotropic drug resistance protein 1	1426	73.703	0
AUR62016433	35	27	33	53	10	48	28	44	25	16	19	21	-1.03	2.89	1.8e-05	0.00127247	Q9M8L2	FBK30_ARATH	F-box/kelch-repeat protein At1g80440	370	49.73	6.32e-119
AUR62016453	2	7	5	10	1	3	5	4	0	0	1	4	-2.32	0.44	0.000684211	0.0283438	Q54I39	IST1L_DICDI	IST1-like protein	167	25.15	1.5e-10
AUR62016470	68	55	66	56	34	42	52	99	169	155	122	191	1.19	4.73	2.13e-11	3.98e-09	Q8L7A0	TAUE3_ARATH	Sulfite exporter TauE/SafE family protein 3	467	65.525	0
AUR62016475	1	2	1	0	0	2	0	3	5	7	9	10	2.64	0.61	3.91e-05	0.00249172	O02414	DYL1_HELCR	Dynein light chain LC6, flagellar outer	90	48.889	1.24e-23
AUR62016486	1	2	5	3	4	2	4	5	12	18	10	8	1.93	1.17	0.000117208	0.00657728	P46607	HGL2_ARATH	Homeobox-leucine zipper protein GLABRA 2	612	63.399	0
AUR62016535	34	30	35	44	16	27	26	42	136	134	115	176	1.79	4.4	2.58e-24	1.63e-21	O76767	ERD2_DROME	ER lumen protein-retaining receptor	222	30.631	5.31e-28
AUR62016536	19	8	10	16	11	7	17	17	38	45	43	44	1.5	2.83	1.03e-08	1.38e-06	Q09473	ERD22_CAEEL	ER lumen protein-retaining receptor erd-2.2	140	32.857	8.78e-15
AUR62016538	5	2	3	6	1	2	5	3	100	58	61	88	4.04	3.3	4.09e-38	5.09e-35	Q611C8	ERD2_CAEBR	ER lumen protein-retaining receptor	166	31.928	1.19e-18
AUR62016561	113	117	107	141	108	122	113	158	224	193	201	202	0.6	5.29	2.76e-06	0.000233778	Q9SHL8	PILS5_ARATH	Protein PIN-LIKES 5	394	63.959	2.24e-179
AUR62016564	4	5	7	9	3	3	7	3	3	0	2	2	-1.93	0.53	0.000540429	0.0232032	Q7T0Q5	NOL10_XENLA	Nucleolar protein 10	313	41.853	9.72e-78
AUR62016569	2	1	1	5	3	1	1	2	10	6	15	17	2.18	1.12	2.11e-05	0.00145451	Q84W41	GLR36_ARATH	Glutamate receptor 3.6	908	56.498	0
AUR62016592	20	28	26	31	14	23	27	29	21	10	11	15	-1.05	2.43	9.09e-05	0.00524498	Q87EA7	MURD2_XYLFT	UDP-N-acetylmuramoyl-L-alanine--L-glutamate ligase	60	33.333	2.7
AUR62016608	3	0	1	1	1	1	1	1	21	12	13	18	3.38	1.34	5.29e-12	1.08e-09	Q0P5W1	VPS8_MOUSE	Vacuolar protein sorting-associated protein 8 homolog	60	30	2.6
AUR62016618	32	21	39	39	50	34	39	59	67	51	51	61	0.64	3.49	0.00095621	0.0369457	F8S296	ATG2_ARATH	Autophagy-related protein 2	1739	39.505	0
AUR62016619	25	21	26	26	24	21	32	47	92	66	51	69	1.32	3.54	2.13e-09	3.14e-07	Q8BGC4	PTGR3_MOUSE	Prostaglandin reductase-3	252	47.619	1.67e-67
AUR62016658	13	7	12	13	13	6	10	19	35	36	25	41	1.42	2.56	1.62e-07	1.73e-05	Q8GUM4	Y3739_ARATH	Uncharacterized membrane protein At3g27390	510	41.765	1.25e-130
AUR62016659	6	8	7	10	10	10	10	15	1	2	2	5	-1.75	0.78	0.000436649	0.0195928	Q497B2	TM45B_RAT	Transmembrane protein 45B	226	25.664	1.39e-07
AUR62016715	21	14	33	38	21	9	28	14	44	69	47	61	0.91	3.35	0.000407639	0.0185325	P17771	OSP4_PEA	Organ-specific protein P4	83	33.735	9
AUR62016748	3	6	2	8	5	17	6	11	21	18	25	13	1.83	1.74	3.5e-06	0.000291648	Q1LZ86	ABHD6_BOVIN	Monoacylglycerol lipase ABHD6	215	25.116	1.88e-05
AUR62016750	40	48	62	72	46	37	53	42	32	25	31	30	-1.08	3.43	1.26e-07	1.36e-05	Q8GY61	BH063_ARATH	Transcription factor bHLH63	195	51.282	1.53e-56
AUR62016755	116	16	59	88	64	160	246	277	10	17	26	41	-1.74	3.57	0.000178683	0.00926113	Q9FUW6	BETV6_BETPN	Phenylcoumaran benzylic ether reductase Betv6	308	78.571	0
AUR62016767	13	18	14	15	32	30	30	22	35	31	34	30	0.94	2.62	0.000264838	0.0128352	Q94A94	DCDA2_ARATH	Diaminopimelate decarboxylase 2, chloroplastic	504	77.976	0
AUR62016790	24	19	27	30	22	17	26	22	186	114	117	156	2.33	4.33	1.3e-30	1.16e-27	P43296	RD19A_ARATH	Cysteine protease RD19A	364	64.286	1.3e-173
AUR62016810	17	4	14	16	16	7	11	8	124	84	82	84	2.69	3.69	3.44e-24	2.14e-21	C9E894	SQS2_PANGI	Squalene synthase 2	392	82.398	0
AUR62016823	530	552	531	479	391	289	293	375	469	336	418	432	-0.53	6.85	0.00033341	0.015649	Q944G9	ALFP2_ARATH	Fructose-bisphosphate aldolase 2, chloroplastic	403	85.112	0
AUR62016844	2	1	4	5	2	6	2	1	14	5	13	11	1.63	1.08	0.000636807	0.0267513	P28475	S6PD_MALDO	NADP-dependent D-sorbitol-6-phosphate dehydrogenase	306	65.686	5.62e-153
AUR62016915	18	18	16	23	8	9	11	12	36	60	50	79	1.41	3.23	1.91e-07	2.01e-05	O23044	PER3_ARATH	Peroxidase 3	315	65.714	1.21e-157
AUR62016917	17	21	10	16	13	14	21	21	49	20	33	46	1	2.76	0.00115508	0.0429259	Q17QL9	T184C_BOVIN	Transmembrane protein 184C	273	31.502	5.75e-40
AUR62016931	16	19	16	11	10	7	6	9	8	10	6	8	-1.12	1.74	0.00124903	0.0456969	Q6R2K3	SRF3_ARATH	Protein STRUBBELIG-RECEPTOR FAMILY 3	736	52.038	0
AUR62016945	2	4	3	4	5	4	5	6	61	43	17	50	3.49	2.56	1.71e-15	4.81e-13	Q8VWZ7	C76B6_CATRO	Geraniol 8-hydroxylase	492	50.203	6.75e-168
AUR62016949	332	65	175	210	129	271	481	479	56	41	104	66	-1.72	5.04	1.14e-05	0.000841723	Q9FUW6	BETV6_BETPN	Phenylcoumaran benzylic ether reductase Betv6	308	78.896	0
AUR62016994	54	82	69	70	64	64	86	85	170	162	128	201	1.08	4.82	1.27e-08	1.67e-06	Q94AP0	ALN_ARATH	Allantoinase	491	70.672	0
AUR62017021	35	49	33	65	11	33	18	37	30	27	31	32	-0.77	3.27	0.00109067	0.0408713	A8IM96	RUVC_AZOC5	Crossover junction endodeoxyribonuclease RuvC	146	21.918	1.3
AUR62017066	19	13	41	35	31	24	28	27	14	13	9	10	-1.37	2.36	4.57e-05	0.00284137	Q42588	SAT1_ARATH	Serine acetyltransferase 1, chloroplastic	257	77.821	4.55e-145
AUR62017095	475	342	703	933	639	457	556	392	1732	882	1120	1274	0.88	7.77	0.000204977	0.0103368	Q0JEP3	BURP5_ORYSJ	BURP domain-containing protein 5	221	36.199	3.21e-39
AUR62017096	9	17	10	14	16	10	8	16	45	34	17	33	1.18	2.54	0.000274776	0.0132737	Q84WV9	QPCT_ARATH	Glutaminyl-peptide cyclotransferase	210	55.714	1.31e-76
AUR62017102	1	0	5	2	1	1	2	3	16	13	9	13	2.43	1.16	1.4e-07	1.5e-05	Q9SVC4	OEP7_ARATH	Outer envelope membrane protein 7	44	43.182	2.42e-07
AUR62017123	5	2	7	10	4	2	7	2	19	19	19	24	1.56	1.85	7.74e-07	7.34e-05	Q651X6	CSLE6_ORYSJ	Cellulose synthase-like protein E6	407	56.02	3.71e-155
AUR62017131	28	7	17	20	22	16	17	27	149	96	106	131	2.55	4.06	6.49e-24	3.88e-21	Q4JHN6	FPS_PANGI	Farnesyl pyrophosphate synthase	300	86.333	0
AUR62017156	18	19	14	15	23	16	23	20	34	40	25	39	0.88	2.72	0.00124002	0.0454574	F4K6B8	RGI4_ARATH	Leucine-rich repeat receptor-like serine/threonine-protein kinase RGI4	1069	66.885	0
AUR62017190	9	19	28	30	16	8	11	20	9	13	9	9	-1.25	2.1	0.000375538	0.0173371	Q39196	PIP14_ARATH	Probable aquaporin PIP1-4	286	78.322	1.55e-167
AUR62017196	6	3	2	3	4	4	6	4	28	21	14	23	2.4	1.79	8.6e-10	1.36e-07	Q9LIR4	ILVD_ARATH	Dihydroxy-acid dehydratase, chloroplastic	633	72.828	0
AUR62017206	0	0	0	0	0	1	0	0	10	5	5	5	5.59	0.29	1.64e-07	1.74e-05	Q9T072	BH025_ARATH	Transcription factor bHLH25	190	44.737	2.26e-40
AUR62017216	10	6	8	10	7	7	7	7	62	12	30	29	1.76	2.43	1.33e-05	0.000967435	A0A2R6QXF8	F3GGT_ACTCC	Cyanidin 3-O-galactoside 2''-O-xylosyltransferase FGGT1	453	56.071	0
AUR62017311	39	36	43	48	35	34	31	46	305	208	257	256	2.45	5.13	3.38e-56	8.9e-53	P54873	HMCS_ARATH	Hydroxymethylglutaryl-CoA synthase	466	78.755	0
AUR62017336	1	0	1	1	0	1	3	2	5	4	5	6	2.39	0.22	0.000860836	0.0341747	Q9STJ6	BH126_ARATH	Transcription factor bHLH126	185	37.297	4.52e-26
AUR62017344	0	0	2	3	1	2	3	3	8	3	8	9	2.21	0.55	0.000297638	0.0142551	Q8VWZ7	C76B6_CATRO	Geraniol 8-hydroxylase	497	52.515	0
AUR62017430	0	0	0	1	0	0	0	0	7	7	2	5	3.7	0.19	4.62e-05	0.00285784	Q9M2N5	DSLE_ARATH	Zinc finger BED domain-containing protein DAYSLEEPER	304	26.974	1.24e-22
AUR62017436	16	12	9	13	10	3	15	9	66	55	65	67	2.15	3.24	6.44e-21	2.88e-18	Q5E9T7	JADE1_BOVIN	Protein Jade-1	94	29.787	0.79
AUR62017459	23	20	31	29	21	25	20	25	64	57	53	66	1.04	3.41	8.25e-08	9.28e-06	B9DGD6	ACS_ARATH	Acetyl-coenzyme A synthetase, chloroplastic/glyoxysomal	691	82.779	0
AUR62017505	87	69	100	86	88	45	65	38	71	34	54	63	-0.81	4.13	2.43e-05	0.00165301	P27494	CB23_TOBAC	Chlorophyll a-b binding protein 36, chloroplastic	265	92.83	0
AUR62017551	7	8	9	15	7	7	14	9	29	37	24	33	1.48	2.41	2.55e-07	2.61e-05	Q9SJ81	FLA7_ARATH	Fasciclin-like arabinogalactan protein 7	213	67.136	1.84e-83
AUR62017585	181	211	299	317	257	383	445	378	552	440	406	588	0.81	6.47	7.68e-08	8.66e-06	Q08508	ACCO4_PETHY	1-aminocyclopropane-1-carboxylate oxidase 4	321	81.308	0
AUR62017600	8	10	7	19	6	6	9	3	6	3	5	5	-1.36	1.25	0.00110875	0.0414449	Q9SJG2	Y2296_ARATH	Probable receptor-like protein kinase At2g42960	383	78.068	0
AUR62017621	12	11	16	16	14	12	13	21	35	44	22	26	1.04	2.57	0.000429959	0.0193313	Q9SKX5	PAO2_ARATH	Polyamine oxidase 2	457	80.744	0
AUR62017663	4	5	2	9	5	6	6	13	28	14	19	23	1.87	1.83	1.94e-07	2.04e-05	Q9UT00	YKH3_SCHPO	Uncharacterized protein PYUK71.03c	401	23.94	2.22e-12
AUR62017676	62	45	80	56	18	38	15	32	9	8	28	28	-1.91	3.34	2.14e-09	3.14e-07	P51090	CHSY_VITVI	Chalcone synthase	389	62.468	1.83e-175
AUR62017740	49	32	48	72	13	32	42	73	366	249	149	298	2.23	5.21	1.81e-17	6.06e-15	Q5WEY9	Y2536_BACSK	UPF0736 protein ABC2536	40	32.5	0.62
AUR62017741	7	4	8	13	5	4	4	5	92	114	63	102	3.36	3.62	7.43e-29	6.16e-26	P21326	RIPP_MIRJA	Antiviral protein MAP	274	36.131	1.08e-35
AUR62017795	1	2	0	2	1	2	3	7	21	10	37	14	3.74	1.62	7.83e-10	1.25e-07	Q9ZPS3	DCE4_ARATH	Glutamate decarboxylase 4	499	77.555	0
AUR62017813	43	57	53	55	31	35	37	35	27	26	39	39	-0.84	3.43	6.28e-05	0.00375723	P82024	RR21_SPIOL	30S ribosomal protein S21, chloroplastic	181	85.635	3.54e-89
AUR62017819	13	11	14	16	6	18	9	13	5	7	4	11	-1.16	1.55	0.000588454	0.0249541	Q9S850	SUOX_ARATH	Sulfite oxidase	369	66.396	0
AUR62017842	14	14	9	16	15	11	15	25	30	35	34	35	1.16	2.6	8.88e-06	0.000676571	Q9ZUM2	TOM3_ARATH	Tobamovirus multiplication protein 3	281	83.986	0
AUR62017865	157	179	157	151	89	97	82	92	120	79	121	131	-0.71	5.08	6.81e-05	0.00405784	A0A1D6LAB7	RH3B_MAIZE	DEAD-box ATP-dependent RNA helicase 3B, chloroplastic	682	67.009	0
AUR62017871	89	84	96	96	64	68	76	86	57	71	67	77	-0.6	4.31	0.000199619	0.0101007	P33530	PHYA1_TOBAC	Phytochrome A1	1108	76.895	0
AUR62017939	0	1	0	0	0	0	0	0	5	2	5	7	3.56	0.11	7.68e-05	0.00453308	Q9FGG3	WTR45_ARATH	WAT1-related protein At5g64700	348	52.011	7.06e-107
AUR62018047	2	2	1	2	3	2	1	6	21	6	21	10	2.79	1.27	9.65e-07	8.91e-05	P31726	CYT1_MAIZE	Cystatin-1	90	41.111	1.37e-14
AUR62018069	10	5	10	13	6	4	5	11	2	2	2	3	-2.19	0.92	5.68e-06	0.000453024	Q8L9T5	ATL2_ARATH	RING-H2 finger protein ATL2	267	47.191	3.74e-56
AUR62018075	6	2	12	13	7	7	6	7	20	15	18	25	1.06	1.92	0.000948604	0.0367497	I6YGS0	EPHA_MYCTU	Epoxide hydrolase A	325	36	7.9e-66
AUR62018078	7	8	6	3	6	5	4	16	32	34	10	20	1.8	2.02	4.43e-05	0.00276851	I6YGS0	EPHA_MYCTU	Epoxide hydrolase A	163	44.785	8.12e-41
AUR62018089	8	6	4	4	6	6	4	6	35	12	19	27	1.86	1.96	1.06e-06	9.77e-05	Q84WN3	SWT17_ARATH	Bidirectional sugar transporter SWEET17	214	62.15	1.5e-92
AUR62018102	0	0	0	0	0	0	2	1	1	5	3	3	4.57	-0.25	0.000744934	0.030205	Q9FLJ2	NC100_ARATH	NAC domain-containing protein 100	359	49.025	6.92e-105
AUR62018125	12	16	17	18	11	6	13	8	9	9	7	10	-1.01	1.78	0.000912784	0.0357615	A0LZM9	KATG_GRAFK	Catalase-peroxidase	160	23.75	0.97
AUR62018245	49	12	26	33	25	39	63	65	13	10	12	14	-1.46	2.49	4.28e-05	0.00269115	P57758	CTNS_ARATH	Cystinosin homolog	157	72.611	5.55e-80
AUR62018281	0	2	1	2	0	2	0	3	8	6	15	17	2.91	1	1.56e-06	0.000139331	Q7XWU8	EXPA1_ORYSJ	Expansin-A1	246	75.203	1.95e-140
AUR62018333	33	44	84	67	36	48	42	32	135	128	84	142	0.94	4.44	8.23e-05	0.00480917	Q9LHD1	AB15B_ARATH	ABC transporter B family member 15	1231	68.237	0
AUR62018342	172	156	195	195	173	136	151	157	180	104	128	169	-0.49	5.31	0.000636384	0.0267513	Q43155	GLTB_SPIOL	Ferredoxin-dependent glutamate synthase, chloroplastic	682	96.041	0
AUR62018377	21	21	31	34	20	32	31	32	60	46	43	58	0.78	3.29	0.000130576	0.00715708	Q9FHK9	MD26B_ARATH	Probable mediator of RNA polymerase II	467	38.33	4.95e-79
AUR62018395	16	8	25	31	10	7	16	9	4	1	8	4	-2.35	1.77	5.55e-08	6.38e-06	Q9FL41	WTR38_ARATH	WAT1-related protein At5g07050	394	51.777	5.68e-126
AUR62018452	5	4	4	3	2	2	9	8	24	12	19	11	1.84	1.55	1.52e-05	0.00109317	Q94BZ1	ZIFL1_ARATH	Protein ZINC INDUCED FACILITATOR-LIKE 1	501	50.898	1.74e-173
AUR62018470	24	9	17	14	5	10	18	12	4	4	4	4	-2.14	1.54	7.65e-07	7.29e-05	O80678	UBA2B_ARATH	UBP1-associated protein 2B	380	62.105	3.61e-145
AUR62018487	9	26	26	18	11	9	14	9	8	12	10	7	-1.25	2	0.000718431	0.0293006	Q9LRT1	Y3804_ARATH	Probably inactive leucine-rich repeat receptor-like protein	1010	59.604	0
AUR62018494	22	25	24	25	14	56	45	79	13	12	3	10	-1.5	2.19	7.07e-07	6.78e-05	Q7XT99	AKR2_ORYSJ	Probable aldo-keto reductase 2	346	74.566	0
AUR62018533	70	79	54	91	66	36	31	43	21	23	12	34	-1.89	3.62	4.78e-13	1.06e-10	P35694	XTH2_SOYBN	Xyloglucan endotransglucosylase/hydrolase 2	273	68.498	7.04e-143
AUR62018554	214	211	299	230	168	224	214	242	635	525	511	705	1.13	6.62	2.23e-17	7.38e-15	P93253	SAHH_MESCR	Adenosylhomocysteinase	483	94.617	0
AUR62018555	53	40	49	54	40	30	39	41	134	178	143	128	1.41	4.56	1.1e-11	2.14e-09	O23254	GLYC4_ARATH	Serine hydroxymethyltransferase 4	471	88.747	0
AUR62018622	18	6	7	6	5	12	16	13	28	24	19	28	1.22	2.18	0.00042516	0.0191733	Q9C6T1	PMK_ARATH	Phosphomevalonate kinase, peroxisomal	519	65.511	0
AUR62018629	79	69	77	95	52	57	48	106	39	41	58	65	-0.83	4.03	6.42e-06	0.000504099	Q38908	XTH30_ARATH	Probable xyloglucan endotransglucosylase/hydrolase protein 30	135	60	3.16e-56
AUR62018639	5	6	1	9	5	6	5	2	23	18	10	27	1.69	1.77	2.79e-05	0.00186076	Q39172	AER_ARATH	NADPH-dependent oxidoreductase 2-alkenal reductase	231	44.589	4.7e-65
AUR62018640	0	0	0	1	0	0	1	0	8	2	6	6	3.76	0.22	1.63e-05	0.00116374	Q9SLN8	DBR_TOBAC	2-alkenal reductase (NADP(+)-dependent)	348	41.092	3.81e-77
AUR62018678	0	0	0	0	0	0	0	0	5	3	4	2	4.78	-0.15	0.000245121	0.0119965	Q9FH97	EPS1_ARATH	Protein ENHANCED PSEUDOMONAS SUSCEPTIBILITY 1	448	33.036	4.65e-56
AUR62018713	16	15	8	27	15	15	9	22	98	58	77	85	2.08	3.55	3.73e-17	1.23e-14	A0A3Q7HRZ6	MYC2_SOLLC	Transcription factor MYC2	637	57.771	0
AUR62018738	34	27	57	48	46	47	35	31	9	20	14	32	-1.3	2.96	2.05e-05	0.0014264	Q9LQL2	PTR14_ARATH	Protein NRT1/ PTR FAMILY 7.3	600	69.833	0
AUR62018772	19	15	33	29	21	19	33	31	48	50	38	50	0.79	3.15	0.000484971	0.0213755	Q6ZBF6	BP131_ORYSJ	Proton pump-interactor BIP131	320	24.375	4.18e-21
AUR62018794	45	40	50	45	53	43	80	66	109	100	84	97	0.94	4.12	4.09e-08	4.85e-06	O04979	LONP2_SPIOL	Lon protease homolog 2, peroxisomal	899	86.541	0
AUR62018826	0	0	0	2	1	2	0	0	12	4	5	7	3.35	0.46	1.32e-05	0.000962344	Q9SX83	DTX33_ARATH	Protein DETOXIFICATION 33	103	72.816	2.59e-47
AUR62018837	37	24	46	59	20	29	29	28	18	21	24	38	-0.87	3.09	0.000901041	0.0354254	P84779	ITR1_SPIOL	Trypsin inhibitor 1	33	81.818	1.54e-12
AUR62018929	32	40	53	55	46	47	53	70	107	99	63	88	0.82	4.04	9.94e-05	0.00568769	Q8NEP3	DAAF1_HUMAN	Dynein axonemal assembly factor 1	195	30.769	1.93e-13
AUR62018952	32	29	28	26	41	28	70	73	98	178	84	101	1.84	4.14	7.76e-10	1.25e-07	A0A067XH53	AROG1_PETHY	Phospho-2-dehydro-3-deoxyheptonate aldolase 1, chloroplastic	493	83.773	0
AUR62018955	12	14	14	18	14	18	26	24	40	44	17	34	1.05	2.64	0.000675216	0.0279971	A2YNT8	SAPK2_ORYSI	Serine/threonine-protein kinase SAPK2	247	63.563	6.96e-108
AUR62018999	1	2	1	0	2	0	1	2	9	18	7	13	3.24	1	4.03e-07	3.99e-05	Q9FZN8	TCS1_CAMSI	3,7-dimethylxanthine N-methyltransferase TCS1	366	42.896	2.22e-98
AUR62019058	4	1	6	5	1	3	9	8	14	8	16	14	1.5	1.33	0.000183271	0.00942342	P10978	POLX_TOBAC	Retrovirus-related Pol polyprotein from transposon TNT	391	32.992	8.91e-59
AUR62019063	86	73	85	108	78	82	120	154	238	167	176	268	1.09	5.16	1.68e-12	3.57e-10	Q43116	PDI_RICCO	Protein disulfide-isomerase	502	70.12	0
AUR62019131	5	2	5	6	2	1	8	8	12	29	16	29	2.07	1.84	6.01e-07	5.82e-05	O65782	C83B1_ARATH	Cytochrome P450 83B1	493	47.667	1.42e-166
AUR62019174	6	2	3	7	4	3	7	5	20	17	10	14	1.57	1.5	5.52e-05	0.0033386	Q8W496	PTC52_ARATH	Protochlorophyllide-dependent translocon component 52, chloroplastic	486	58.025	0
AUR62019188	4	1	6	4	7	12	20	17	13	17	7	15	1.6	1.31	0.000321654	0.0151621	P37273	PSY2_SOLLC	Phytoene synthase 2, chloroplastic (Fragment)	286	58.392	3.48e-126
AUR62019248	11	5	22	21	24	22	15	19	74	92	24	44	1.86	3.2	8.9e-06	0.000676728	O24370	LOX21_SOLTU	Linoleate 13S-lipoxygenase 2-1, chloroplastic	863	67.671	0
AUR62019249	233	178	219	220	166	171	204	264	1794	1262	1537	1777	2.72	7.7	3.19e-107	7.14e-103	O24370	LOX21_SOLTU	Linoleate 13S-lipoxygenase 2-1, chloroplastic	858	67.483	0
AUR62019261	36	38	55	76	34	23	28	33	47	22	27	38	-0.78	3.41	0.00137719	0.0496008	Q00874	DR100_ARATH	DNA damage-repair/toleration protein DRT100	346	58.092	6.53e-144
AUR62019279	193	178	205	205	158	184	224	218	264	272	283	342	0.39	5.87	0.000801527	0.0320761	P25083	ADT1_SOLTU	ADP,ATP carrier protein, mitochondrial	350	81.714	0
AUR62019291	13	15	11	15	9	6	8	13	39	14	31	37	0.97	2.51	0.00123189	0.0452544	Q70E96	AL3F1_ARATH	Aldehyde dehydrogenase family 3 member F1	477	51.992	1.65e-172
AUR62019366	0	0	0	1	0	0	4	1	138	133	122	94	8.22	3.88	7.95e-65	4.42e-61	Q07469	BSPA_POPDE	Bark storage protein A	289	31.834	3.97e-38
AUR62019367	7	5	5	5	5	8	6	4	138	20	14	8	2.78	2.68	0.000111435	0.00628487	Q07469	BSPA_POPDE	Bark storage protein A	280	38.571	2.39e-59
AUR62019423	3	0	1	4	3	6	7	3	7	5	11	15	2.01	0.89	0.000166228	0.00872666	Q9LQK7	AB7I_ARATH	Protein ABCI7, chloroplastic	70	64.286	2.08e-23
AUR62019440	49	52	74	65	68	49	39	84	148	96	111	145	0.88	4.48	8.62e-08	9.61e-06	Q9T076	ENL2_ARATH	Early nodulin-like protein 2	373	35.925	9.36e-39
AUR62019441	2	1	1	2	1	4	4	1	10	6	10	7	2.2	0.72	0.000117859	0.00658905	Q9LUH2	DTX19_ARATH	Protein DETOXIFICATION 19	474	59.283	0
AUR62019494	11	8	16	13	7	6	7	11	7	2	7	3	-1.48	1.32	0.000125972	0.00694724	Q8IE95	SETVS_PLAF7	Variant-silencing SET domain-containing protein	48	39.583	87
AUR62019518	12	11	8	12	3	5	8	9	8	3	5	1	-1.49	1.2	0.000585174	0.0248386	Q9M2K4	BZP61_ARATH	Basic leucine zipper 61	44	88.636	1.26e-18
AUR62019572	26	24	16	20	19	21	23	23	7	3	8	20	-1.38	2.08	0.000176373	0.00915196	Q39688	EP1G_DAUCA	Epidermis-specific secreted glycoprotein EP1	356	59.551	1.14e-142
AUR62019599	26	24	15	32	16	22	19	24	62	56	91	74	1.37	3.55	2.34e-08	2.94e-06	Q9FX56	SOT8_ARATH	Cytosolic sulfotransferase 8	254	48.031	2.47e-77
AUR62019606	12	7	16	4	9	11	17	31	25	30	13	40	1.27	2.28	0.00091099	0.0357225	O65355	GGH2_ARATH	Gamma-glutamyl hydrolase 2	347	58.79	4.28e-147
AUR62019659	77	88	116	114	91	124	127	137	212	191	194	257	0.94	5.22	1.04e-12	2.24e-10	Q9SYM5	RHM1_ARATH	Trifunctional UDP-glucose 4,6-dehydratase/UDP-4-keto-6-deoxy-D-glucose 3,5-epimerase/UDP-4-keto-L-rhamnose-reductase RHM1	671	88.674	0
AUR62019704	48	49	44	65	30	48	64	90	87	101	80	138	0.8	4.22	7.25e-05	0.00429207	Q93XX4	C2D61_ARATH	C2 domain-containing protein At1g53590	534	57.678	0
AUR62019730	3	14	6	13	5	4	8	10	93	97	93	91	3.19	3.65	3.28e-34	3.58e-31	P82952	CONG1_PRUDU	Gamma conglutin 1	428	45.561	2.79e-118
AUR62019740	4	2	1	2	7	7	8	8	12	7	11	13	2.03	1.02	1.51e-05	0.00108712	Q9LE54	SP1L2_ARATH	Protein SPIRAL1-like 2	106	52.83	5e-24
AUR62019741	49	52	48	49	27	22	35	27	37	16	31	35	-0.92	3.34	3.37e-05	0.00218163	A7PZL3	PGLR_VITVI	Probable polygalacturonase	451	75.166	0
AUR62019763	19	17	20	20	23	11	18	23	94	56	80	101	1.93	3.63	3.93e-19	1.49e-16	A0MFL4	LOR17_ARATH	Protein LURP-one-related 17	196	52.551	1.65e-58
AUR62019817	0	0	0	0	1	1	1	1	4	1	2	5	4.56	-0.26	0.0010552	0.0398421	Q9AR73	HQGT_RAUSE	Hydroquinone glucosyltransferase	476	52.311	2.6e-170
AUR62019823	14	8	16	22	18	25	28	43	53	26	42	56	1.38	2.9	2.37e-07	2.44e-05	S3D9F1	GLOL_GLAL2	Highly reducing polyketide synthase gloL	94	29.787	0.62
AUR62019831	53	47	76	62	37	23	30	23	26	28	42	48	-0.9	3.59	3.99e-05	0.00253384	Q42059	GUN6_ARATH	Endoglucanase 6	643	72.162	0
AUR62019856	13	5	19	13	15	14	12	13	36	36	28	40	1.31	2.61	1.58e-06	0.00014067	Q8L7I1	Y4193_ARATH	Uncharacterized protein At4g10930	169	48.521	3.64e-32
AUR62019917	2	5	3	6	6	3	7	3	16	10	11	17	1.55	1.36	5.24e-05	0.00319592	Q40863	EMB8_PICGL	Embryogenesis-associated protein EMB8	358	66.201	1.39e-162
AUR62019918	23	6	7	14	5	9	15	28	61	62	26	90	2.05	3.17	2.25e-07	2.32e-05	Q9SGU9	MGL_ARATH	Methionine gamma-lyase	426	72.3	0
AUR62019941	13	14	46	14	18	10	13	12	90	38	56	62	1.32	3.36	0.000182114	0.00939543	O82627	SSG1_ANTMA	Granule-bound starch synthase 1, chloroplastic/amyloplastic	610	70	0
AUR62019943	47	46	47	67	34	27	40	40	39	30	40	41	-0.64	3.49	0.000775993	0.0312092	Q8R1R3	STAR7_MOUSE	StAR-related lipid transfer protein 7, mitochondrial	154	30.519	3.68e-10
AUR62019958	11	12	18	14	6	5	15	24	1	9	5	8	-1.41	1.51	0.000275371	0.0132881	Q9FGL2	TIP23_ARATH	Aquaporin TIP2-3	247	77.733	3.29e-139
AUR62019981	35	24	50	52	30	27	22	15	177	162	83	122	1.61	4.41	1.79e-09	2.66e-07	O65202	ACOX1_ARATH	Peroxisomal acyl-coenzyme A oxidase 1	662	78.097	0
AUR62019997	0	0	4	3	0	0	1	4	32	17	13	8	3.09	1.47	1.56e-07	1.68e-05	P0C897	Y3264_ARATH	Putative UPF0481 protein At3g02645	517	40.039	5.61e-126
AUR62020001	25	35	39	44	22	41	30	40	26	21	20	28	-0.76	2.94	0.000757015	0.0305956	Q6P6L0	FIL1L_MOUSE	Filamin A-interacting protein 1-like	147	27.211	0.29
AUR62020060	18	28	31	30	28	30	37	44	73	63	40	106	1.21	3.58	7.43e-06	0.000581451	Q8VYN9	PHO32_ARATH	Universal stress protein PHOS32	150	30.667	1.13e-10
AUR62020076	5	8	5	4	1	5	3	3	2	1	1	1	-2.2	0.38	0.000388498	0.0178434	F4KGE8	GIL1_ARATH	Protein GRAVITROPIC IN THE LIGHT 1	364	44.505	6.1e-77
AUR62020080	50	30	64	50	156	155	139	163	155	70	84	155	1.06	4.3	3.79e-05	0.00243047	Q03666	GSTX4_TOBAC	Probable glutathione S-transferase	219	68.037	1.68e-113
AUR62020112	9	8	6	9	6	13	9	14	43	45	32	43	2.16	2.65	1.94e-14	4.94e-12	P32068	TRPE_ARATH	Anthranilate synthase alpha subunit 1, chloroplastic	589	68.93	0
AUR62020124	2	2	1	0	2	0	2	0	13	7	4	13	2.59	0.79	3.4e-05	0.00219925	Q56Y11	DDPS2_ARATH	Dehydrodolichyl diphosphate synthase 2	254	47.638	1.79e-64
AUR62020140	5	4	0	4	5	3	7	3	12	8	12	10	1.48	1.09	0.000653621	0.0272024	Q944C1	PLCD4_ARATH	Phosphoinositide phospholipase C 4	598	52.341	0
AUR62020184	21	20	33	43	34	43	54	78	90	95	76	86	1.41	3.83	1.19e-11	2.3e-09	A0A0C3VJP4	SCP1_MEDTR	Serine carboxypeptidase 1	457	58.643	7.75e-174
AUR62020290	7	12	14	11	6	11	11	13	41	42	22	53	1.66	2.69	4.05e-08	4.81e-06	Q9SJA7	SOX_ARATH	Probable sarcosine oxidase	401	61.845	0
AUR62020529	7	3	4	8	8	10	18	11	16	20	21	19	1.6	1.77	3.54e-06	0.000294003	Q9C6I6	ETFA_ARATH	Electron transfer flavoprotein subunit alpha, mitochondrial	330	71.515	1.26e-175
AUR62020548	723	721	830	925	714	808	849	1037	697	593	655	873	-0.36	7.51	3.24e-05	0.00211564	Q8H159	UBQ10_ARATH	Polyubiquitin 10	457	99.562	0
AUR62020592	44	45	52	46	20	27	36	19	23	27	34	18	-1.04	3.22	7.91e-06	0.000612811	Q42371	ERECT_ARATH	LRR receptor-like serine/threonine-protein kinase ERECTA	976	79.098	0
AUR62020648	73	49	49	57	46	132	258	94	42	22	47	24	-0.94	3.53	0.000497525	0.0217362	Q8GY54	GCT21_ARATH	Gamma-glutamylcyclotransferase 2-1	242	61.57	7.95e-102
AUR62020689	15	12	16	25	24	23	26	23	63	45	33	51	1.32	3.03	1.57e-07	1.68e-05	Q8S4F6	SQD2_ARATH	Sulfoquinovosyl transferase SQD2	475	76.632	0
AUR62020704	5	7	9	17	6	10	13	6	24	24	27	42	1.44	2.34	2.39e-06	0.000206171	Q9ATM2	SIP12_MAIZE	Aquaporin SIP1-2	217	60.829	5.89e-85
AUR62020716	0	0	0	0	0	0	0	0	6	1	3	3	4.67	-0.2	0.000692991	0.0285753	P21885	SPEA_BACSU	Arginine decarboxylase	486	32.099	4.43e-87
AUR62020761	23	15	26	23	21	29	42	31	52	46	33	39	0.79	3.03	0.000898219	0.0353455	C5E1D0	SHE2_ZYGRC	SWI5-dependent HO expression protein 2	31	45.161	6.5
AUR62020765	237	210	248	250	207	218	236	237	434	395	358	346	0.53	6.22	0.000110779	0.00627157	P25698	EF1A_SOYBN	Elongation factor 1-alpha	447	95.078	0
AUR62020806	11	9	13	14	14	15	13	14	39	22	24	37	1.19	2.46	1.58e-05	0.00112602	Q9SK03	RAP27_ARATH	Ethylene-responsive transcription factor RAP2-7	350	48	2.23e-73
AUR62020851	116	119	120	102	52	75	62	65	107	69	90	84	-0.58	4.65	0.00123897	0.0454574	P08927	RUBB_PEA	RuBisCO large subunit-binding protein subunit beta,	611	85.925	0
AUR62020857	12	19	20	22	13	17	16	12	14	4	11	6	-1.22	1.9	0.000166184	0.00872666	Q9SDN0	DNJ20_ARATH	Chaperone protein dnaJ 20, chloroplastic	191	50.785	7.96e-60
AUR62020864	53	54	53	50	37	45	52	69	123	127	75	109	0.87	4.3	5.83e-05	0.00351383	O23254	GLYC4_ARATH	Serine hydroxymethyltransferase 4	471	88.535	0
AUR62020865	168	183	227	185	131	150	185	185	410	286	360	423	0.77	6.06	9.72e-09	1.32e-06	P93253	SAHH_MESCR	Adenosylhomocysteinase	483	94.824	0
AUR62020890	10	2	7	6	9	5	7	2	1	1	2	1	-2.38	0.47	0.000744877	0.030205	P35694	XTH2_SOYBN	Xyloglucan endotransglucosylase/hydrolase 2	273	57.875	5.02e-113
AUR62020925	21	20	37	36	28	44	33	30	13	4	10	10	-1.78	2.33	2.68e-09	3.89e-07	Q7XT99	AKR2_ORYSJ	Probable aldo-keto reductase 2	342	75.439	0
AUR62020995	67	65	87	89	64	52	63	114	48	57	52	64	-0.65	4.04	9.2e-05	0.00530053	Q9SG80	ASD1_ARATH	Alpha-L-arabinofuranosidase 1	664	66.867	0
AUR62021029	37	31	27	41	30	26	43	26	118	63	83	88	1.18	3.9	2.99e-08	3.66e-06	Q8RXD9	DPE2_ARATH	4-alpha-glucanotransferase DPE2	930	70.645	0
AUR62021041	5	7	3	5	1	4	1	5	1	0	3	1	-2.07	0.31	0.001293	0.0470363	P05332	YP20_BACLI	Uncharacterized N-acetyltransferase p20	148	32.432	3.28e-13
AUR62021057	9	11	15	14	22	20	24	33	49	19	29	33	1.22	2.53	4.1e-05	0.00258747	Q9LYS2	AB10C_ARATH	ABC transporter C family member 10	1497	65.063	0
AUR62021061	32	23	32	35	38	26	46	51	87	79	82	98	1.33	3.84	2.77e-14	6.93e-12	Q9LYS2	AB10C_ARATH	ABC transporter C family member 10	1423	61.068	0
AUR62021080	144	131	182	216	168	162	228	257	311	254	247	269	0.52	5.72	3.32e-05	0.00215567	Q9P7J5	YJNA_SCHPO	Uncharacterized AAA domain-containing protein C24B10.10c	251	49.402	1.44e-69
AUR62021176	17	16	16	23	22	25	38	36	61	51	44	58	1.39	3.16	1.55e-10	2.65e-08	M4IQQ7	CCL9_HUMLU	Probable CoA ligase CCL9	525	78.857	0
AUR62021178	1	1	0	0	1	3	4	3	2	3	8	7	2.87	0.19	0.000703287	0.028867	Q8W013	COMT1_CATRO	Caffeic acid 3-O-methyltransferase	352	57.102	3.25e-142
AUR62021202	32	30	54	42	42	52	41	55	72	64	66	77	0.65	3.75	0.000422404	0.0190837	Q9SDS7	VATC_ARATH	V-type proton ATPase subunit C	244	77.459	1.08e-133
AUR62021228	5	8	6	1	2	3	1	5	21	12	24	25	1.82	1.81	2.69e-06	0.000228756	Q9CAN4	P2A11_ARATH	F-box protein PP2-A11	93	51.613	5.36e-25
AUR62021298	73	57	79	74	59	73	100	128	124	120	130	135	0.67	4.59	2.22e-06	0.000193196	Q05001	NCPR_CATRO	NADPH--cytochrome P450 reductase	548	78.467	0
AUR62021344	31	37	30	31	23	17	13	21	20	18	21	19	-0.9	2.76	0.000231184	0.0113891	Q9SZV5	SBT26_ARATH	Subtilisin-like protease SBT2.6	817	77.723	0
AUR62021354	7	15	9	20	8	9	11	8	22	35	31	26	1	2.44	0.00121736	0.0447574	Q8L799	MIOX1_ARATH	Inositol oxygenase 1	306	66.667	8.69e-143
AUR62021356	6	7	14	14	8	7	18	25	29	31	30	32	1.4	2.41	2.72e-07	2.76e-05	Q9M0G0	GAGT3_ARATH	Glutathione hydrolase 3	568	63.38	0
AUR62021368	1	0	1	1	0	0	2	1	46	31	40	32	5.26	2.31	1.73e-29	1.49e-26	Q9M439	BCAT2_ARATH	Branched-chain-amino-acid aminotransferase 2, chloroplastic	318	62.264	9.98e-138
AUR62021371	0	0	0	0	0	0	0	2	28	20	11	37	7.49	1.73	2.33e-19	8.92e-17	Q9FH13	RRAA3_ARATH	Putative 4-hydroxy-4-methyl-2-oxoglutarate aldolase 3	163	58.896	2.23e-60
AUR62021372	0	0	0	0	0	0	1	0	12	13	8	14	6.49	0.91	5.98e-14	1.45e-11	O64733	U87A2_ARATH	UDP-glycosyltransferase 87A2	459	42.484	9.71e-124
AUR62021375	22	19	41	30	33	26	33	70	52	62	40	81	0.9	3.43	0.000408577	0.0185563	P27061	PPA1_SOLLC	Acid phosphatase 1	246	50.407	8.4e-79
AUR62021383	37	29	51	50	31	23	45	53	22	27	18	36	-0.86	3.11	0.00024606	0.0120292	O81862	CHIC_ARATH	Class V chitinase	362	51.381	2.52e-118
AUR62021413	14	2	12	3	5	12	5	6	17	30	23	34	1.55	2.17	0.000173867	0.00906041	Q9LHK4	AB8B_ARATH	Putative ABC transporter B family member	1239	63.761	0
AUR62021429	0	0	0	0	0	0	0	0	15	9	8	11	6.36	0.81	9.49e-13	2.08e-10	P59082	LFS_ALLCE	Lachrymatory-factor synthase	164	29.878	1.11e-20
AUR62021444	8	11	10	11	9	11	11	12	69	41	39	70	2.25	3.02	5.84e-16	1.72e-13	Q53HY2	NINJA_TOBAC	Ninja-family protein mc410	510	39.02	2.4e-92
AUR62021468	28	21	42	41	30	34	43	40	97	62	72	86	1.09	3.78	2.75e-08	3.38e-06	Q9ZPI6	AIM1_ARATH	Peroxisomal fatty acid beta-oxidation multifunctional protein	718	72.563	0
AUR62021481	4	8	8	6	1	1	0	1	2	4	0	1	-1.99	0.56	0.00127075	0.0463777	Q9SSK5	MLP43_ARATH	MLP-like protein 43	150	46	1.22e-35
AUR62021485	16	18	27	24	5	8	15	13	12	6	9	16	-1.15	2.12	7.86e-05	0.00462295	Q9SSK5	MLP43_ARATH	MLP-like protein 43	150	40	2.41e-31
AUR62021494	13	3	17	17	12	23	29	31	38	29	16	52	1.25	2.57	0.000505286	0.0220324	Q5N800	NYC1_ORYSJ	Probable chlorophyll(ide) b reductase NYC1, chloroplastic	476	70.588	0
AUR62021495	19	23	14	20	16	28	22	28	60	42	35	69	1.24	3.14	1.59e-06	0.000141598	O22025	CFXQ_CYAM1	Ribulose bisphosphate carboxylase/oxygenase activase, chloroplastic	208	39.423	1.49e-42
AUR62021517	8	14	19	14	14	15	22	22	24	38	26	43	1.08	2.59	0.00025904	0.0125951	O48923	C71DA_SOYBN	Cytochrome P450 71D10	500	50.4	1.5e-179
AUR62021573	50	45	53	41	31	24	29	30	36	36	27	33	-0.7	3.36	0.00118297	0.0438169	Q9FZ86	PDCB3_ARATH	PLASMODESMATA CALLOSE-BINDING PROTEIN 3	146	50	2.1e-36
AUR62021655	2	6	4	4	4	2	2	7	25	15	12	26	2.07	1.71	2.07e-07	2.15e-05	Q09151	GLUA3_ORYSJ	Glutelin type-A 3	24	54.167	4
AUR62021657	17	10	20	27	10	18	21	29	117	82	59	136	2.23	3.82	4.55e-16	1.38e-13	A0A222NNM9	COS1_COCNU	Cocosin 1	301	26.91	3.41e-23
AUR62021663	66	69	84	92	87	35	55	32	55	34	45	47	-0.95	3.94	1.03e-08	1.38e-06	P27521	CA4_ARATH	Chlorophyll a-b binding protein 4, chloroplastic	252	84.921	1.01e-158
AUR62021675	7	5	4	7	2	6	3	1	1	0	2	2	-2.26	0.41	0.000181785	0.00938931	Q8L557	EM514_ARATH	Protein EMBRYO DEFECTIVE 514	97	62.887	1.09e-42
AUR62021748	17	31	38	38	37	48	63	82	80	81	79	80	1.2	3.77	2.68e-09	3.89e-07	Q9LV10	PTR53_ARATH	Protein NRT1/ PTR FAMILY 2.11	576	49.132	0
AUR62021763	0	0	0	1	1	2	1	0	4	16	7	15	4.7	0.82	6.06e-08	6.89e-06	Q9SSG3	HIPL1_ARATH	HIPL1 protein	632	64.715	0
AUR62021770	69	65	82	79	59	67	68	69	60	41	55	52	-0.68	3.97	3.27e-05	0.0021326	P40267	H1_SOLPN	Histone H1	175	42.286	1.73e-21
AUR62021833	21	15	23	28	24	29	36	39	51	39	29	48	0.76	3.01	0.00099059	0.0379763	Q9M0M5	SCL13_ARATH	Scarecrow-like protein 13	545	53.211	0
AUR62021839	16	22	34	25	7	17	14	21	11	9	18	14	-1.06	2.32	0.000278372	0.0133896	O22193	PUB4_ARATH	U-box domain-containing protein 4	357	47.339	4.45e-77
AUR62021973	47	54	46	68	50	58	39	61	27	13	30	41	-1.14	3.37	2.54e-06	0.000218209	Q5CZR5	AEP1_DANRE	Aerolysin-like protein	169	24.852	1.3
AUR62021980	5	3	6	9	6	10	9	6	36	18	20	22	1.87	2	5.27e-08	6.13e-06	Q9M817	PTR6_ARATH	Protein NRT1/ PTR FAMILY 1.2	549	50.091	0
AUR62022122	3	0	12	14	2	0	2	0	2	1	0	0	-3.16	0.53	0.00114873	0.0427255	P12333	CB2A_SPIOL	Chlorophyll a-b binding protein, chloroplastic	268	95.896	0
AUR62022132	12	12	24	22	60	73	76	107	6	7	7	15	-1.16	1.86	0.000541656	0.0232174	Q9LV60	CRR55_ARATH	Cysteine-rich repeat secretory protein 55	246	52.846	1.21e-84
AUR62022164	10	13	7	13	5	5	4	3	9	3	1	4	-1.49	1.2	0.000711274	0.029044	Q9LU21	PNSB3_ARATH	Photosynthetic NDH subunit of subcomplex B	195	57.949	1.05e-76
AUR62022174	68	69	64	75	38	43	43	54	57	46	56	43	-0.63	3.91	0.000527325	0.0228377	P08927	RUBB_PEA	RuBisCO large subunit-binding protein subunit beta,	584	77.568	0
AUR62022191	1	0	0	0	1	1	2	2	4	4	2	7	3.4	0.03	0.000302504	0.0144265	Q8QFR2	HIRA_XENLA	Protein HIRA	77	29.87	1.5
AUR62022214	31	16	35	28	15	40	47	51	60	39	51	58	0.74	3.31	0.000815954	0.0325507	Q8LAL2	IAA26_ARATH	Auxin-responsive protein IAA26	293	49.829	1.06e-75
AUR62022235	7	10	4	5	3	6	6	5	159	88	99	89	3.85	3.8	2.35e-33	2.34e-30	P27061	PPA1_SOLLC	Acid phosphatase 1	258	39.922	6.82e-63
AUR62022346	14	8	23	19	32	48	53	59	5	9	5	9	-1.34	1.7	0.000301195	0.0143793	Q9FEP7	SUT13_ARATH	Sulfate transporter 1.3	640	76.719	0
AUR62022351	2	0	1	3	1	2	2	5	5	4	8	9	1.86	0.52	0.000993688	0.0380328	Q5RBU7	PCP_PONAB	Lysosomal Pro-X carboxypeptidase	364	32.967	2.54e-53
AUR62022374	51	48	74	73	95	78	97	95	41	38	43	54	-0.65	3.72	0.000340048	0.0159286	B9FSC8	OPR11_ORYSJ	Putative 12-oxophytodienoate reductase 11	362	76.519	0
AUR62022522	25	16	15	23	15	13	13	19	12	9	8	15	-1.02	2.07	0.000711138	0.029044	Q86IX1	DST1_DICDI	Serine/threonine-protein kinase dst1	202	22.772	5.1
AUR62022530	64	63	36	54	83	66	59	62	158	74	111	163	1	4.45	0.000135464	0.0073798	Q9FRL8	DHAR2_ARATH	Glutathione S-transferase DHAR2	213	76.056	2.65e-119
AUR62022608	35	45	40	38	23	18	26	28	25	19	25	26	-0.91	3.03	4.33e-05	0.00271651	P82192	RK5_SPIOL	50S ribosomal protein L5, chloroplastic	258	88.372	3.95e-161
AUR62022613	168	130	205	192	165	102	129	86	144	97	156	153	-0.51	5.25	0.00129094	0.0469998	Q9XF89	CB5_ARATH	Chlorophyll a-b binding protein CP26, chloroplastic	283	64.664	2.8e-115
AUR62022642	52	36	79	117	36	48	26	94	33	46	20	48	-1.08	3.75	0.000537324	0.0231142	P83241	IP23_CAPAN	Proteinase inhibitor PSI-1.2	46	39.13	8.76e-05
AUR62022643	12	21	17	16	8	13	9	18	8	4	6	10	-1.4	1.73	2.75e-05	0.00183828	Q7XVN7	DJC43_ORYSJ	DnaJ protein ERDJ2	28	46.429	34
AUR62022659	4	2	3	3	2	3	3	4	29	22	11	38	2.82	1.92	1.36e-10	2.37e-08	O23090	BH014_ARATH	Transcription factor bHLH14	455	35.824	5.85e-68
AUR62022678	4	12	9	6	3	7	0	2	3	2	1	3	-1.91	0.76	0.000536688	0.023109	Q9M128	BH057_ARATH	Transcription factor bHLH57	222	54.955	2.57e-71
AUR62022681	66	53	79	97	85	82	117	114	213	141	155	223	1.14	4.93	7.01e-12	1.42e-09	Q9FQY8	COMT1_CAPAN	Caffeic acid 3-O-methyltransferase	364	52.198	4.09e-135
AUR62022716	1	2	5	7	0	3	3	1	0	1	0	0	-3.49	-0.06	0.00119896	0.0442261	O48927	C78A3_SOYBN	Cytochrome P450 78A3	532	62.594	0
AUR62022718	10	12	11	13	12	15	15	22	27	33	17	36	1.11	2.38	0.000149138	0.00793179	P40934	CYB5_BRAOB	Cytochrome b5	135	56.296	7.98e-56
AUR62022751	28	29	29	26	26	16	22	32	18	12	18	8	-1.17	2.48	1.92e-05	0.00134804	Q0WV12	ANL2_ARATH	Homeobox-leucine zipper protein ANTHOCYANINLESS 2	731	72.914	0
AUR62022796	4	2	4	2	3	1	0	3	9	11	10	11	1.56	1.05	0.000416651	0.0188465	Q9M331	PTR45_ARATH	Protein NRT1/ PTR FAMILY 5.7	457	57.112	0
AUR62022830	3	0	1	2	3	2	1	8	7	8	6	13	2.24	0.74	0.000117385	0.00657899	O69520	RECR_MYCLE	Recombination protein RecR	110	27.273	0.2
AUR62022857	28	30	32	49	14	35	19	35	16	18	12	20	-1.24	2.74	7.78e-07	7.36e-05	O04203	HSPR2_ARATH	Nematode resistance protein-like HSPRO2	445	51.91	1.17e-162
AUR62022887	10	7	7	12	9	10	8	22	17	27	18	32	1.2	2.12	0.000214643	0.0107396	Q9GZU7	CTDS1_HUMAN	Carboxy-terminal domain RNA polymerase II polypeptide	195	35.385	9.44e-21
AUR62022891	0	1	0	1	0	0	1	3	5	21	14	9	4.19	1.01	5.01e-08	5.88e-06	Q9FFF6	JOX2_ARATH	Jasmonate-induced oxygenase 2	356	63.483	4.91e-172
AUR62022950	10	10	13	19	6	10	4	10	6	3	5	6	-1.53	1.41	2.86e-05	0.00188776	O80920	PYL4_ARATH	Abscisic acid receptor PYL4	169	63.314	1.04e-63
AUR62022968	77	62	78	88	79	85	87	122	168	165	160	157	0.92	4.85	7.8e-11	1.4e-08	Q94AK6	SAG20_ARATH	Senescence associated gene 20	125	56	7.34e-39
AUR62022988	26	48	26	71	50	66	88	86	134	172	164	219	1.85	4.68	1.79e-11	3.37e-09	A7NY33	PER4_VITVI	Peroxidase 4	321	73.832	2.18e-177
AUR62023032	20	52	8	10	2	81	109	67	53	69	104	122	1.68	3.75	0.000512274	0.0222504	Q08298	RD22_ARATH	BURP domain protein RD22	415	45.783	6.31e-98
AUR62023090	1	14	6	5	6	12	9	8	44	50	36	48	2.57	2.71	6.77e-14	1.62e-11	F4NUJ6	TRM5_BATDJ	tRNA (guanine(37)-N1)-methyltransferase	57	28.07	0.26
AUR62023112	21	25	19	27	27	24	30	46	150	127	115	122	2.3	4.19	5.11e-32	4.76e-29	Q9FFZ1	PPH_ARATH	Pheophytinase, chloroplastic	456	60.526	0
AUR62023144	15	15	13	12	8	6	11	7	4	0	8	4	-1.93	1.4	2.13e-06	0.000185968	Q8LFJ9	GLIP7_ARATH	GDSL esterase/lipase 7	340	64.706	1.34e-163
AUR62023244	6	10	11	18	12	7	8	28	37	28	23	30	1.21	2.41	2e-05	0.00139882	Q8W1X2	PDXK_ARATH	Pyridoxal kinase	309	58.252	1.44e-114
AUR62023271	2	2	0	6	2	4	3	9	27	18	10	17	2.62	1.54	3.66e-08	4.41e-06	Q8H0Z4	GT121_ARATH	Putative glutamine amidotransferase GAT1_2.1	392	57.653	5.82e-159
AUR62023275	12	17	20	22	17	29	31	35	12	6	9	11	-1.07	1.91	0.000477758	0.0211206	F4HQ22	LRL24_ARATH	LEAF RUST 10 DISEASE-RESISTANCE LOCUS RECEPTOR-LIKE	606	41.089	6.05e-137
AUR62023325	5	2	8	6	5	9	9	12	47	81	49	71	3.38	3.07	2.37e-22	1.26e-19	Q9SRQ6	NPC3_ARATH	Non-specific phospholipase C3	512	63.672	0
AUR62023342	21	5	17	14	16	24	21	28	46	32	24	36	1.09	2.65	0.000361876	0.0167614	Q9LVM5	TTHL_ARATH	Uric acid degradation bifunctional protein TTL	330	57.879	1.49e-129
AUR62023468	33	25	30	30	15	21	16	15	25	14	16	18	-0.87	2.65	0.0004747	0.0210262	Q8K1J5	SDE2_MOUSE	Replication stress response regulator SDE2	75	56	1.63e-12
AUR62023491	21	36	38	27	29	40	39	35	62	74	66	55	0.9	3.56	0.000182927	0.00942342	A0A314KSQ4	JAR6_NICAT	Jasmonoyl--L-amino acid synthetase JAR6	562	69.573	0
AUR62023507	5	7	11	12	12	6	15	17	30	18	14	21	1.06	2	0.000943588	0.0366233	Q99089	CPRF1_PETCR	Common plant regulatory factor 1	449	50.557	2.06e-129
AUR62023520	16	19	18	18	6	13	12	9	9	6	14	11	-0.99	1.94	0.000963205	0.0371127	P27707	DCK_HUMAN	Deoxycytidine kinase	198	38.384	2.57e-36
AUR62023546	42	27	44	49	42	38	52	68	84	86	47	91	0.76	3.85	0.000951453	0.0368254	Q8WWU5	TCP11_HUMAN	T-complex protein 11 homolog	508	22.047	3.94e-16
AUR62023550	3	1	6	5	8	3	1	4	18	26	16	15	2.13	1.66	1.99e-07	2.08e-05	Q9M817	PTR6_ARATH	Protein NRT1/ PTR FAMILY 1.2	552	57.609	0
AUR62023577	42	34	33	52	32	40	53	46	86	61	62	79	0.66	3.79	0.00038383	0.0176805	Q9C8N5	STOP1_ARATH	Protein SENSITIVE TO PROTON RHIZOTOXICITY 1	518	55.405	1.18e-179
AUR62023590	7	8	19	19	5	7	12	11	7	3	4	7	-1.48	1.43	0.000298946	0.0142872	Q9XID3	Y1343_ARATH	G-type lectin S-receptor-like serine/threonine-protein kinase At1g34300	795	60.252	0
AUR62023616	128	128	181	120	72	118	199	161	278	304	273	242	0.81	5.64	1.99e-05	0.00139192	P23312	NIA_SPIOL	Nitrate reductase [NADH]	854	92.272	0
AUR62023648	119	82	148	170	117	142	147	215	87	59	92	80	-0.86	4.69	6.24e-06	0.000492458	Q501F8	WTR32_ARATH	WAT1-related protein At4g08300	260	52.308	8.49e-91
AUR62023673	12	4	16	17	10	6	14	10	28	21	31	28	0.97	2.36	0.000559097	0.0238902	F4I839	PAE2_ARATH	Pectin acetylesterase 2	417	64.988	0
AUR62023682	38	51	70	79	50	56	67	78	133	94	113	103	0.73	4.37	9.36e-05	0.00537946	O80585	MTHR2_ARATH	Methylenetetrahydrofolate reductase 2	594	81.313	0
AUR62023778	2	4	5	11	5	2	4	7	7	20	20	23	1.5	1.69	0.000531036	0.022954	Q9ZUH5	SDR2B_ARATH	Short-chain dehydrogenase/reductase 2b	283	41.343	3.42e-55
AUR62023841	4	112	1	7	4	6	5	1	5	0	4	3	-3.67	2.26	0.000643972	0.0270016	Q6AVI0	RSLE2_ORYSJ	Zinc finger BED domain-containing protein RICESLEEPER	658	33.891	3.91e-96
AUR62023850	1	2	1	3	3	0	2	0	57	60	40	20	4.43	2.57	3.69e-18	1.3e-15	Q42993	CHI1_ORYSJ	Chitinase 1	245	64.898	7.35e-119
AUR62023869	11	5	8	9	8	3	2	2	13	17	23	29	1.13	1.97	0.000801327	0.0320761	Q941R6	MLP31_ARATH	MLP-like protein 31	147	48.299	4.23e-47
AUR62023871	67	49	74	96	41	36	49	53	146	143	143	219	1.02	4.81	1.94e-08	2.5e-06	Q941R6	MLP31_ARATH	MLP-like protein 31	150	44.667	1.7e-45
AUR62023885	14	9	14	12	16	10	13	16	63	50	43	49	1.88	3	2.86e-14	7.11e-12	O04373	ILL4_ARATH	IAA-amino acid hydrolase ILR1-like 4	380	64.474	0
AUR62023921	9	7	15	13	11	6	8	8	1	0	7	0	-2.54	1.04	1.94e-06	0.000170135	Q67YC0	PPSP1_ARATH	Inorganic pyrophosphatase 1	231	60.173	4.39e-104
AUR62023932	16	13	30	30	16	9	48	33	55	53	39	51	0.99	3.17	2.52e-05	0.001709	D3U717	AROD3_PETHY	Arogenate dehydratase 3	279	90.681	0
AUR62024225	8	6	9	10	4	1	14	22	35	14	11	27	1.2	2.01	0.00100582	0.0383987	Q9FMY1	C86B1_ARATH	Cytochrome P450 86B1	448	50.223	7.87e-161
AUR62024226	1	1	4	3	6	3	5	11	12	17	6	15	2.25	1.16	1.09e-05	0.00080711	Q9LK32	Y3721_ARATH	Uncharacterized protein At3g27210	79	48.101	2.49e-10
AUR62024244	3	1	2	0	1	0	1	2	31	17	12	20	3.45	1.6	1.03e-11	2.02e-09	Q9LY84	GDL76_ARATH	GDSL esterase/lipase At5g14450	385	44.675	3.94e-115
AUR62024246	8	8	10	9	11	23	27	29	31	44	23	32	1.72	2.43	5.65e-08	6.47e-06	P28342	GSTZ1_DIACA	Glutathione S-transferase 1	202	60.396	7.99e-85
AUR62024256	7	5	8	6	6	10	8	16	0	2	2	3	-1.99	0.56	0.000327656	0.0154126	B6IUW0	SECA_RHOCS	Protein translocase subunit SecA	89	29.213	3.3
AUR62024270	0	0	0	0	0	0	0	0	8	2	7	3	5.27	0.11	1.78e-05	0.00125934	Q12476	AIR2_YEAST	Protein AIR2	66	31.818	0.19
AUR62024273	14	24	24	16	12	20	15	17	6	11	10	5	-1.44	1.94	3.93e-05	0.00250178	Q02527	MGAT3_RAT	Beta-1,4-mannosyl-glycoprotein 4-beta-N-acetylglucosaminyltransferase	312	26.603	1.95e-20
AUR62024299	2	2	2	0	1	1	2	0	2	12	23	12	2.77	1.09	0.000131839	0.00720867	Q9LR29	TAR1_ARATH	Tryptophan aminotransferase-related protein 1	368	44.565	3.21e-104
AUR62024340	109	86	80	115	39	91	87	129	206	258	192	338	1.17	5.37	2.25e-08	2.85e-06	Q9M5J9	PGIP1_ARATH	Polygalacturonase inhibitor 1	312	47.436	4.71e-84
AUR62024341	13	6	14	4	13	10	17	9	36	44	33	40	1.86	2.62	1.29e-09	2e-07	Q05091	PGIP_PYRCO	Polygalacturonase inhibitor	269	56.506	2.27e-89
AUR62024342	6	2	3	8	1	3	0	5	53	223	273	191	5.12	4.51	1.6e-22	8.73e-20	Q05091	PGIP_PYRCO	Polygalacturonase inhibitor	288	55.556	2.46e-104
AUR62024357	2	4	3	2	8	7	10	13	6	12	17	17	2.02	1.24	3.47e-05	0.00224165	Q9SQQ9	PHL9_ARATH	Myb-related protein 2	425	47.059	3.1e-109
AUR62024380	28	22	28	34	38	17	32	25	56	39	47	56	0.64	3.28	0.00124553	0.0456061	P54696	MYOH_DICDI	Myosin-H heavy chain	60	35	0.000239
AUR62024416	7	9	16	17	32	19	30	44	65	66	28	55	1.96	3.04	9.7e-10	1.52e-07	W8JMU7	CYQ32_CATRO	Cytochrome P450 81Q32	505	44.752	5.87e-155
AUR62024422	0	0	0	0	0	0	1	0	9	2	5	8	5.52	0.26	1.56e-06	0.000139377	O23917	HCBT2_DIACA	Anthranilate N-benzoyltransferase protein 2	410	40.976	3.97e-100
AUR62024430	58	51	78	86	62	74	91	119	53	46	35	53	-0.71	3.84	0.00010697	0.00607127	Q94A08	RFS2_ARATH	Probable galactinol--sucrose galactosyltransferase 2	778	77.506	0
AUR62024431	118	135	168	155	170	115	184	167	236	193	186	289	0.47	5.47	0.00127067	0.0463777	Q941L0	CESA3_ARATH	Cellulose synthase A catalytic subunit 3	1071	81.793	0
AUR62024485	5	6	13	10	5	14	7	9	37	30	20	41	1.72	2.4	1.75e-08	2.27e-06	Q9ZSK5	ZOG_PHALU	Zeatin O-glucosyltransferase	462	51.732	1.16e-161
AUR62024491	1	0	1	0	2	0	0	1	10	8	6	8	3.55	0.58	2.51e-07	2.57e-05	Q9ZSK5	ZOG_PHALU	Zeatin O-glucosyltransferase	403	45.161	3.37e-106
AUR62024564	58	60	74	83	49	50	53	78	205	180	154	231	1.31	4.96	6.64e-19	2.48e-16	Q4H1G3	METK2_BETVU	S-adenosylmethionine synthase 2	222	96.847	9.94e-158
AUR62024646	7	3	9	12	8	3	7	8	22	11	21	24	1.15	1.89	0.000613256	0.0258985	P42679	MATK_HUMAN	Megakaryocyte-associated tyrosine-protein kinase	68	30.882	0.21
AUR62024663	13	14	23	31	9	23	14	12	11	10	7	8	-1.32	2	4.05e-05	0.00256262	Q9P0N8	MARH2_HUMAN	E3 ubiquitin-protein ligase MARCHF2	26	50	3.4
AUR62024669	202	244	226	362	112	103	131	133	135	129	83	97	-1.37	5.52	9.77e-11	1.74e-08	Q94KD8	BXL2_ARATH	Probable beta-D-xylosidase 2	763	73.657	0
AUR62024713	6	5	5	8	6	2	9	8	21	20	18	22	1.56	1.85	7.74e-07	7.34e-05	Q9SJX8	MYB14_ARATH	Transcription factor MYB14	294	48.299	7.97e-82
AUR62024811	1	1	0	0	0	0	0	0	30	54	27	24	5.63	2.19	9.5e-20	3.77e-17	A4ZDG8	BSMT3_PETHY	S-adenosyl-L-methionine:benzoic acid/salicylic acid carboxyl methyltransferase 3	359	52.646	2.32e-132
AUR62024827	37	34	38	45	27	38	37	50	27	20	18	24	-0.96	2.97	7.99e-06	0.000616669	Q5JL96	ZFP34_ORYSJ	Probable E3 ubiquitin-protein ligase RZFP34	260	57.308	8.78e-97
AUR62024859	0	0	0	1	0	0	0	0	4	7	1	7	3.57	0.11	0.000353082	0.016453	Q38910	XTH23_ARATH	Probable xyloglucan endotransglucosylase/hydrolase protein 23	284	70.07	2.63e-153
AUR62024862	8	10	5	9	7	2	8	9	3	4	3	2	-1.55	0.86	0.00101316	0.0386458	Q38910	XTH23_ARATH	Probable xyloglucan endotransglucosylase/hydrolase protein 23	277	71.119	2.52e-149
AUR62024863	32	47	51	42	69	58	96	87	11	28	10	26	-1.36	3	1.14e-05	0.000840544	H6WS93	PDR1_PETAX	Pleiotropic drug resistance protein 1	1455	70.172	0
AUR62024914	15	17	11	21	11	3	14	18	51	34	43	40	1.21	2.88	8.03e-07	7.55e-05	Q5XET5	HESO1_ARATH	Protein HESO1	206	26.699	1.98e-07
AUR62024932	23	23	31	28	20	13	20	39	78	111	86	142	1.81	3.99	1.27e-14	3.28e-12	A0A2U7XUE3	CHIL2_HUMLU	Chalcone isomerase-like protein 2	207	66.667	4.4e-86
AUR62024953	3	6	4	11	8	3	10	6	192	196	124	213	4.72	4.47	1.49e-56	4.17e-53	Q9SG92	MES17_ARATH	Methylesterase 17	252	48.413	6.33e-85
AUR62024973	13	19	9	8	5	12	9	12	5	2	7	4	-1.62	1.33	0.00062932	0.0265114	Q6KHN7	SYI_MYCMO	Isoleucine--tRNA ligase	61	39.344	2.7
AUR62025050	12	11	4	11	7	7	9	13	25	23	28	25	1.22	2.21	4.45e-05	0.00277793	Q8GXJ4	GLR34_ARATH	Glutamate receptor 3.4	877	60.889	0
AUR62025180	2	3	4	4	1	2	8	1	15	18	40	16	2.58	1.82	5.72e-08	6.51e-06	Q9LYG9	MSL10_ARATH	Mechanosensitive ion channel protein 10	722	49.03	0
AUR62025196	4	6	2	5	4	12	18	7	46	26	26	39	2.79	2.33	6.06e-16	1.77e-13	Q9FEW9	OPR3_SOLLC	12-oxophytodienoate reductase 3	400	66.5	0
AUR62025200	0	0	1	3	1	1	7	2	31	34	13	25	4.38	1.87	3.61e-16	1.1e-13	Q9FEW9	OPR3_SOLLC	12-oxophytodienoate reductase 3	376	68.351	0
AUR62025226	3	9	9	3	1	3	6	7	20	11	21	18	1.35	1.72	0.000305388	0.0145485	Q9SSK5	MLP43_ARATH	MLP-like protein 43	149	46.98	6.2e-39
AUR62025291	22	19	22	39	14	21	29	26	236	197	168	205	2.81	4.75	1.54e-47	2.99e-44	Q8H395	TI10B_ORYSJ	Protein TIFY 10b	245	36.735	1.24e-29
AUR62025319	13	15	11	17	14	11	10	12	33	26	31	29	0.91	2.51	0.000489011	0.0214677	O48923	C71DA_SOYBN	Cytochrome P450 71D10	495	49.293	1.02e-167
AUR62025375	86	72	96	76	64	36	48	37	75	43	44	65	-0.73	4.12	0.000174001	0.00906041	F4JKH6	REC2_ARATH	Protein REDUCED CHLOROPLAST COVERAGE 2	1772	61.569	0
AUR62025439	29	29	21	16	19	18	26	31	45	46	57	46	0.84	3.2	0.0013841	0.0497843	Q38831	IAA13_ARATH	Auxin-responsive protein IAA13	205	52.195	2.78e-60
AUR62025480	12	12	19	17	11	8	14	11	11	3	9	9	-1.07	1.7	0.000877277	0.0347966	B5WWZ9	FAO2_LOTJA	Long-chain-alcohol oxidase FAO2	581	66.609	0
AUR62025512	1	0	2	2	3	2	4	9	22	47	30	40	4.52	2.25	3.66e-20	1.54e-17	D0E0C7	FRA13_FRAAN	Major strawberry allergen Fra a 1-3	160	42.5	1.77e-38
AUR62025513	4	2	11	19	10	13	15	27	79	89	85	111	3.17	3.6	1.27e-28	1.03e-25	P17641	PRS1_SOLTU	Pathogenesis-related protein STH-21	162	45.679	2.39e-39
AUR62025560	17	17	26	31	23	27	26	27	100	60	84	95	1.72	3.71	1.23e-16	3.92e-14	F4JHH5	SC15B_ARATH	Exocyst complex component SEC15B	802	70.698	0
AUR62025595	1	0	2	1	0	0	4	2	17	11	5	10	3.11	0.91	3.03e-07	3.05e-05	P93829	PRA1D_ARATH	PRA1 family protein D	158	30.38	1.82e-11
AUR62025659	40	36	32	47	23	23	27	29	20	24	19	29	-0.92	3	5.31e-05	0.00323544	Q31AB8	PDXJ_PROM9	Pyridoxine 5'-phosphate synthase	68	30.882	1
AUR62025693	39	18	27	43	36	26	26	30	310	213	231	272	2.84	5.08	5.23e-46	9.76e-43	Q8W3Z1	BAMS_BETPL	Beta-amyrin synthase	759	79.974	0
AUR62025699	57	28	37	50	27	29	34	45	352	273	271	355	2.68	5.38	9.15e-46	1.64e-42	A0A0S2II38	C7A94_KALSE	Beta-amyrin 28-monooxygenase	480	73.958	0
AUR62025716	7	6	3	2	3	7	3	8	25	18	18	17	1.91	1.74	1.92e-07	2.03e-05	Q93Y08	AB1K8_ARATH	Protein ACTIVITY OF BC1 COMPLEX KINASE	375	30.4	8.53e-44
AUR62025902	0	0	0	0	0	4	0	0	3	3	4	3	4.67	-0.2	0.00048994	0.0214677	F6HQ26	RU1C_VITVI	U1 small nuclear ribonucleoprotein C	204	53.431	2.69e-48
AUR62025909	63	24	27	39	37	24	32	36	340	254	247	234	2.62	5.18	4.74e-21	2.19e-18	Q7XKV5	BGL11_ORYSJ	Beta-glucosidase 11	502	45.817	1.16e-147
AUR62025944	10	0	8	7	3	1	2	3	102	72	103	91	3.68	3.58	6.66e-40	8.83e-37	Q5MAU8	PPA27_ARATH	Probable inactive purple acid phosphatase 27	609	71.429	0
AUR62025945	2	1	2	2	2	7	6	9	66	45	43	59	4.66	2.79	1.34e-36	1.62e-33	Q5MAU8	PPA27_ARATH	Probable inactive purple acid phosphatase 27	644	63.975	0
AUR62025951	65	78	72	85	53	55	96	129	164	214	90	189	0.96	4.86	0.00015822	0.00833558	Q9M5J9	PGIP1_ARATH	Polygalacturonase inhibitor 1	205	40	1.51e-34
AUR62025955	20	20	22	29	46	25	62	45	94	94	63	50	1.57	3.6	9.72e-09	1.32e-06	Q9M5J9	PGIP1_ARATH	Polygalacturonase inhibitor 1	311	43.73	1.44e-74
AUR62025956	5	2	3	6	2	0	3	5	36	52	32	13	2.89	2.3	9.28e-10	1.46e-07	Q9LYS2	AB10C_ARATH	ABC transporter C family member 10	171	50.877	6.63e-42
AUR62025957	10	10	5	22	4	7	14	5	45	52	87	48	2.15	3.13	4.82e-10	7.91e-08	Q9M5J9	PGIP1_ARATH	Polygalacturonase inhibitor 1	210	41.905	4.01e-35
AUR62025975	13	14	15	14	12	12	21	13	42	26	29	34	1.04	2.6	5e-05	0.00307401	P54696	MYOH_DICDI	Myosin-H heavy chain	60	35	8.85e-05
AUR62025992	3	1	4	4	2	1	0	2	0	0	0	0	-4.73	-0.25	0.00048994	0.0214677	Q9LIE6	VQ22_ARATH	VQ motif-containing protein 22	25	68	1
AUR62026024	117	133	142	155	103	89	133	119	234	212	188	226	0.48	5.41	7.41e-05	0.00437629	Q941L0	CESA3_ARATH	Cellulose synthase A catalytic subunit 3	1069	81.946	0
AUR62026075	9	9	13	8	12	12	8	9	4	5	4	2	-1.52	1.08	0.000361946	0.0167614	Q9ZSK5	ZOG_PHALU	Zeatin O-glucosyltransferase	288	48.611	4.14e-73
AUR62026134	96	65	70	75	47	63	64	117	242	268	206	272	1.51	5.27	2.11e-15	5.9e-13	P0DB03	FABZ_STRPQ	3-hydroxyacyl-[acyl-carrier-protein] dehydratase FabZ	74	28.378	2.7
AUR62026156	30	12	21	42	19	19	23	24	149	213	270	362	3.08	5.01	4.75e-22	2.45e-19	Q46IW3	EFG_PROMT	Elongation factor G	64	34.375	1.4
AUR62026251	8	3	6	16	8	3	20	25	19	21	21	19	1.11	1.94	0.000541797	0.0232174	Q81G67	QUEE_BACCR	7-carboxy-7-deazaguanine synthase	105	22.857	0.74
AUR62026282	26	30	37	44	37	24	26	44	29	12	24	24	-0.79	2.86	0.000991365	0.0379763	Q3MI00	DNJB1_BOVIN	DnaJ homolog subfamily B member 1	343	40.816	1.82e-76
AUR62026350	18	19	19	24	6	12	16	18	65	41	28	46	0.99	3.04	0.000133907	0.0073104	O65660	PLAT1_ARATH	PLAT domain-containing protein 1	137	60.584	1.12e-53
AUR62026355	85	59	85	101	92	136	103	123	152	106	121	151	0.51	4.7	0.000768264	0.0310069	Q9SPB3	RL10_VITRI	60S ribosomal protein L10	220	90	1.3e-152
AUR62026369	36	13	15	26	18	23	49	42	90	88	70	107	1.79	3.77	1.42e-11	2.71e-09	Q9SR86	AGT23_ARATH	Alanine--glyoxylate aminotransferase 2 homolog 3, mitochondrial	473	72.939	0
AUR62026389	16	7	10	12	11	10	9	20	32	43	39	72	1.85	2.87	3.57e-09	5.08e-07	Q5Z9Z0	BGL24_ORYSJ	Beta-glucosidase 24	490	45.918	8.11e-145
AUR62026453	0	0	0	0	0	0	0	0	3	1	4	5	4.67	-0.2	0.00048994	0.0214677	Q02283	HAT5_ARATH	Homeobox-leucine zipper protein HAT5	166	42.771	7.42e-32
AUR62026471	38	28	37	51	34	30	26	51	27	17	17	19	-1.11	2.92	2.29e-06	0.000197627	Q3MI00	DNJB1_BOVIN	DnaJ homolog subfamily B member 1	354	40.678	1.56e-76
AUR62026484	14	22	23	20	15	18	23	27	36	33	35	54	0.82	2.91	0.000897968	0.0353455	Q9FUS8	GSTUH_ARATH	Glutathione S-transferase U17	223	64.126	1.28e-99
AUR62026499	18	14	23	20	16	45	36	43	74	58	40	49	1.38	3.21	3.34e-08	4.06e-06	Q9M1V2	SOT5_ARATH	Cytosolic sulfotransferase 5	321	47.975	4.08e-98
AUR62026501	1	1	0	0	0	0	0	0	4	10	11	9	3.64	0.64	1.86e-06	0.000164014	O23300	ECI3_ARATH	Enoyl-CoA delta isomerase 3	232	54.31	2.48e-80
AUR62026546	25	12	33	27	18	11	19	26	29	74	48	72	1.05	3.32	0.00119342	0.0440945	Q43729	PER57_ARATH	Peroxidase 57	301	42.193	4.77e-81
AUR62026572	3	2	15	6	3	7	7	6	16	23	18	38	1.69	2.02	5.09e-05	0.00311696	B4E5Y3	SECA_BURCJ	Protein translocase subunit SecA	17	64.706	5.9
AUR62026589	3	1	1	4	14	4	5	9	27	11	9	14	2.52	1.35	1.37e-06	0.000123311	O26126	RS8_METTH	30S ribosomal protein S8	50	34	1.6
AUR62026619	29	15	41	36	31	44	45	63	70	64	41	89	0.96	3.57	0.00023467	0.0115354	Q8VXB1	HAK12_ORYSJ	Putative potassium transporter 12	822	69.708	0
AUR62026634	20	9	17	23	14	17	12	17	48	29	35	72	1.22	2.99	2.35e-05	0.00160338	Q93Z38	TAR4_ARATH	Tryptophan aminotransferase-related protein 4	457	51.641	7.33e-168
AUR62026680	123	113	170	144	134	86	135	140	239	271	229	258	0.69	5.54	3.9e-06	0.000322032	Q94JQ6	CESA6_ARATH	Cellulose synthase A catalytic subunit 6	669	74.439	0
AUR62026737	11	14	11	3	20	20	34	34	20	41	20	34	1.36	2.35	0.000437801	0.0196248	Q9FS16	EXTN3_ARATH	Extensin-3	108	47.222	3
AUR62026799	88	70	103	100	94	91	104	143	269	226	203	255	1.23	5.29	2.3e-20	9.92e-18	Q05957	PDP_DIACA	Petal death protein	290	83.448	3.93e-176
AUR62026840	5	9	7	11	7	6	18	13	20	27	16	23	1.25	2	9.26e-05	0.0053312	Q9SE45	ANXD3_ARATH	Annexin D3	321	57.321	1.86e-138
AUR62026841	5	2	0	12	0	2	5	2	41	42	11	25	2.48	2.19	2.08e-06	0.000181629	Q9ZVJ6	ANXD4_ARATH	Annexin D4	317	51.735	1.52e-108
AUR62026842	53	43	56	72	24	57	74	71	139	165	162	181	1.37	4.71	1.94e-16	6.03e-14	P51074	ANX4_FRAAN	Annexin-like protein RJ4	279	54.122	7.92e-95
AUR62026852	28	29	26	26	28	19	27	11	17	14	21	18	-0.81	2.56	0.00119888	0.0442261	Q884I3	LOLD_PSESM	Lipoprotein-releasing system ATP-binding protein LolD	71	28.169	2
AUR62026922	6	2	5	9	17	9	14	17	31	13	27	20	1.85	1.94	3.12e-07	3.13e-05	Q9SJM1	ACR10_ARATH	ACT domain-containing protein ACR10	415	60.964	0
AUR62026942	154	164	217	213	115	95	100	75	378	293	331	359	0.69	5.98	7.13e-12	1.43e-09	O82598	TIP13_ARATH	Aquaporin TIP1-3	250	62.8	9.35e-99
AUR62026965	13	10	15	11	4	6	5	8	9	4	8	3	-1.19	1.43	0.00104448	0.0396043	Q943L2	H2B11_ORYSJ	Histone H2B.11	66	96.97	2.15e-41
AUR62026969	62	61	79	94	71	79	87	131	130	108	111	144	0.56	4.58	4.47e-05	0.00278479	Q6YZX6	ACOHC_ORYSJ	Putative aconitate hydratase, cytoplasmic	898	87.528	0
AUR62026993	20	12	21	18	15	18	22	50	35	39	39	42	0.95	2.85	5.61e-05	0.0033912	A0A059TC02	CCR1_PETHY	Cinnamoyl-CoA reductase 1	326	75.46	1.52e-180
AUR62027021	22	17	21	25	20	20	13	28	61	47	39	41	0.97	3.11	2.83e-05	0.00187322	Q9C7Z9	SCP18_ARATH	Serine carboxypeptidase-like 18	453	47.02	4.12e-134
AUR62027034	18	21	24	21	14	10	14	18	9	8	12	17	-1.04	2.14	0.000228251	0.0112569	P72831	Y1298_SYNY3	Uncharacterized protein slr1298	77	33.766	1.4
AUR62027039	9	8	41	11	3	9	5	55	1	6	0	6	-2.5	1.57	9.65e-05	0.00553584	P08299	PR1A_TOBAC	Pathogenesis-related protein 1A	145	66.897	4.97e-67
AUR62027153	2	7	3	4	8	4	8	5	18	26	20	27	2.3	1.88	5.97e-10	9.72e-08	Q8LBB7	LOG5_ARATH	Cytokinin riboside 5'-monophosphate phosphoribohydrolase LOG5	223	72.646	8.54e-114
AUR62027186	22	21	43	33	21	25	26	44	89	69	63	82	1.18	3.69	1.03e-08	1.38e-06	Q9FKQ1	DTX27_ARATH	Protein DETOXIFICATION 27	508	64.961	0
AUR62027204	102	112	148	132	98	110	115	111	113	80	68	112	-0.58	4.74	0.00050792	0.0221042	Q940J1	ATB16_ARATH	Homeobox-leucine zipper protein ATHB-16	353	43.909	5.31e-78
AUR62027288	18	9	16	9	13	15	18	15	169	130	120	140	3.24	4.19	1.34e-45	2.3e-42	F4JCU3	MVD2_ARATH	Diphosphomevalonate decarboxylase MVD2, peroxisomal	420	77.619	0
AUR62027380	60	20	37	44	23	56	80	81	5	18	17	23	-1.52	2.87	4.07e-05	0.00257037	P53392	SUT2_STYHA	High affinity sulfate transporter 2	633	71.248	0
AUR62027397	5	9	8	11	19	30	63	58	1	2	2	3	-2.15	0.78	2.58e-05	0.00174185	Q9Z7G4	GREA_CHLPN	Transcription elongation factor GreA	89	29.213	3.6
AUR62027399	33	36	37	51	34	29	45	47	163	129	113	182	1.72	4.48	1.43e-21	7.04e-19	K4CF70	HPL_SOLLC	Fatty acid hydroperoxide lyase, chloroplastic	454	62.775	0
AUR62027445	7	7	2	4	5	2	5	5	19	17	7	27	1.58	1.66	0.000411602	0.0186747	Q9FJT7	NDL1_ARATH	Protein NDL1	338	81.953	0
AUR62027472	311	208	323	426	301	222	215	269	644	380	568	805	0.74	6.75	0.000183288	0.00942342	Q9SSK5	MLP43_ARATH	MLP-like protein 43	137	48.905	1.21e-43
AUR62027481	0	0	0	0	1	0	0	1	3	11	8	5	5.72	0.37	9.81e-07	9.04e-05	Q2HIV9	BH035_ARATH	Transcription factor bHLH35	225	39.111	1.57e-42
AUR62027506	142	123	137	152	55	96	70	116	37	36	25	34	-2.24	4.44	6.71e-40	8.83e-37	Q00662	BGAL_DIACA	Putative beta-galactosidase	558	74.731	0
AUR62027516	7	11	12	11	8	8	13	6	40	15	41	34	1.47	2.47	4.17e-06	0.000343203	Q0JC10	DCAM_ORYSJ	S-adenosylmethionine decarboxylase proenzyme	363	56.749	2.96e-134
AUR62027583	20	17	19	25	30	16	21	19	43	35	37	46	0.81	2.94	0.000228087	0.0112569	Q66GQ5	RWA3_ARATH	Protein REDUCED WALL ACETYLATION 3	539	66.234	0
AUR62027602	18	33	10	18	16	9	9	11	8	6	9	11	-1.41	1.97	0.000385664	0.0177314	P51373	YCF23_PORPU	Uncharacterized protein ycf23	242	35.124	1.9e-51
AUR62027781	1	1	3	4	4	5	1	3	20	24	21	38	3.28	1.92	4.94e-15	1.35e-12	F8WKW1	UGT2_GARJA	7-deoxyloganetin glucosyltransferase	482	58.714	0
AUR62027782	10	17	12	13	14	14	12	18	11	4	4	6	-1.22	1.49	0.00127563	0.04648	F8WKW1	UGT2_GARJA	7-deoxyloganetin glucosyltransferase	480	57.708	0
AUR62027798	42	25	40	25	35	49	65	59	83	158	68	111	1.5	4.08	1.77e-06	0.00015704	P37216	AROG_SOLLC	Phospho-2-dehydro-3-deoxyheptonate aldolase 2, chloroplastic	491	82.281	0
AUR62027832	0	2	2	1	9	6	4	11	7	6	4	10	2.16	0.52	0.000885865	0.0349855	Q9FKQ1	DTX27_ARATH	Protein DETOXIFICATION 27	199	70.854	3.75e-95
AUR62027841	1	4	8	1	1	8	4	7	26	25	14	31	2.56	1.9	6.01e-10	9.76e-08	L0BUM3	TCS5_CAMSI	Probable caffeine synthase 5	347	34.87	5.94e-64
AUR62027844	16	8	14	14	10	12	17	14	30	34	27	36	1.11	2.54	3.3e-05	0.00214428	Q7QBJ0	LOVG_ANOGA	Esterase AGAP003155	224	29.464	6.11e-20
AUR62027862	10	6	13	7	11	15	13	23	24	15	19	33	1.14	2.09	0.000412228	0.0186842	P0CO58	LIPA_CRYNJ	Lipoyl synthase, mitochondrial	64	34.375	1.9
AUR62027878	8	5	14	16	9	1	2	12	3	3	1	1	-2.51	1.01	1.16e-06	0.000105444	P93680	CHIT_PERAE	Endochitinase	299	71.572	3.74e-154
AUR62027905	1	6	3	6	2	2	0	2	23	6	14	14	1.62	1.41	0.00051222	0.0222504	Q9M1E2	PTR37_ARATH	Protein NRT1/ PTR FAMILY 2.7	536	42.537	1.81e-142
AUR62027947	207	232	291	276	196	217	278	266	634	509	526	628	1.02	6.61	6.86e-27	4.95e-24	P25698	EF1A_SOYBN	Elongation factor 1-alpha	447	95.302	0
AUR62027951	16	12	21	25	19	23	40	47	83	78	61	85	1.88	3.55	1.59e-18	5.74e-16				NA	NA	NA
AUR62027955	27	20	28	39	19	14	24	21	55	48	41	61	0.67	3.32	0.000919184	0.0359034				435	73.563	0
AUR62028006	3	4	2	6	7	6	5	5	129	80	28	109	4.3	3.45	2.18e-20	9.59e-18				490	31.429	1.06e-84
AUR62028011	0	1	0	2	0	2	0	6	10	3	3	7	2.58	0.33	0.000825085	0.0328428				500	77.8	0
AUR62028086	29	36	60	59	37	52	51	77	94	87	95	130	0.97	4.16	7.6e-07	7.26e-05				360	76.111	0
AUR62028095	2	0	13	10	12	26	40	34	12	28	22	33	1.79	2.01	0.000156453	0.00828145				306	73	3.85e-155
AUR62028096	0	1	1	0	2	4	1	8	4	13	18	9	4.02	0.89	1.96e-07	2.06e-05				293	65.87	4.1e-134
AUR62028098	28	25	30	36	24	44	48	59	67	65	53	79	0.97	3.57	3.81e-07	3.78e-05				NA	NA	NA
AUR62028119	22	16	17	31	22	35	30	35	10	2	13	14	-1.31	2.09	6.15e-05	0.00369191				86	50	6.1e-19
AUR62028183	5	8	1	4	6	4	6	2	35	19	26	21	2.27	2.01	1.39e-09	2.13e-07				310	39.677	3.38e-72
AUR62028217	5	13	28	15	3	5	1	10	58	85	50	141	2.28	3.59	2.46e-09	3.59e-07				361	50.693	1.57e-126
AUR62028218	15	9	19	26	15	17	24	37	55	56	44	73	1.55	3.21	1.42e-10	2.45e-08				367	58.311	1.77e-151
AUR62028219	18	4	28	19	10	37	32	33	75	55	21	86	1.6	3.24	8.33e-05	0.00485677				218	58.716	2.19e-88
AUR62028252	135	111	153	180	103	97	107	120	105	109	101	104	-0.63	4.94	8.35e-06	0.000640291				343	44.023	1.53e-79
AUR62028298	17	33	28	36	17	27	31	32	280	255	285	293	3.11	5.17	5.64e-76	4.21e-72				246	36.179	1.17e-28
AUR62028305	4	6	10	7	2	1	4	1	0	0	0	1	-4.34	0.41	1.14e-07	1.25e-05				510	61.765	0
AUR62028324	25	18	24	25	17	7	20	21	15	13	11	15	-0.94	2.29	0.000536479	0.023109				756	47.751	0
AUR62028335	6	5	8	11	6	7	11	10	11	27	24	27	1.4	2.01	9.56e-05	0.00548781				1055	67.488	0
AUR62028374	8	10	12	8	8	5	4	4	5	3	2	3	-1.68	1.02	0.000130102	0.00713981				213	61.502	1.13e-91
AUR62028376	55	48	33	56	37	15	23	25	40	18	28	26	-0.97	3.28	0.000167498	0.0087728				1755	62.222	0
AUR62028404	20	14	13	19	21	20	24	28	33	38	29	42	0.93	2.74	0.00025964	0.0126105				262	65.267	8.18e-127
AUR62028405	24	33	34	41	11	35	25	35	14	20	14	18	-1.16	2.7	5.3e-06	0.000425574				361	47.645	8.52e-119
AUR62028481	3	2	1	7	1	1	3	3	15	8	15	15	1.82	1.29	1.85e-05	0.00130292				295	48.814	1.39e-77
AUR62028507	1	1	0	0	1	0	0	0	37	20	5	31	5.04	1.71	2.17e-11	4.02e-09				252	53.968	3.06e-89
AUR62028539	20	26	46	37	24	30	37	44	155	110	113	158	1.88	4.31	5.74e-21	2.62e-18				192	26.042	4.29e-05
AUR62028543	11	22	28	28	72	42	82	75	58	35	57	79	1.18	3.3	5.59e-06	0.000446805				124	27.419	19
AUR62028565	7	9	12	9	8	11	13	12	32	27	19	31	1.37	2.27	3.31e-06	0.000277603				252	51.587	2.98e-81
AUR62028572	6	8	10	18	28	20	20	33	41	34	38	46	1.74	2.68	2.97e-11	5.47e-09				402	64.925	0
AUR62028617	44	33	38	33	20	32	28	36	22	26	23	27	-0.77	2.99	0.00106147	0.0400115				598	54.849	0
AUR62028780	1	0	0	0	0	0	0	0	13	4	7	4	4.1	0.43	6.37e-06	0.000501471				151	38.411	4.22e-23
AUR62028839	38	38	79	38	57	62	77	74	112	125	96	130	1.09	4.32	5.17e-06	0.000417543				352	49.432	1.86e-109
AUR62028862	0	0	2	3	4	1	4	1	46	46	39	50	4.88	2.57	3.18e-35	3.56e-32				105	41.905	1.58e-14
AUR62028902	7	10	10	7	11	21	32	23	38	35	29	40	1.87	2.51	2.04e-11	3.82e-09				534	68.165	0
AUR62028914	79	72	92	95	79	82	75	116	133	162	108	183	0.62	4.81	0.000697086	0.0286914				877	69.441	0
AUR62028966	73	120	68	74	89	45	71	30	20	61	42	43	-1.19	4	0.000397023	0.0181419				209	68.9	1.46e-100
AUR62028968	18	8	22	28	22	30	41	54	60	37	40	53	1.15	3.06	4.24e-06	0.000348115				418	61.962	0
AUR62028993	0	1	2	2	2	1	2	5	8	6	6	12	2.4	0.66	2.27e-05	0.00155524				654	48.624	0
AUR62029011	4	0	5	13	1	9	4	11	64	38	41	56	2.98	2.8	5.03e-20	2.1e-17				332	42.771	1.52e-92
AUR62029121	10	11	22	22	4	6	11	9	10	10	5	7	-1.17	1.77	0.0010703	0.0403106				314	54.777	2.61e-121
AUR62029123	26	12	20	29	22	13	22	27	140	68	83	123	2.06	3.91	7.84e-16	2.28e-13				370	83.784	0
AUR62029149	3	1	5	2	7	6	7	13	14	18	18	10	2.24	1.38	6.7e-07	6.44e-05				542	70.849	0
AUR62029170	2	0	6	6	6	3	10	11	70	49	32	69	3.76	2.87	9.21e-24	5.36e-21				443	58.239	0
AUR62029173	0	0	2	6	3	3	5	6	12	29	9	11	2.76	1.35	1.08e-05	0.00080503				443	56.659	5.94e-180
AUR62029184	8	9	6	10	3	3	1	5	2	1	5	5	-1.48	0.9	0.0011033	0.0412755				420	61.19	0
AUR62029284	39	46	52	64	38	43	50	29	140	194	151	188	1.58	4.72	5.29e-16	1.58e-13				549	55.009	0
AUR62029442	7	16	17	19	14	28	41	19	39	27	51	42	1.25	2.8	4.84e-06	0.000394236				152	43.421	1.33e-36
AUR62029490	138	133	120	155	117	189	224	261	304	240	276	295	0.85	5.64	3e-12	6.29e-10				243	77.778	6.59e-136
AUR62029500	19	17	22	25	19	21	20	31	59	48	45	36	1.01	3.1	1.67e-05	0.0011874				446	77.354	0
AUR62029502	2	3	5	1	2	3	8	9	11	5	16	15	1.87	1.14	0.000175199	0.00911216				148	83.784	3.11e-94
AUR62029506	8	4	14	14	4	3	10	6	28	68	30	57	2.05	2.83	5.34e-08	6.2e-06				280	51.071	5.81e-90
AUR62029518	2	0	1	2	3	2	6	5	17	6	9	10	2.78	0.91	7.3e-07	6.99e-05				407	42.998	5.61e-117
AUR62029616	4	4	7	7	6	4	9	10	24	14	21	33	1.86	1.95	8.4e-08	9.38e-06				528	67.614	0
AUR62029627	4	2	5	5	3	4	7	3	20	20	15	17	1.97	1.63	5.14e-08	6.01e-06				511	58.317	0
AUR62029646	10	6	5	9	2	8	2	2	17	21	24	35	1.5	2.09	8.25e-06	0.000633964				495	41.414	5.12e-119
AUR62029647	139	64	99	142	71	61	80	75	670	465	516	664	2.21	6.32	6.27e-26	4.32e-23				501	41.517	1.13e-123
AUR62029651	17	9	11	9	7	8	5	10	124	79	112	139	3.1	3.91	2.38e-36	2.8e-33				348	44.54	4.37e-94
AUR62029652	21	2	12	18	3	8	4	9	88	70	81	96	2.48	3.57	9.37e-20	3.75e-17				527	43.643	1.08e-150
AUR62029654	7	4	7	8	7	6	3	4	102	57	56	77	3.29	3.29	1.6e-28	1.26e-25				477	49.686	1.03e-165
AUR62029687	0	0	0	1	1	2	1	2	7	1	6	5	3.55	0.11	0.000184312	0.00945436				428	60.748	8.59e-170
AUR62029718	28	15	6	8	4	1	4	7	2	3	4	4	-2.31	1.39	6.34e-05	0.00379351				109	60.55	4.39e-39
AUR62029854	4	1	6	9	12	4	8	13	13	15	14	12	1.25	1.43	0.0010283	0.0391234				1215	58.765	0
AUR62029939	36	26	37	41	41	39	49	75	68	67	75	102	0.98	3.79	3.33e-07	3.33e-05				449	77.728	0
AUR62029942	20	18	33	23	34	44	50	62	68	64	28	65	1.08	3.31	0.000151372	0.00803148				423	65.721	0
AUR62029970	18	18	11	24	15	8	14	19	46	48	43	51	1.23	3.03	1.27e-07	1.38e-05				441	65.079	0
AUR62030205	3	5	10	11	17	10	14	13	17	26	20	22	1.38	1.96	2.36e-05	0.00160972				755	55.497	0
AUR62030271	0	2	2	5	0	2	3	5	28	20	12	21	2.94	1.65	5.29e-11	9.59e-09				392	45.663	3.58e-111
AUR62030272	0	0	0	0	0	0	0	0	4	2	4	6	4.96	-0.06	6.14e-05	0.00368859				480	45.625	6.42e-136
AUR62030309	28	5	5	15	1	10	52	22	0	4	3	5	-2.28	1.3	0.000403218	0.0183688				413	40.436	2.06e-96
AUR62030319	1	0	3	0	2	3	6	4	3	4	7	10	2.28	0.4	0.0010494	0.0396901				374	64.171	1.38e-163
AUR62030339	17	19	21	18	17	23	22	15	43	45	51	59	1.22	3.1	4.69e-08	5.53e-06				528	60.985	0
AUR62030373	0	0	0	0	0	0	0	0	197	147	87	174	10.15	4.16	4.69e-61	1.76e-57				105	21.905	2.6
AUR62030377	0	0	0	0	0	0	0	0	5	2	3	2	4.56	-0.25	0.000979326	0.0375896				51	35.294	0.84
AUR62030481	17	21	29	32	19	19	23	30	43	41	47	50	0.7	3.14	0.000926103	0.0360311				851	75.558	0
AUR62030486	53	44	57	31	21	18	17	22	35	24	32	25	-0.86	3.27	0.000775412	0.0312092				444	43.243	1.05e-78
AUR62030503	2	0	1	2	0	1	1	2	27	24	9	28	3.84	1.69	1.17e-12	2.49e-10				153	39.216	1.78e-25
AUR62030569	8	7	11	15	13	28	41	28	29	22	20	37	1.21	2.29	2.7e-05	0.00181442				464	40.086	2.22e-105
AUR62030612	17	30	19	17	8	11	14	25	41	51	70	75	1.32	3.32	3.65e-06	0.000302732				207	66.667	3.09e-85
AUR62030630	9	4	7	5	5	5	8	11	32	21	17	22	1.68	1.99	5.2e-07	5.08e-05				206	27.67	5.55e-08
AUR62030638	84	111	142	119	88	89	102	126	194	185	158	205	0.53	5.18	0.000824136	0.0328342				1094	80.987	0
AUR62030709	12	10	11	19	16	19	20	14	110	97	69	112	2.72	3.74	1.71e-29	1.49e-26				313	65.495	6.59e-147
AUR62030734	14	9	8	11	9	14	15	17	32	35	26	25	1.31	2.4	1.1e-05	0.000816291				460	65.652	0
AUR62030759	9	14	10	23	16	20	25	16	31	23	25	43	0.94	2.53	0.000885568	0.0349855				601	62.23	0
AUR62030805	82	85	82	76	41	40	28	31	52	33	43	52	-1.04	3.99	2.34e-08	2.94e-06				451	43.016	9.75e-83
AUR62030904	0	1	0	0	0	0	1	1	10	14	8	11	4.72	0.84	7.07e-10	1.14e-07				209	47.368	8.4e-49
AUR62030912	2	0	0	1	2	0	0	0	7	3	6	4	2.39	0.22	0.000860836	0.0341747				220	26.818	2.57e-16
AUR62030937	4	4	6	6	2	6	10	4	22	11	14	16	1.46	1.56	8.5e-05	0.0049485				243	51.852	1.76e-88
AUR62030977	4	0	1	1	1	1	0	1	220	299	180	186	6.94	4.73	4.73e-61	1.76e-57				448	54.688	3.38e-171
AUR62030978	12	9	17	27	51	56	60	60	58	71	63	88	1.94	3.41	3.77e-15	1.05e-12				465	54.409	0
AUR62031053	11	10	36	32	18	13	19	46	88	109	44	127	1.91	3.79	1.23e-07	1.33e-05				445	60	0
AUR62031055	0	0	4	1	0	2	2	5	27	16	14	36	3.91	1.75	2.03e-14	5.13e-12				34	44.118	0.27
AUR62031084	5	9	11	10	3	1	8	2	0	1	1	2	-3.14	0.73	3.71e-08	4.45e-06				201	67.164	1.87e-89
AUR62031122	22	34	18	13	7	8	10	6	5	10	14	10	-1.35	2.12	0.000650706	0.0271309				342	51.462	5.39e-132
AUR62031136	9	5	5	7	8	6	9	17	27	17	22	21	1.55	1.94	1.18e-06	0.000106827				271	50.185	2.85e-75
AUR62031151	12	6	9	5	4	5	4	3	30	45	27	39	1.95	2.49	1.92e-09	2.85e-07				176	40.341	3.05e-30
AUR62031152	26	9	13	16	1	5	4	8	41	57	38	56	1.4	3.02	1.92e-06	0.000169074				194	41.237	8.22e-40
AUR62031153	36	17	33	21	15	12	14	13	38	52	69	70	0.92	3.39	0.00118595	0.0438909				46	43.478	0.22
AUR62031156	26	8	11	15	13	4	5	4	35	30	32	45	1.05	2.7	0.000465245	0.0206483				417	55.875	8.2e-167
AUR62031231	9	5	5	15	9	10	9	10	41	21	21	40	1.66	2.35	4.05e-07	4e-05				88	47.727	1.3e-22
AUR62031312	32	37	29	39	40	23	43	31	150	129	93	116	1.65	4.24	5.33e-15	1.45e-12				457	59.737	0
AUR62031317	40	42	44	41	33	43	58	83	141	109	82	141	1.31	4.27	3.96e-11	7.27e-09				263	60.837	2.74e-118
AUR62031444	7	5	3	7	2	3	1	2	26	12	12	19	1.45	1.67	0.000139639	0.00757044				363	49.587	8.04e-112
AUR62031518	3	1	0	0	0	0	1	0	9	9	7	8	2.73	0.67	1.31e-05	0.000959431				80	42.5	7.4e-12
AUR62031519	179	132	142	139	110	130	184	256	507	300	388	379	1.21	6.01	9.16e-11	1.63e-08				141	26.95	3.71e-08
AUR62031577	12	18	19	22	10	18	22	33	9	10	5	9	-1.26	1.86	8.78e-05	0.00508701				427	29.977	7.4e-25
AUR62031641	26	35	49	50	31	59	70	67	8	23	14	25	-1.34	2.9	5.25e-06	0.000422757				286	84.266	0
AUR62031699	3	3	3	1	1	0	2	1	15	13	13	15	2.26	1.29	1.05e-07	1.16e-05				286	45.105	4.17e-85
AUR62031711	0	1	1	5	1	4	0	1	15	13	5	7	2.29	0.91	0.000126441	0.0069561				131	45.802	4.32e-33
AUR62031747	29	33	26	37	29	27	30	38	67	87	75	58	1.03	3.68	9.52e-06	0.000715123				457	65.427	0
AUR62031780	0	2	2	1	1	1	0	0	5	18	10	16	3.02	1.07	2.45e-06	0.00021062				482	39.004	4.61e-107
AUR62031784	12	9	8	14	11	9	21	23	54	40	27	43	1.74	2.72	6.66e-10	1.08e-07				539	57.699	0
AUR62031838	7	1	2	3	6	3	3	1	15	14	6	11	1.61	1.17	0.000923233	0.0359507				559	72.987	0
AUR62031871	59	81	65	82	20	33	30	21	34	43	32	40	-1.12	3.79	8.34e-08	9.34e-06				122	84.426	3.95e-66
AUR62031908	186	198	217	214	169	214	287	364	305	247	334	327	0.39	5.93	0.0010153	0.0386947				1498	70.561	0
AUR62031949	30	11	12	14	4	3	0	4	128	106	107	157	2.69	4.08	4.34e-24	2.67e-21				256	41.016	7.68e-71
AUR62031973	19	15	20	37	23	24	29	46	62	32	51	39	0.85	3.11	0.00111485	0.0416035				817	47.613	0
AUR62032012	4	1	3	6	5	2	4	9	17	26	20	22	2.4	1.78	3.28e-10	5.44e-08				236	58.898	4.97e-94
AUR62032036	76	69	66	54	48	80	71	121	106	121	148	144	0.78	4.58	0.00016743	0.0087728				163	25.153	6.92e-05
AUR62032157	11	10	18	21	19	19	23	19	34	32	30	34	0.94	2.62	0.000126443	0.0069561				325	34.154	7.11e-55
AUR62032201	68	70	82	87	82	119	129	157	138	94	123	133	0.49	4.59	0.000460416	0.0204949				492	77.846	0
AUR62032220	6	7	11	10	7	9	10	11	34	14	30	21	1.36	2.15	3.63e-05	0.002334				502	50.996	6.02e-164
AUR62032222	0	0	0	0	0	0	0	0	57	16	17	29	7.79	1.99	7.38e-19	2.73e-16				72	48.611	9.37e-10
AUR62032225	0	0	0	1	0	1	0	0	17	4	20	11	4.98	1.04	9.92e-10	1.55e-07				58	51.724	1.08e-13
AUR62032226	0	0	1	0	0	1	0	0	11	2	5	8	3.99	0.36	1.28e-05	0.000943105				66	54.545	5.92e-23
AUR62032238	140	158	195	169	85	109	145	143	129	114	112	148	-0.57	5.16	2.08e-05	0.00143633				255	53.333	1.32e-38
AUR62032361	8	12	7	8	7	4	5	6	3	2	2	2	-2.07	0.86	2.81e-05	0.00186165				213	74.648	1.52e-118
AUR62032397	9	3	7	17	7	11	9	14	54	51	49	46	2.3	2.9	5.77e-17	1.88e-14				374	83.422	0
AUR62032415	13	13	13	11	5	7	7	6	8	5	9	3	-1.16	1.46	0.00120269	0.0443272				187	46.524	1.76e-50
AUR62032441	53	41	58	73	71	46	62	58	145	106	97	148	0.97	4.44	1.96e-08	2.51e-06				549	73.042	0
AUR62032594	7	3	5	4	2	2	3	4	54	27	38	35	2.81	2.48	9.95e-17	3.23e-14				279	39.068	1.17e-57
AUR62032655	6	8	6	11	1	5	7	2	3	4	1	0	-2.06	0.73	0.000211376	0.010614				151	67.55	8.16e-67
AUR62032664	23	23	23	15	9	10	9	13	12	7	14	10	-1.14	2.12	0.000213269	0.0106947				400	80.75	0
AUR62032691	89	64	109	116	111	147	199	229	730	629	495	813	2.65	6.46	3.23e-50	7.22e-47				411	87.835	0
AUR62032807	34	30	26	34	19	5	14	17	16	19	19	22	-0.88	2.71	0.000351846	0.0164125				217	81.567	6.74e-135
AUR62032823	6	4	4	5	5	5	6	13	19	33	15	38	2.26	2.06	1.99e-08	2.54e-06				490	57.551	0
AUR62032869	6	2	1	3	3	1	1	3	14	12	19	20	2.22	1.47	5.36e-08	6.2e-06				101	33.663	9.66e-10
AUR62032871	1	0	3	8	0	0	1	7	12	18	6	14	1.88	1.22	0.000331697	0.0155863				513	90.643	0
AUR62032926	7	3	6	12	1	2	7	9	232	190	100	129	4.36	4.34	2.44e-33	2.37e-30				283	40.989	1.17e-50
AUR62032927	18	23	25	32	12	14	19	35	92	68	42	74	1.32	3.53	9.69e-08	1.07e-05				364	26.648	1.16e-19
AUR62032929	6	0	2	11	2	1	3	2	143	137	128	128	4.62	4.06	2.78e-62	1.24e-58				281	35.943	1.32e-34
AUR62032930	25	12	12	48	26	31	29	55	135	160	99	204	2.47	4.37	1.71e-13	3.97e-11				40	32.5	0.63
AUR62032931	3	10	8	12	9	3	8	23	156	234	184	252	4.47	4.67	3.7e-52	8.72e-49				288	41.667	1.43e-61
AUR62032932	2	9	7	17	2	10	18	25	80	97	64	107	3.14	3.55	7.01e-25	4.61e-22				40	32.5	0.61
AUR62032996	5	3	2	4	7	11	10	16	12	19	9	11	1.67	1.28	0.000214366	0.0107377				195	60	1.04e-66
AUR62033116	88	88	126	109	192	229	295	324	231	238	181	223	0.92	5.27	7.39e-09	1.01e-06				1522	63.995	0
AUR62033130	14	12	10	8	11	5	12	29	78	65	52	51	2.29	3.18	1.65e-16	5.24e-14				229	68.122	3.99e-111
AUR62033143	38	38	32	51	33	49	47	53	68	69	56	86	0.63	3.76	0.0011184	0.041701				148	95.27	6.41e-105
AUR62033175	64	46	77	95	66	71	78	86	31	49	33	48	-0.96	3.8	2.12e-05	0.00146341				208	63.942	4.15e-93
AUR62033177	73	77	121	109	48	68	49	56	28	47	42	60	-1.26	4.12	1.58e-08	2.05e-06				206	64.078	1.47e-96
AUR62033267	57	48	61	81	29	57	54	96	130	172	110	171	1.08	4.65	1e-07	1.11e-05				317	64.353	6.12e-145
AUR62033281	0	0	1	0	0	0	0	0	34	15	26	31	6	1.86	1.56e-22	8.64e-20				344	68.023	6.92e-179
AUR62033289	0	0	0	0	0	1	0	0	18	6	13	30	6.96	1.3	3.74e-13	8.37e-11				166	57.831	3.91e-59
AUR62033290	0	1	1	2	0	1	3	2	9	14	11	16	3.33	1.06	3.82e-10	6.29e-08				459	43.137	1.91e-124
AUR62033293	0	0	0	0	0	0	0	0	9	19	10	19	6.77	1.12	1.95e-13	4.51e-11				214	51.402	5.25e-76
AUR62033303	13	13	22	27	5	4	7	8	8	5	3	9	-1.73	1.8	5.78e-07	5.6e-05				365	51.781	9.18e-121
AUR62033447	5	8	11	10	4	2	7	12	27	20	18	24	1.2	2.05	4.6e-05	0.00284825				79	24.051	1.3
AUR62033472	0	0	1	0	1	0	5	1	10	15	4	5	4.41	0.61	1.17e-06	0.000106669				211	57.346	6.8e-81
AUR62033488	1	18	13	20	41	3	33	6	49	110	11	70	2.07	3.2	0.000406677	0.0185075				56	37.5	0.26
AUR62033527	14	20	7	14	16	15	14	19	39	30	22	49	1.14	2.65	0.000298112	0.0142626				400	65.25	0
AUR62033605	17	21	31	23	27	30	38	51	74	66	37	52	1.14	3.33	1.48e-05	0.00107038				195	30.769	3.25e-19
AUR62033696	20	12	20	21	24	23	32	26	52	35	39	73	1.26	3.09	9.45e-07	8.78e-05				556	50.54	3.93e-162
AUR62033748	17	13	14	18	12	24	19	32	42	41	32	40	1.14	2.8	2.55e-06	0.000218539				449	77.951	0
AUR62033811	14	8	10	16	4	2	4	2	102	95	36	87	2.56	3.5	3.32e-14	8.22e-12				619	67.205	0
AUR62033860	12	8	6	8	9	15	11	21	23	27	16	33	1.35	2.15	3.87e-05	0.00246758				473	46.723	6.94e-138
AUR62033870	1	3	4	5	6	2	7	5	29	23	17	34	2.77	1.97	1.17e-13	2.78e-11				471	71.55	0
AUR62033886	5	13	10	16	6	16	27	25	35	24	24	38	1.27	2.43	1e-05	0.000751674				826	53.632	0
AUR62033907	6	4	7	14	0	3	1	9	0	5	1	2	-2.03	0.73	0.00113593	0.0422845				362	64.641	1.14e-176
AUR62033914	27	40	57	68	13	16	25	62	123	118	65	182	1.18	4.35	2.77e-05	0.00185466				99	56.566	1.25e-27
AUR62033918	23	14	21	22	22	28	32	34	38	44	29	48	0.81	2.93	0.000799996	0.0320722				218	48.624	9.88e-73
AUR62033942	7	7	12	8	4	10	3	11	26	25	17	28	1.31	2.12	1.78e-05	0.00125934				284	34.155	4.34e-33
AUR62033977	54	57	65	60	24	47	43	50	32	33	19	30	-1.22	3.48	2.95e-09	4.24e-07				724	76.796	0
AUR62033991	11	13	21	16	12	12	6	13	53	25	51	34	1.24	2.83	1.58e-05	0.00112685				579	39.206	2.34e-139
AUR62033995	3	1	6	7	1	3	2	6	40	69	39	50	3.36	2.77	2.1e-19	8.11e-17				269	27.138	1.92e-12
AUR62033996	1	2	7	4	4	4	7	3	28	19	14	32	2.51	1.86	2.84e-10	4.77e-08				239	48.536	4.15e-66
AUR62034091	70	64	84	105	71	71	98	124	148	125	120	171	0.63	4.74	1.07e-05	0.000797793				603	80.265	0
AUR62034233	73	54	78	87	61	29	60	36	51	39	34	58	-0.86	3.89	2.69e-06	0.000228756				521	31.862	6.74e-68
AUR62034322	16	10	21	14	15	26	28	39	1	2	5	6	-2.26	1.46	5.7e-08	6.51e-06				362	73.481	0
AUR62034359	18	29	32	36	54	45	69	62	12	10	11	16	-1.39	2.44	4.44e-07	4.37e-05				657	74.734	0
AUR62034435	2	0	2	0	1	0	1	1	4	9	8	10	2.65	0.61	5.84e-05	0.00351383				367	49.864	7.45e-106
AUR62034494	29	16	22	22	7	10	14	47	49	134	42	105	1.73	3.7	4.37e-06	0.00035735				506	59.684	0
AUR62034620	12	8	11	10	15	10	5	15	32	16	18	33	1.08	2.21	0.000538598	0.0231468				382	42.147	3.05e-113
AUR62034775	5	7	3	6	5	18	13	11	21	11	12	17	1.34	1.55	0.000402982	0.0183688				307	82.085	0
AUR62034881	8	20	20	32	24	5	12	6	71	40	40	57	1.2	3.17	1.45e-05	0.00104594				364	47.802	3.03e-126
AUR62034910	18	28	36	33	32	35	40	58	71	49	52	64	0.86	3.45	3.34e-05	0.00216138				794	69.647	0
AUR62034980	3	6	5	3	9	7	7	16	11	18	10	21	1.62	1.48	0.000145312	0.00782116				374	62.032	1.97e-173
AUR62034985	15	12	15	16	4	12	20	17	55	50	54	58	1.72	3.11	9.72e-15	2.55e-12				527	66.983	0
AUR62035048	37	30	68	69	9	14	12	14	4	10	9	31	-2.07	3.05	1.21e-07	1.32e-05				161	40.994	3.07e-34
AUR62035075	4	0	3	3	4	2	2	6	10	17	12	11	2.11	1.19	1.1e-05	0.000812825				309	33.01	6.74e-41
AUR62035109	70	55	48	38	42	84	65	89	147	69	133	114	0.92	4.36	0.00064369	0.0270016				137	28.467	6.7e-07
AUR62035121	0	0	0	0	2	1	1	0	0	2	8	7	5.05	-0.02	0.000691316	0.0285676				351	54.416	1.13e-131
AUR62035132	223	254	286	293	218	230	203	275	241	143	216	261	-0.48	5.87	0.00121053	0.0445427				99	77.778	1.33e-47
AUR62035183	15	13	15	21	12	11	17	12	57	26	43	47	1.25	2.9	9.53e-07	8.83e-05				468	39.957	1.98e-121
AUR62035218	10	13	2	7	3	5	0	4	1	1	2	1	-2.76	0.68	0.000138913	0.00754022				NA	NA	NA
AUR62035259	0	0	1	5	0	4	1	0	12	12	5	13	2.55	0.93	5.79e-06	0.000460313				337	46.588	4.78e-112
AUR62035360	39	44	36	45	38	24	28	37	29	29	22	35	-0.69	3.16	0.00136471	0.0493246				266	74.812	1.2e-151
AUR62035431	71	63	96	95	64	59	87	109	60	63	54	71	-0.56	4.15	0.00069672	0.0286914				674	35.905	8.46e-77
AUR62035560	44	44	61	72	83	90	113	149	121	88	154	157	1.06	4.48	7.46e-08	8.45e-06				249	94.779	1.49e-165
AUR62035618	46	40	42	47	15	21	31	37	84	64	66	84	0.59	3.87	0.000570375	0.0243025				154	30.519	1.36e-11
AUR62035622	49	58	38	39	29	19	30	24	33	20	27	39	-0.83	3.28	0.00109011	0.0408713				303	88.779	0
AUR62035636	5	2	8	7	2	1	2	5	1	3	0	0	-2.47	0.34	0.000646734	0.0270414				469	58.635	1.87e-176
AUR62035678	25	15	22	29	22	17	18	32	71	53	50	70	1.24	3.38	3.29e-09	4.7e-07				342	83.918	0
AUR62035704	3	2	1	2	2	2	3	5	7	8	14	7	1.94	0.85	0.000481607	0.0212481				308	51.623	2.71e-103
AUR62035759	31	19	41	35	40	37	70	76	60	66	57	56	0.76	3.51	0.000394123	0.0180278				820	61.585	0
AUR62035793	3	2	5	1	5	3	8	2	15	5	17	12	1.93	1.18	0.000111203	0.00628487				164	58.537	1.69e-62
AUR62035844	21	22	19	24	19	12	21	24	59	36	58	46	1.03	3.16	8.25e-06	0.000633964				363	68.044	0
AUR62035846	41	45	61	55	93	42	47	51	178	133	169	254	1.67	4.8	1.19e-18	4.35e-16				102	70.588	6.33e-40
AUR62035849	4	4	7	4	1	0	4	5	6	26	16	19	1.64	1.61	0.000422746	0.0190837				120	56.667	1.5e-35
AUR62035954	26	22	29	29	16	17	25	49	45	45	48	56	0.7	3.24	0.000547167	0.0234251				495	76.162	0
AUR62035961	50	58	56	55	41	51	55	51	119	76	122	109	0.77	4.3	2.66e-05	0.00179002				213	61.972	7.08e-85
AUR62036053	27	21	29	28	10	12	4	4	11	5	18	13	-1.33	2.35	3.31e-06	0.000277603				19	73.684	48
AUR62036121	9	12	12	10	6	7	1	5	4	2	2	9	-1.49	1.2	0.00026348	0.0127832				42	92.857	1.25e-18
AUR62036209	78	72	105	127	99	114	138	179	227	146	197	269	0.96	5.18	2.6e-08	3.22e-06				505	87.723	0
AUR62036239	14	8	8	16	12	10	14	12	5	3	2	10	-1.36	1.3	0.00137362	0.0495665				236	53.39	4.89e-83
AUR62036261	319	263	350	354	256	259	336	383	705	670	617	747	0.92	6.9	2.21e-22	1.19e-19				765	92.418	0
AUR62036281	33	30	47	50	11	27	28	39	69	70	58	85	0.65	3.77	0.000490961	0.0214914				670	32.239	3.94e-95
AUR62036349	10	3	9	3	6	4	8	4	53	47	35	75	2.86	2.88	1.18e-17	4.01e-15				311	63.023	4.43e-140
AUR62036405	21	20	30	29	22	29	43	40	65	44	39	50	0.81	3.22	0.000211422	0.010614				770	63.766	0
AUR62036455	4	1	1	1	6	3	3	6	6	10	9	9	2.04	0.77	0.000236944	0.0116344				38	55.263	3.24e-09
AUR62036533	33	23	42	51	25	34	41	37	162	69	100	137	1.47	4.21	1.62e-09	2.43e-07				476	52.731	5.31e-176
AUR62036537	7	6	15	12	9	9	18	12	36	31	26	20	1.33	2.33	1.53e-05	0.00110048				92	53.261	8.45e-21
AUR62036560	5	4	4	2	4	3	2	6	23	8	11	11	1.6	1.33	0.000710429	0.029044				477	46.331	4.52e-157
AUR62036572	14	10	13	18	21	13	12	13	84	77	84	134	2.6	3.72	2.29e-26	1.6e-23				440	58.864	0
AUR62036773	0	1	3	3	2	7	7	9	22	13	7	16	2.8	1.27	3.93e-08	4.69e-06				546	67.582	0
AUR62036849	11	10	13	23	8	8	11	12	37	23	25	55	1.11	2.65	0.000216042	0.0107975				176	52.273	2.91e-59
AUR62036858	8	7	9	10	3	3	3	1	6	1	2	4	-1.52	0.92	0.000727857	0.029658				441	61.224	0
AUR62036883	11	10	11	11	7	5	8	6	6	7	2	4	-1.33	1.24	0.000915033	0.0358183				507	71.006	0
AUR62036969	3	3	5	4	3	6	1	7	11	19	16	21	1.96	1.55	4.67e-07	4.58e-05				489	29.243	8.45e-53
AUR62036975	6	6	9	7	8	1	6	5	80	73	68	93	3.29	3.39	9.92e-40	1.27e-36				333	35.135	4.45e-63
AUR62037146	4	4	2	3	9	3	14	16	14	23	6	11	1.85	1.32	0.000316004	0.0149603				233	84.979	3.83e-154
AUR62037161	5	5	6	6	9	15	7	14	39	29	35	27	2.37	2.32	7.41e-14	1.77e-11				552	70.652	0
AUR62037209	37	47	50	48	57	46	46	63	138	142	126	127	1.38	4.44	1.3e-15	3.73e-13				266	54.887	1.79e-94
AUR62037212	6	3	9	10	6	17	13	16	193	147	135	195	4.38	4.37	2.24e-74	1.43e-70				317	50.158	2.87e-105
AUR62037213	16	6	18	15	6	17	14	18	77	102	97	73	2.51	3.64	1.54e-19	5.98e-17				321	58.567	6.68e-139
AUR62037220	8	11	5	12	7	5	8	5	3	3	2	6	-1.51	0.99	0.00124046	0.0454574				664	25.301	2.55e-37
AUR62037261	18	13	30	25	12	25	21	22	8	5	7	14	-1.5	2.03	4.35e-06	0.000356593				470	61.064	0
AUR62037287	32	23	37	47	36	44	42	56	22	16	17	31	-0.86	2.86	0.000384161	0.0176805				631	45.008	1.8e-160
AUR62037346	14	11	18	22	27	17	15	17	80	44	39	73	1.67	3.22	3.02e-10	5.04e-08				299	50.836	7.84e-103
AUR62037347	3	11	7	14	14	16	13	17	80	38	29	59	2.36	2.91	3.98e-11	7.28e-09				355	50.423	2.63e-121
AUR62037363	24	27	9	27	15	14	7	2	5	1	9	5	-2.29	1.9	1.97e-07	2.06e-05				585	66.667	0
AUR62037475	4	5	3	7	10	5	10	12	17	15	10	18	1.46	1.5	8.67e-05	0.00503144				283	52.65	5.62e-82
AUR62037488	5	6	3	3	6	7	8	8	18	11	18	9	1.52	1.41	0.000440138	0.0197098				393	40.967	3.26e-57
AUR62037582	8	6	7	13	5	13	11	7	19	29	19	25	1.26	2.08	6.7e-05	0.00399588				302	66.225	3.17e-153
AUR62037607	20	26	31	47	22	31	6	22	15	6	21	20	-1.16	2.6	0.000100514	0.00574123				441	50.34	2.76e-135
AUR62037661	40	33	46	46	37	39	37	56	71	66	65	100	0.69	3.84	0.000146805	0.00785431				457	75.492	0
AUR62037667	204	149	312	258	223	220	317	340	100	143	133	197	-0.84	5.52	0.000187268	0.0095622				356	90.73	0
AUR62037713	8	13	8	15	7	14	12	21	26	27	20	36	1.12	2.33	0.000102101	0.00581705				401	61.596	0
AUR62037758	17	4	5	15	7	5	22	17	3	1	3	0	-2.63	0.95	3.15e-05	0.00206223				264	70.833	1.26e-138
AUR62037808	13	10	29	38	24	32	29	31	78	39	41	56	1.09	3.24	0.000283081	0.0136015				386	68.394	0
AUR62037818	10	15	3	11	14	5	11	13	22	23	20	28	1.06	2.15	0.00135869	0.0491864				49	36.735	2.8
AUR62037852	102	78	63	82	35	30	41	35	153	156	126	270	0.91	4.95	0.000224633	0.0111399				151	43.046	9.16e-33
AUR62037906	6	1	1	5	3	2	4	2	0	0	0	0	-4.84	-0.2	0.000631567	0.026581				85	56.471	2.14e-28
AUR62037907	2	2	4	6	2	8	3	9	10	12	11	15	1.57	1.22	9.06e-05	0.00523307				247	71.255	1.89e-127
AUR62037930	0	0	0	1	0	0	2	2	12	4	2	8	3.99	0.36	2.79e-05	0.00186076				174	61.494	9.98e-81
AUR62037949	259	286	288	305	268	196	191	242	256	173	218	268	-0.5	5.97	5.01e-05	0.00307436				369	95.935	0
AUR62037997	30	22	19	41	15	20	20	21	67	56	60	75	1.03	3.52	7.85e-07	7.4e-05				68	30.882	0.18
AUR62038007	2	2	0	1	0	1	2	1	11	8	11	6	2.57	0.77	1.2e-05	0.000886844				512	63.672	0
AUR62038047	69	81	61	72	61	55	69	59	45	36	36	48	-0.97	3.82	1.1e-06	0.000100497				324	52.469	2.4e-114
AUR62038074	3	6	1	7	6	3	3	2	27	42	33	28	2.74	2.28	2.97e-13	6.69e-11				264	58.712	1.17e-107
AUR62038084	2	2	3	4	4	5	9	6	10	11	12	13	1.85	1.12	2.14e-05	0.00147156				175	59.429	2.69e-69
AUR62038103	34	20	20	38	16	35	49	48	46	92	59	109	1.28	3.69	2.53e-05	0.00171231				514	81.907	0
AUR62038131	108	115	105	156	83	69	72	110	66	77	61	64	-1.02	4.55	1.14e-08	1.51e-06				834	75.779	0
AUR62038153	10	10	8	10	7	1	6	1	2	4	4	3	-1.68	1.02	0.000130102	0.00713981				333	72.372	6.67e-170
AUR62038177	12	11	15	14	13	19	25	44	127	174	82	142	3.16	4.12	1.07e-26	7.59e-24				294	60.884	1.85e-129
AUR62038192	16	23	22	28	22	16	19	15	10	7	7	8	-1.63	2.05	5.01e-08	5.88e-06				45	37.778	0.85
AUR62038222	13	14	14	14	11	11	10	13	8	6	5	9	-1.13	1.58	0.000644806	0.0270113				389	69.409	0
AUR62038255	33	36	33	42	25	37	38	51	73	51	73	88	0.8	3.72	2.62e-05	0.00176392				323	49.536	8.02e-80
AUR62038264	2	1	0	3	0	1	1	1	31	25	22	30	3.89	1.95	2.79e-21	1.32e-18				572	69.93	0
AUR62038273	51	61	61	68	30	41	30	34	52	40	38	45	-0.64	3.71	0.000312661	0.0148791				57	50.877	3.57e-15
AUR62038307	27	11	32	22	16	21	26	38	111	101	73	109	1.92	3.88	1.57e-15	4.44e-13				460	73.261	0
AUR62038325	10	4	8	10	17	13	12	11	25	20	19	14	1.11	1.91	0.000691528	0.0285676				100	29	17
AUR62038526	9	9	18	18	15	14	16	23	4	3	9	9	-1.26	1.51	0.000943778	0.0366233				188	38.298	1.46e-30
AUR62038591	33	61	86	69	45	84	80	185	21	37	15	34	-1.37	3.5	8.93e-06	0.00067742				549	48.998	0
AUR62038615	40	41	43	42	34	38	60	78	139	175	148	214	1.85	4.66	2.54e-21	1.22e-18				192	30.729	2.81e-18
AUR62038631	23	21	30	53	36	66	50	75	54	94	72	121	1.28	3.84	7.83e-06	0.000607716				525	80.571	0
AUR62038689	3	4	2	3	4	4	4	6	19	7	9	9	1.65	1.11	0.000810147	0.0323922				211	69.668	3.24e-103
AUR62038709	67	43	66	72	49	62	87	81	138	90	93	120	0.65	4.39	0.000228154	0.0112569				603	80.265	0
AUR62038793	9	7	11	13	3	7	9	21	4	2	3	4	-1.75	1.06	5.33e-05	0.00324279				497	45.473	4.24e-158
AUR62038872	27	27	35	49	23	46	57	84	20	25	11	26	-0.91	2.83	0.000465113	0.0206483				286	84.266	0
AUR62038897	8	3	8	6	4	4	7	3	24	15	20	27	1.59	1.92	1.03e-06	9.52e-05				351	53.846	4.83e-135
AUR62038898	9	9	17	15	7	6	9	11	36	38	34	40	1.39	2.67	3.6e-08	4.34e-06				355	53.239	8.36e-128
AUR62038925	36	36	43	62	26	35	45	79	82	177	74	90	1.13	4.21	0.000267949	0.0129579				360	32.222	1.82e-38
AUR62039001	25	30	36	61	55	88	125	116	128	192	107	148	1.78	4.45	1.59e-11	3.01e-09				451	37.251	4.87e-65
AUR62039033	1	0	0	0	1	0	0	0	15	2	8	6	4.23	0.52	5.86e-06	0.000464667				255	51.373	1.73e-79
AUR62039072	46	24	46	59	46	37	56	80	132	121	93	150	1.34	4.34	1.29e-10	2.27e-08				514	58.949	0
AUR62039131	5	1	10	8	4	2	4	1	1	0	1	1	-2.95	0.37	0.000227312	0.0112478				442	61.765	1.48e-148
AUR62039233	0	0	0	0	0	0	0	1	3	5	3	4	4.87	-0.11	0.000122642	0.00679708				186	53.226	3.18e-68
AUR62039253	3	1	4	3	5	5	6	6	13	6	12	9	1.65	1	0.000398514	0.0181915				67	25.373	5.7
AUR62039280	54	36	41	43	47	53	45	54	221	182	165	192	1.94	4.8	4.11e-28	3.17e-25				584	90.925	0
AUR62039310	25	22	19	26	11	20	23	29	10	19	13	8	-1.04	2.26	0.000948675	0.0367497				403	66.253	0
AUR62039336	16	36	25	15	10	26	27	55	51	85	31	97	1.31	3.47	0.000517151	0.0224187				395	60.759	1.69e-175
AUR62039349	25	20	18	21	15	15	17	25	178	102	89	137	2.39	4.14	1.24e-21	6.15e-19				516	71.899	0
AUR62039360	5	6	14	8	2	1	5	1	6	0	2	1	-1.99	0.8	0.000596853	0.0252624				502	64.343	0
AUR62039376	29	19	23	35	20	22	26	36	57	53	52	54	0.85	3.33	3.22e-05	0.00210485				48	35.417	2
AUR62039398	73	76	52	81	45	89	49	81	111	172	164	140	0.89	4.73	0.000144801	0.00780304				493	53.955	0
AUR62039431	11	15	23	36	69	61	87	65	81	74	52	82	1.61	3.52	1.6e-10	2.73e-08				293	40.273	8.72e-67
AUR62039436	23	8	25	19	18	17	13	23	86	139	104	131	2.45	4.02	1.85e-18	6.64e-16				301	42.193	2.66e-81
AUR62039481	72	81	98	115	79	96	116	135	147	123	138	176	0.5	4.84	0.000216855	0.0108261				471	72.611	0
AUR62039637	17	22	19	21	13	20	32	29	35	38	37	41	0.76	2.88	0.00107467	0.0404409				477	69.182	0
AUR62039659	10	11	12	15	19	15	19	28	27	30	28	29	1.07	2.41	5.49e-05	0.00332892				430	75.116	0
AUR62039677	9	4	6	8	8	2	5	6	2	1	2	2	-2.04	0.59	0.000197502	0.0100049				275	36.364	8.19e-43
AUR62039712	299	260	347	366	254	255	359	368	664	600	585	786	0.88	6.85	2.57e-21	1.23e-18				765	92.549	0
AUR62039768	6	10	16	18	11	15	15	25	35	41	36	38	1.41	2.68	8.75e-08	9.73e-06				430	38.14	4.3e-74
AUR62039778	3	11	12	21	27	12	20	19	37	25	20	32	1.11	2.39	0.00047404	0.0210178				753	54.98	0
AUR62039836	199	239	191	236	126	134	125	177	177	163	151	206	-0.5	5.59	0.00119264	0.0440945				401	84.04	0
AUR62039841	62	49	76	91	53	37	40	46	64	38	40	40	-0.77	3.84	0.000173545	0.00905772				72	80.556	3.83e-39
AUR62039855	53	65	71	93	76	68	77	81	50	54	50	51	-0.62	3.93	0.000668224	0.0277843				391	40.409	1.33e-87
AUR62039879	395	402	534	622	283	394	498	638	1060	863	769	1097	0.79	7.4	3.64e-10	6.02e-08				713	84.712	0
AUR62039923	182	205	211	213	177	142	160	171	182	152	174	202	-0.37	5.54	0.00117486	0.0435526				789	84.411	0
AUR62039942	11	10	11	12	7	6	9	3	1	0	2	0	-3.83	0.93	8.78e-12	1.74e-09				175	68	1.07e-75
AUR62040103	2	2	3	2	2	0	10	4	20	25	15	25	3	1.71	5.26e-13	1.16e-10				471	72.399	0
AUR62040310	52	34	41	54	36	37	52	56	77	91	81	85	0.72	3.99	0.000171663	0.00897709				541	73.198	0
AUR62040449	6	4	5	14	7	4	6	5	87	57	36	69	2.91	3.11	3.86e-18	1.35e-15				283	80.565	1.76e-168
AUR62040467	418	392	532	595	333	440	554	711	1026	790	690	1174	0.75	7.37	3.48e-07	3.47e-05				713	85.273	0
AUR62040572	14	7	28	25	20	26	18	30	56	46	42	88	1.48	3.24	6.21e-07	6e-05				118	62.712	6.64e-47
AUR62040582	3	0	5	0	3	1	3	5	11	11	14	24	2.65	1.32	2.82e-07	2.86e-05				97	61.856	4.61e-35
AUR62040589	167	160	151	186	167	152	175	184	366	377	308	372	0.92	5.97	5.25e-11	9.55e-09				669	77.429	0
AUR62040649	7	15	23	21	12	15	16	9	8	7	9	6	-1.28	1.76	0.0004347	0.0195249				263	77.567	4.49e-149
AUR62040707	1064	1070	1192	997	1000	708	689	777	1039	712	848	1025	-0.45	7.92	0.000959274	0.0370002				475	84.421	0
AUR62040723	129	117	197	195	233	309	394	476	97	69	65	110	-1.07	4.91	3.47e-09	4.95e-07				466	78.541	0
AUR62040809	597	637	836	901	545	634	515	1039	745	548	550	719	-0.38	7.38	0.000699557	0.0287666				492	77.236	0
AUR62040811	118	104	96	114	94	59	90	61	73	61	85	77	-0.73	4.5	2.07e-05	0.00143633				274	88.321	5.15e-170
AUR62040827	20	19	31	28	18	9	19	25	54	47	50	53	0.88	3.24	1.35e-05	0.000983676				528	61.553	0
AUR62040838	7	5	10	8	6	6	8	6	21	17	23	20	1.25	1.92	4.04e-05	0.00256055				720	43.056	0
AUR62040896	11	17	15	9	5	13	6	10	65	58	38	55	1.86	3.08	9.01e-12	1.78e-09				281	71.53	3.39e-142
AUR62040907	39	46	29	33	28	15	12	15	11	9	13	19	-1.69	2.72	1.04e-08	1.39e-06				298	81.208	0
AUR62040934	5	7	8	12	9	7	11	38	30	24	27	36	1.68	2.29	6.94e-09	9.56e-07				339	72.861	0
AUR62040949	44	39	64	69	61	55	52	77	96	86	83	108	0.62	4.17	0.000145903	0.00784357				137	86.861	2.52e-86
AUR62040985	93	90	105	114	83	86	96	138	141	168	142	188	0.5	4.98	0.000826173	0.0328569				139	62.59	4.73e-46
AUR62040992	7	2	7	10	13	11	26	17	15	32	14	20	1.48	1.88	0.000189841	0.00966055				391	56.01	1.3e-154
AUR62041045	39	21	39	36	27	33	35	63	68	65	68	75	0.86	3.67	1e-05	0.000751565				425	78.588	0
AUR62041157	0	1	0	0	0	0	0	0	6	4	3	4	3.4	0.03	0.000276154	0.0133116				96	51.042	8.88e-29
AUR62041158	2	5	5	2	4	0	4	3	1637	1412	720	1335	8.28	7.19	8.13e-100	1.21e-95				110	33.636	2.9e-08
AUR62041161	2	1	0	0	1	1	0	1	10	8	4	4	2.76	0.43	0.000379125	0.0174846				116	25	0.000812
AUR62041226	39	36	40	54	56	65	56	93	78	75	83	115	0.88	3.99	1.15e-06	0.000105116				103	46.602	4.4e-23
AUR62041243	14	12	13	8	15	8	6	12	38	37	20	34	1.27	2.52	2.16e-05	0.00147821				522	54.023	0
AUR62041280	80	67	141	137	140	217	208	287	294	233	162	362	1.14	5.44	1.99e-06	0.000174391				513	48.343	2.39e-157
AUR62041295	14	20	10	13	10	6	8	9	2	6	2	3	-2.27	1.39	6.63e-07	6.38e-05				56	30.357	55
AUR62041395	2	3	2	3	2	2	4	1	25	12	23	26	2.87	1.73	1.74e-12	3.66e-10				170	31.176	4.58e-21
AUR62041398	20	34	25	27	19	13	15	18	13	12	15	22	-0.95	2.48	0.000535171	0.0230881				41	36.585	5.7
AUR62041447	50	10	22	24	15	20	16	21	221	139	208	207	2.67	4.7	2.78e-16	8.59e-14				495	42.626	3.69e-139
AUR62041448	14	2	6	5	3	6	2	4	78	20	48	36	2.53	2.73	2.1e-08	2.68e-06				364	52.198	3.22e-128
AUR62041453	11	1	4	7	5	8	7	2	140	116	116	130	4.25	3.98	8.88e-65	4.42e-61				539	44.341	1.05e-152
AUR62041457	4	5	7	11	11	16	14	11	45	37	42	58	2.56	2.73	6.05e-20	2.46e-17				321	71.34	8.69e-169
AUR62041482	70	58	99	102	93	117	159	149	120	115	138	159	0.53	4.7	0.00104892	0.0396901				807	80.793	0
AUR62041507	37	18	43	36	21	32	34	37	171	102	132	148	1.87	4.36	5.42e-19	2.04e-16				1344	65.551	0
AUR62041628	11	10	11	12	11	9	12	18	41	15	25	22	1.04	2.28	0.00125983	0.0460541				447	61.074	0
AUR62041785	273	256	242	231	174	151	160	206	230	156	178	221	-0.55	5.78	0.000672083	0.027893				369	88.347	0
AUR62041817	81	86	117	117	109	107	145	148	160	130	154	166	0.43	4.93	0.00057015	0.0243025				471	72.824	0
AUR62041914	19	21	28	24	16	23	26	32	40	43	35	61	0.78	3.1	0.000742127	0.0301572				566	76.325	0
AUR62041978	1	1	2	1	0	2	4	6	9	5	14	2	2.32	0.61	0.000923212	0.0359507				115	30.435	3.5e-06
AUR62042029	2	0	0	2	0	1	0	0	7	3	7	7	2.28	0.4	0.00031354	0.014884				292	48.63	8.73e-88
AUR62042086	13	16	23	40	20	45	45	37	55	28	46	68	0.93	3.17	0.000979591	0.0375896				187	54.545	3.73e-60
AUR62042184	7	10	15	12	1	10	6	12	3	6	5	6	-1.29	1.27	0.00135432	0.0490813				59	28.814	1.7
AUR62042288	27	15	30	29	25	41	37	50	51	50	53	61	0.92	3.3	8.96e-06	0.000677973				495	60.808	0
AUR62042291	1	0	4	3	2	5	2	5	28	30	7	20	3.19	1.7	5.16e-09	7.27e-07				826	49.879	0
AUR62042337	58	67	60	42	76	98	108	96	134	96	140	98	0.85	4.41	0.000267773	0.0129579				60	33.333	0.61
AUR62042342	75	153	98	56	38	34	38	42	57	36	57	52	-1.14	4.21	0.00031376	0.014884				353	98.867	0
AUR62042480	36	36	46	55	32	24	25	19	28	19	31	25	-0.91	3.14	2.06e-05	0.00142731				340	82.059	0
AUR62042527	19	19	34	32	38	32	33	37	44	45	44	71	0.8	3.27	0.000449475	0.0200677				475	76.211	0
AUR62042600	0	0	0	1	0	0	1	1	12	19	9	11	4.97	1.02	2.27e-11	4.2e-09				305	44.918	6.27e-86
AUR62042624	29	32	39	40	28	26	36	61	58	67	50	77	0.67	3.6	0.000736099	0.0299666				313	81.15	0
AUR62042741	6	1	4	13	4	3	7	5	26	19	21	11	1.52	1.8	0.0002783	0.0133896				487	51.745	0
AUR62042848	21	14	26	25	22	12	28	22	86	78	95	84	1.82	3.72	5.8e-20	2.38e-17				1345	65.204	0
AUR62042940	23	22	21	28	15	21	24	22	12	10	14	17	-1	2.3	0.000241051	0.0118231				343	29.738	4e-26
AUR62042956	52	48	51	56	13	43	18	65	24	23	14	23	-1.47	3.23	7.12e-12	1.43e-09				237	78.059	1.31e-127
AUR62043048	230	247	279	274	253	244	318	454	65	58	37	100	-2.18	5.34	1.03e-24	6.7e-22				500	71.4	0
AUR62043174	2	4	3	4	9	11	7	10	9	15	6	19	1.7	1.22	0.000450119	0.0200765				163	53.988	4.81e-62
AUR62043312	5	11	14	16	14	18	31	20	31	29	23	25	1.06	2.34	0.000243194	0.0119152				207	32.85	1.13e-24
AUR62043317	15	16	13	21	13	14	22	22	60	50	45	39	1.4	3.03	1.53e-08	1.99e-06				263	50.951	1.23e-88
AUR62043340	1	0	0	0	3	0	0	3	3	6	8	5	3.77	0.23	2.05e-05	0.0014264				250	74.8	1.44e-125
AUR62043594	2	1	10	6	3	6	7	5	18	26	10	13	1.66	1.61	0.000529477	0.0229087				250	62	8.9e-111
AUR62043595	28	24	27	32	20	33	50	53	68	87	85	75	1.34	3.72	1.93e-10	3.29e-08				241	63.485	5.96e-109
AUR62043690	21	12	21	20	17	14	23	29	10	6	10	13	-1.09	1.96	0.000322553	0.0151885				38	44.737	1
AUR62043776	89	119	140	122	32	80	58	89	45	88	33	56	-1.23	4.44	1.31e-05	0.000957228				761	71.485	0
AUR62043779	1	1	0	0	1	0	1	0	11	11	8	6	3.71	0.69	2.93e-07	2.94e-05				147	38.776	8.17e-21
AUR62043903	16	14	48	67	8	32	12	10	4	3	19	11	-2.06	2.57	3.13e-05	0.00205443				149	97.315	1.62e-101
AUR62044027	3	1	7	11	3	8	13	10	19	16	10	25	1.49	1.68	0.000191913	0.00975487				220	61.364	1.37e-94
AUR62044028	1	5	0	4	2	10	2	3	18	12	15	9	2.21	1.26	4.79e-06	0.000390658				104	48.077	5.32e-19
AUR62044281	30	20	28	24	18	27	18	21	18	9	20	15	-0.89	2.44	0.000957444	0.0369615				904	50.885	0
AUR62044298	5	3	3	10	2	1	1	4	1	1	1	2	-2.12	0.34	0.00103495	0.0393432				501	81.038	0
AUR62044351	5	5	3	8	5	1	1	4	53	35	40	45	2.84	2.63	1.81e-21	8.82e-19				565	73.982	0
AUR62044368	68	67	74	90	75	97	122	130	31	21	33	37	-1.46	3.73	4.98e-16	1.5e-13				453	67.991	0
AUR62044431	23	13	30	22	7	19	21	22	87	62	50	57	1.37	3.41	4.53e-08	5.35e-06				336	59.821	1.24e-151
AUR62044674	0	0	0	4	0	1	0	0	37	33	18	40	4.68	2.13	3.6e-22	1.9e-19				356	63.483	9.77e-172
AUR62044724	10	15	0	3	2	5	14	12	0	0	0	0	-6.02	0.42	4.53e-05	0.00281906				177	37.853	1.03e-27
