# Supplementary material for: Transcriptomic Profiling of Quinoa Reveals Distinct Defense Responses to Exogenous Methyl Jasmonate and Salicylic Acid
Source: Plants (Basel). 2025 Jun 3;14(11):1708. doi: 10.3390/plants14111708 (PMC12157332; doi:10.3390/plants14111708)
Supplement: Supplementary file 1 [file plants-14-01708-s001.zip › Table S3.xlsx]

## Sheet: Table S3, mgSA590
Table S3. Quinoa genes (590) significantly up- and downregulated during treatment with Salicylic Acid (SA). Jasmonic Acid (JA) only for comparison on DGE Analysis
	Quinoa Control (Raw counts)				Quinoa treated with SA (Raw counts)				Quinoa treated with JA (Raw counts)				DGE (SA vs. Control)
Gene.ID	Control 1	Control 2	Control 3	Control 4	SA Treated 1	SA Treated 2	SA Treated 3	SA Treated 4	JA-treated 1	JA-treated 2	JA-treated 3	JA-treated 4	log2 Fold Change	log2 CPM	PValue	FDR (q-value)	Protein matched ID	Gene ID	Gene name	Protein length	Quinoa percentage of identical matches	e-value
AUR62000017	2	1	2	0	4	4	9	8	8	7	0	10	2.21	0.46	0.000328342	0.0294069	P37273	PSY2_SOLLC	Phytoene synthase 2, chloroplastic	286	58.392	6.85e-126
AUR62000077	26	18	16	25	4	2	4	0	485	225	293	450	-3.03	1.74	7.57e-13	8.7e-10	O24370	LOX21_SOLTU	Linoleate 13S-lipoxygenase 2-1, chloroplastic	858	67.716	0
AUR62000089	27	33	41	47	17	12	19	22	33	26	23	31	-1.07	2.81	9.9e-06	0.00194476	Q00874	DR100_ARATH	DNA damage-repair/toleration protein DRT100	346	57.803	2.7e-143
AUR62000170	52	54	46	44	29	19	33	29	25	30	23	21	-0.85	3.28	0.000379742	0.0330199	P27057	GAST1_SOLLC	Protein GAST1	72	80.556	6.34e-39
AUR62000202	18	15	11	12	3	5	9	5	2	4	3	7	-1.34	1.5	0.000450427	0.0373421	Q9CAC1	GUN8_ARATH	Endoglucanase 8	459	81.917	0
AUR62000441	0	6	2	7	11	13	22	9	8	1	1	3	1.85	1.37	0.000153173	0.0162156	Q93ZW0	G6PD4_ARATH	Inactive glucose-6-phosphate 1-dehydrogenase 4, chloroplastic	675	49.778	0
AUR62000442	63	71	80	111	100	112	123	160	82	87	77	105	0.61	4.64	0.000109092	0.0125263	O73944	PCP_PYRFU	Pyrrolidone-carboxylate peptidase	193	30.57	2.42e-16
AUR62000502	1	4	1	5	12	12	17	15	3	4	2	15	2.29	1.32	2.26e-08	1.06e-05	A4FAB4	GLSA_SACEN	Glutaminase	56	37.5	0.62
AUR62000635	9	20	26	18	55	48	31	42	5	6	5	15	1.3	3.01	4.3e-05	0.00604193	O04161	AMT12_SOLLC	Ammonium transporter 1 member 2	507	75.542	0
AUR62000847	6	6	4	6	1	1	1	1	4	3	6	3	-2.32	0.33	0.000538047	0.0429488	Q8L9T7	AHP5_ARATH	Histidine-containing phosphotransfer protein 5	153	39.869	3.55e-38
AUR62000862	6	12	4	16	18	15	26	36	9	15	13	19	1.29	2.15	0.000154859	0.0163556	Q56XP4	NHX2_ARATH	Sodium/hydrogen exchanger 2	536	58.955	0
AUR62000912	18	15	10	20	4	6	9	8	13	4	12	10	-1.21	1.67	0.000319323	0.0287718	Q8LDS2	XTH27_ARATH	Probable xyloglucan endotransglucosylase/hydrolase protein 27	271	67.159	2.54e-136
AUR62000945	72	99	82	84	44	27	53	35	71	61	62	72	-1.09	3.95	5.92e-06	0.00127526	Q8H129	PPA3_ARATH	Purple acid phosphatase 3	327	58.716	5.62e-145
AUR62001029	23	25	23	22	9	11	9	16	12	11	28	14	-1.05	2.21	0.000256312	0.0240627	Q8H181	GTL2_ARATH	Trihelix transcription factor GTL2	329	43.161	2.42e-69
AUR62001148	17	2	5	18	1	2	1	1	35	37	36	65	-2.92	0.91	6.51e-05	0.00833502	Q8VYU3	GCH1_SOLLC	GTP cyclohydrolase 1	456	56.798	1.68e-175
AUR62001196	2	5	2	6	8	16	7	15	1	4	2	6	1.59	1.21	0.000588651	0.0461629	Q9LV60	CRR55_ARATH	Cysteine-rich repeat secretory protein 55	246	53.252	4.91e-86
AUR62001233	5	3	4	3	7	12	13	16	3	5	0	7	1.64	1.24	5.94e-05	0.00773163	Q9SKB2	SBIR1_ARATH	Leucine-rich repeat receptor-like serine/threonine/tyrosine-protein kinase SOBIR1	629	58.029	0
AUR62001283	2	2	0	3	6	6	15	9	3	2	2	1	2.28	0.82	4.93e-05	0.00663094	P16157	ANK1_HUMAN	Ankyrin-1	415	25.301	4.44e-08
AUR62001285	1	1	1	7	6	12	12	16	0	1	0	0	2.15	1.1	3.98e-06	0.000913109	Q9C7A2	ITN1_ARATH	Ankyrin repeat-containing protein ITN1	407	23.587	4.63e-12
AUR62001369	20	5	14	19	32	25	43	38	18	19	16	13	1.25	2.66	9.67e-06	0.0019221	Q9C6D2	MTK_ARATH	Methylthioribose kinase	413	75.061	0
AUR62001682	25	34	41	31	10	17	15	26	16	10	30	43	-0.96	2.69	0.000246276	0.0234649	O49937	RK4_SPIOL	50S ribosomal protein L4, chloroplastic	236	89.407	2.33e-143
AUR62001701	54	27	93	56	193	187	222	134	135	105	83	198	1.73	4.9	5.96e-09	3.51e-06	Q03666	GSTX4_TOBAC	Probable glutathione S-transferase	203	68.966	2.69e-106
AUR62001828	43	36	48	60	26	23	24	28	35	24	47	44	-0.88	3.19	4.15e-05	0.00593446	Q75L11	H2A6_ORYSJ	Probable histone H2A.6	137	88.321	5.04e-80
AUR62001829	53	59	55	73	26	40	35	26	34	32	55	45	-0.91	3.53	4.98e-05	0.00665734	Q1S9I9	H2B1_MEDTR	Probable histone H2B.1	137	89.051	5.92e-72
AUR62001863	44	62	65	71	41	21	27	32	26	34	25	33	-0.98	3.51	6.42e-05	0.00826355	O48963	PHOT1_ARATH	Phototropin-1	995	69.246	0
AUR62001903	22	20	26	29	11	8	15	7	20	15	21	29	-1.23	2.21	3.4e-05	0.00505351	Q9SLN1	FPP7_ARATH	Filament-like plant protein 7	486	49.383	2.78e-119
AUR62002107	5	8	15	11	21	19	28	21	27	19	9	13	1.19	2.11	8.82e-05	0.010565	O04847	DV4H_CATRO	Deacetoxyvindoline 4-hydroxylase	369	44.444	1.26e-104
AUR62002131	29	19	57	52	107	106	166	139	32	19	29	22	1.74	4.36	1.34e-13	1.77e-10	Q01MW8	PHT14_ORYSI	Probable inorganic phosphate transporter 1-4	533	75.047	0
AUR62002168	3	2	5	7	15	12	17	19	9	3	1	9	1.86	1.52	1e-07	3.74e-05	Q9ZS51	PMP22_ARATH	Peroxisomal membrane protein PMP22	176	57.386	6.98e-72
AUR62002195	45	30	37	37	15	22	14	30	32	27	26	46	-0.89	2.89	0.00050677	0.0411863	Q9LVA0	BAG7_ARATH	BAG family molecular chaperone regulator 7	317	50.473	5.2e-84
AUR62002440	6	5	7	7	19	13	22	12	10	8	7	15	1.39	1.69	0.00012932	0.0141938	K7NBW3	74AC1_SIRGR	Mogroside IE synthase	447	51.678	3.25e-168
AUR62002478	10	5	12	7	29	14	27	42	22	32	19	34	1.69	2.27	6.67e-07	0.000205899	Q9C7Z9	SCP18_ARATH	Serine carboxypeptidase-like 18	311	43.73	6.34e-75
AUR62002490	10	16	11	21	37	17	32	34	11	4	5	15	1.05	2.54	0.000618252	0.0478996	Q9LMP1	WAK2_ARATH	Wall-associated receptor kinase 2	775	42.968	0
AUR62002694	20	20	13	12	6	5	6	6	8	7	13	12	-1.5	1.65	8.65e-05	0.0104463	Q93V43	TCP2_ARATH	Transcription factor TCP2	404	39.356	2.08e-59
AUR62002815	28	84	41	41	14	9	27	16	70	133	64	63	-1.61	3.07	3.39e-05	0.00505351	O24370	LOX21_SOLTU	Linoleate 13S-lipoxygenase 2-1, chloroplastic	438	54.566	3.8e-152
AUR62002840	88	120	121	125	47	47	68	113	68	96	102	107	-0.76	4.47	0.000400293	0.0343401	Q8LPQ5	BTS_ARATH	Zinc finger protein BRUTUS	1265	63.557	0
AUR62002880	26	41	28	19	13	10	14	9	32	24	40	29	-1.32	2.42	0.000141676	0.0152877	Q9S7Y7	XYL1_ARATH	Alpha-xylosidase 1	893	74.02	0
AUR62003021	8	4	15	17	21	23	28	25	17	16	18	32	1.14	2.23	6.6e-05	0.00842602	Q6NQI8	LOH3_ARATH	Ceramide synthase 1 LOH3	253	78.261	1.51e-143
AUR62003069	5	3	4	10	13	32	28	30	5	4	0	12	2.2	2.08	5.83e-10	4.28e-07	P0C2F6	RNHX1_ARATH	Putative ribonuclease H protein At1g65750	163	28.221	0.25
AUR62003141	325	385	423	380	239	230	259	290	436	343	378	485	-0.58	6.27	2.05e-05	0.00342431	O22347	TBA1_ELEIN	Tubulin alpha-1 chain	416	98.077	0
AUR62003152	15	16	14	16	4	7	10	6	9	7	3	6	-1.16	1.64	0.000486561	0.0399793	P46604	HAT22_ARATH	Homeobox-leucine zipper protein HAT22	237	57.806	5.97e-76
AUR62003189	0	2	2	0	5	5	6	6	10	7	4	9	2.32	0.33	0.000538047	0.0429488	Q8LPS2	ACD6_ARATH	Protein ACCELERATED CELL DEATH 6	563	32.86	4.39e-52
AUR62003282	51	42	72	67	99	84	114	117	143	106	99	127	0.84	4.31	4.06e-07	0.000135586	Q9FKQ1	DTX27_ARATH	Protein DETOXIFICATION 27	484	67.355	0
AUR62003345	54	49	66	85	64	97	103	127	171	138	197	186	0.62	4.3	0.000541939	0.0431058	Q7XZP5	APX5_ARATH	L-ascorbate peroxidase 5, peroxisomal	242	67.355	9e-115
AUR62003498	42	54	46	41	21	25	17	22	32	26	39	42	-1.11	3.11	1.49e-05	0.00265902	P82024	RR21_SPIOL	30S ribosomal protein S21, chloroplastic	181	83.978	3.81e-87
AUR62003633	28	42	27	48	14	13	19	18	51	33	41	45	-1.18	2.76	1.12e-05	0.00216122	P42734	CADH9_ARATH	Probable cinnamyl alcohol dehydrogenase 9	358	75.698	0
AUR62003693	2	2	4	8	8	12	14	12	5	4	4	4	1.49	1.22	9.41e-05	0.0111182	P93257	MTDH_MESCR	Probable mannitol dehydrogenase	358	85.754	0
AUR62003695	91	39	104	76	160	200	202	214	82	68	69	83	1.34	5.05	2.88e-09	1.87e-06	P93257	MTDH_MESCR	Probable mannitol dehydrogenase	361	81.717	0
AUR62003738	8	7	9	10	11	14	21	29	18	20	13	16	1.12	1.9	0.000652065	0.0495757	Q9C5S2	IRE1A_ARATH	Serine/threonine-protein kinase/endoribonuclease IRE1a	445	67.64	0
AUR62003786	0	1	0	1	9	7	9	11	3	2	1	1	3.87	0.7	5.57e-09	3.32e-06	Q9GQQ0	SPIN_DROME	Protein spinster	373	23.324	6.18e-09
AUR62003838	24	28	38	49	18	18	21	17	24	12	33	28	-0.89	2.78	0.000453289	0.0374515	P29162	ASOL_TOBAC	L-ascorbate oxidase homolog	541	52.495	0
AUR62003848	8	5	13	17	21	30	40	27	19	16	11	12	1.46	2.4	1.26e-06	0.000339524	Q9SCS3	PGML4_ARATH	Phosphoglycerate mutase-like protein 4	231	58.874	5.04e-96
AUR62003891	10	11	19	17	33	31	29	58	35	34	28	34	1.39	2.74	3.1e-07	0.000107644	Q93XX5	Y5713_ARATH	PI-PLC X domain-containing protein At5g67130	356	54.213	7.01e-143
AUR62003895	12	9	14	20	27	27	29	32	28	19	24	28	1.06	2.48	3.99e-05	0.00572178	Q84WV8	NPRT2_ARATH	Nicotinate phosphoribosyltransferase 2	382	77.225	0
AUR62003949	6	5	12	8	103	92	83	59	23	18	6	18	3.47	3.55	7.18e-24	3.57e-20	O82333	GH31_ARATH	Probable indole-3-acetic acid-amido synthetase GH3.1	574	75.261	0
AUR62003953	52	75	80	60	20	17	17	64	31	45	48	57	-1.24	3.58	0.000184799	0.018808	Q9SNV9	NRAM3_ARATH	Metal transporter Nramp3	497	76.861	0
AUR62004107	20	16	31	24	29	46	37	49	59	87	76	113	0.82	3.01	0.000583062	0.0458072	Q9FJZ9	PER72_ARATH	Peroxidase 72	334	74.551	0
AUR62004178	42	32	85	65	5	17	26	28	69	95	49	145	-1.57	3.23	1.58e-06	0.000411636	Q9XJ57	CHS2_CITSI	Chalcone synthase 2	387	80.879	0
AUR62004266	11	7	15	18	27	26	38	56	12	17	8	12	1.51	2.67	4.28e-08	1.79e-05	Q8H1S4	ACCH3_ARATH	1-aminocyclopropane-1-carboxylate oxidase homolog 3	347	44.38	1.76e-97
AUR62004316	4	8	4	8	23	18	21	23	17	8	7	10	1.8	1.91	3.42e-08	1.47e-05	Q9M2E2	SDR1_ARATH	(+)-neomenthol dehydrogenase	294	58.844	3.33e-121
AUR62004336	11	10	19	18	21	33	49	45	16	21	21	19	1.34	2.72	7.89e-07	0.000234085	Q9M2R0	FTIP3_ARATH	FT-interacting protein 3	779	65.854	0
AUR62004387	11	8	15	14	28	32	31	41	22	19	17	18	1.45	2.55	2.26e-08	1.06e-05	Q9SF29	SYP71_ARATH	Syntaxin-71	262	56.489	1.21e-93
AUR62004392	3	4	8	4	0	0	0	1	0	6	1	9	-3.7	0.11	4.64e-05	0.0063958	P92949	FRO2_ARATH	Ferric reduction oxidase 2	727	48.968	0
AUR62004450	5	2	8	7	15	11	14	14	7	11	9	5	1.28	1.46	0.000231629	0.0223547	Q944H5	MTM1_ARATH	Mitochondrial carrier protein MTM1	375	55.467	4.97e-133
AUR62004478	60	61	52	76	131	107	154	179	76	46	59	65	1.18	4.65	2.43e-12	2.36e-09	O65717	CNGC1_ARATH	Cyclic nucleotide-gated ion channel 1	472	59.11	0
AUR62004480	6	1	3	5	9	21	16	25	5	2	2	4	2.2	1.61	1.11e-07	4.09e-05	Q9T0A0	LACS4_ARATH	Long chain acyl-CoA synthetase 4	680	62.5	0
AUR62004717	27	38	26	24	10	12	14	12	31	7	16	15	-1.27	2.44	2.52e-05	0.00404521	Q9M547	FLS_EUSER	Flavonol synthase/flavanone 3-hydroxylase	346	65.029	9.99e-167
AUR62004745	31	29	45	57	49	58	71	77	64	37	28	70	0.66	3.69	0.000537656	0.0429488	Q9CPU4	MGST3_MOUSE	Microsomal glutathione S-transferase 3	131	47.328	1.14e-35
AUR62004789	8	7	4	7	15	26	17	31	5	0	1	4	1.75	1.97	3.44e-07	0.000117606	Q84KJ6	AMT31_ORYSJ	Ammonium transporter 3 member 1	468	72.222	0
AUR62005059	20	15	24	20	7	7	9	4	15	9	10	6	-1.53	1.87	1.51e-06	0.000399006	Q8LDS2	XTH27_ARATH	Probable xyloglucan endotransglucosylase/hydrolase protein 27	238	63.866	1.82e-111
AUR62005262	0	3	3	0	2	12	16	14	0	5	1	4	2.74	0.98	1.92e-05	0.00326459	C0SV51	CB60C_ARATH	Calmodulin-binding protein 60 C	237	45.148	5.6e-57
AUR62005348	2	4	5	12	14	18	28	16	2	15	4	6	1.71	1.78	3.37e-06	0.000793448	Q6XBF8	CDR1_ARATH	Aspartic proteinase CDR1	411	36.74	1.72e-62
AUR62005358	1	1	0	0	4	4	4	6	0	2	0	1	2.88	0.11	0.000405107	0.0346866	Q2KIU0	VTI1B_BOVIN	Vesicle transport through interaction with t-SNAREs	66	34.848	9
AUR62005391	8	4	9	8	27	21	22	28	13	9	9	7	1.74	2.1	4.02e-08	1.7e-05	O80763	NRX1_ARATH	Probable nucleoredoxin 1	568	55.634	0
AUR62005491	1	4	4	6	13	13	15	8	3	4	3	3	1.69	1.27	0.000104795	0.0122115	Q9LIN2	GDL53_ARATH	GDSL esterase/lipase At3g26430	355	63.662	3.42e-176
AUR62005495	26	25	51	67	68	62	93	77	49	41	27	77	0.86	3.85	0.000314011	0.0285228	P28342	GSTZ1_DIACA	Glutathione S-transferase 1	193	61.14	2.83e-81
AUR62005545	0	3	0	3	5	6	10	9	2	5	2	2	2.23	0.64	7.07e-05	0.0088958	Q8FCW0	GPH_ECOL6	Phosphoglycolate phosphatase	234	26.068	1
AUR62005780	26	27	27	34	12	19	13	12	7	24	11	25	-1.01	2.49	0.000271311	0.025259	P13087	MIRA_SYNDU	Miraculin	213	45.54	1.79e-50
AUR62005795	67	55	88	77	37	39	38	47	106	62	68	74	-0.83	3.8	8.45e-06	0.00172061	P42813	RNS1_ARATH	Ribonuclease 1	224	47.768	1.79e-76
AUR62005814	26	25	33	28	9	17	11	6	17	19	27	32	-1.36	2.37	6.83e-06	0.001429	O80622	EXP15_ARATH	Expansin-A15	253	74.308	1.03e-135
AUR62005821	11	17	19	20	26	32	33	48	19	15	9	21	1.04	2.73	2.66e-05	0.00421061	K4BNG7	NAP2_SOLLC	NAC domain-containing protein 2	211	64.455	1.51e-100
AUR62005976	2	3	10	2	9	14	25	20	6	6	11	21	1.95	1.59	5.83e-06	0.00126745	A7QEU4	PER5_VITVI	Peroxidase 5	314	71.975	5.62e-156
AUR62005987	13	5	10	17	51	64	82	71	17	14	3	7	2.56	3.3	6.59e-25	4.22e-21	Q9FLV0	DMR6_ARATH	Protein DOWNY MILDEW RESISTANCE 6	340	70	0
AUR62005992	5	6	7	2	9	13	14	18	7	7	2	5	1.41	1.43	0.000167339	0.0174676	P36910	CHIE_BETVU	Acidic endochitinase SE2	298	78.859	6.81e-172
AUR62005993	0	12	10	16	13	30	29	32	14	19	2	6	1.44	2.24	0.000237799	0.022754	P36910	CHIE_BETVU	Acidic endochitinase SE2	295	84.407	0
AUR62006005	46	43	40	39	26	23	23	22	26	23	34	27	-0.84	3.07	0.000527886	0.0425932	P19954	PRSP1_SPIOL	Ribosome-binding factor PSRP1, chloroplastic	274	76.642	1.71e-143
AUR62006008	33	38	57	38	17	17	20	28	69	61	50	60	-1.02	2.98	2.99e-05	0.0046285	Q8R1R3	STAR7_MOUSE	StAR-related lipid transfer protein 7, mitochondrial	154	29.221	1.47e-10
AUR62006044	2	6	4	7	9	12	15	18	7	5	6	11	1.48	1.41	7.79e-05	0.00972317	Q9CXS4	CENPV_MOUSE	Centromere protein V	121	52.066	7.73e-42
AUR62006067	66	68	98	89	103	161	164	181	176	123	196	174	0.92	4.82	6.13e-08	2.45e-05	Q42434	BIP_SPIOL	Luminal-binding protein	278	88.489	2.62e-165
AUR62006388	19	19	25	20	44	35	60	62	29	19	28	21	1.26	3.17	2.77e-08	1.26e-05	Q93YQ1	RTOR1_ARATH	Regulatory-associated protein of TOR 1	1288	67.081	0
AUR62006427	8	5	4	5	30	37	38	52	19	10	4	8	2.8	2.55	3.42e-20	1.18e-16	K4BIZ9	WRK70_SOLLC	WRKY DNA-binding transcription factor 70	140	47.857	3.77e-30
AUR62006552	17	12	15	15	6	7	7	5	4	3	10	7	-1.23	1.59	0.00028728	0.0264706	Q9FNG8	PP366_ARATH	Putative pentatricopeptide repeat-containing protein At5g06400, mitochondrial	965	49.016	0
AUR62006786	31	38	26	31	82	108	115	117	42	19	28	47	1.73	4.09	1.03e-17	2.57e-14	Q93ZW0	G6PD4_ARATH	Inactive glucose-6-phosphate 1-dehydrogenase 4, chloroplastic	617	51.54	0
AUR62006808	2	0	0	2	3	6	5	8	6	3	0	3	2.32	0.33	0.000538047	0.0429488	Q8ND24	RN214_HUMAN	RING finger protein 214	42	45.238	54
AUR62006987	3	3	10	12	21	27	18	21	5	5	2	4	1.65	1.98	1.85e-06	0.000470843	O04161	AMT12_SOLLC	Ammonium transporter 1 member 2	512	78.125	0
AUR62007025	10	13	13	21	22	21	36	35	15	20	18	16	0.99	2.48	0.00023663	0.0227393	Q9FWC1	TRE_ORYSJ	Probable trehalase	561	56.684	0
AUR62007038	23	18	20	20	5	9	12	12	27	16	18	19	-1.09	2.02	0.000199347	0.0200606	O82485	OPT7_ARATH	Oligopeptide transporter 7	733	78.308	0
AUR62007154	52	40	67	65	71	77	100	138	54	53	50	49	0.77	4.22	2.25e-05	0.00368483	Q9LD45	BI1_ARATH	Bax inhibitor 1	234	70.085	1.48e-110
AUR62007239	1	1	1	1	5	9	6	6	0	1	0	1	2.56	0.47	6.02e-05	0.00781845	Q9SLH7	PER20_ARATH	Peroxidase 20	306	64.052	1.94e-141
AUR62007338	3	2	3	10	15	14	17	15	4	7	5	4	1.74	1.51	1.42e-06	0.000375122	P03546	MVP_CAMVC	Movement protein	132	31.061	8.93e-09
AUR62007341	5	6	3	6	0	1	0	0	4	1	3	2	-3.77	0.15	2.12e-05	0.00349933	Q9SR92	STR10_ARATH	Rhodanese-like domain-containing protein 10	180	64.444	3.18e-80
AUR62007422	15	20	19	26	41	65	72	83	16	18	17	36	1.69	3.41	9.03e-14	1.26e-10	Q9F234	AGL2_BACTQ	Alpha-glucosidase 2	448	43.973	1.55e-120
AUR62007460	9	9	9	18	20	22	19	33	12	4	5	10	1.05	2.21	0.000316056	0.0286504	Q9SI72	PMEI9_ARATH	Pectinesterase inhibitor 9	194	47.423	1.49e-54
AUR62007474	40	45	49	52	29	18	23	16	16	18	31	29	-1.1	3.12	1.33e-05	0.00245755	H2DF88	RHVI2_ROSHC	Acid beta-fructofuranosidase 2, vacuolar	501	73.852	0
AUR62007494	28	47	37	64	23	10	9	12	7	21	8	32	-1.66	2.89	1.19e-06	0.000322834	Q39176	ERLI1_ARATH	Lipid transfer protein EARLI 1	88	67.045	5.15e-36
AUR62007497	6	3	20	14	0	1	4	3	2	5	2	10	-2.34	1	0.000127277	0.0140134	Q9SU33	ERLL3_ARATH	pEARLI1-like lipid transfer protein 3	83	74.699	1.48e-35
AUR62007526	8	1	7	6	13	14	19	19	5	4	0	3	1.54	1.62	9.7e-06	0.0019221	A7LXU3	BGH3B_BACO1	Beta-glucosidase BoGH3B	646	31.115	1.93e-90
AUR62007584	99	124	173	171	191	274	328	443	212	165	180	324	1.1	5.75	1.58e-08	7.93e-06	Q43735	PER27_ARATH	Peroxidase 27	323	56.347	3.71e-127
AUR62007598	13	15	27	30	12	8	6	6	28	16	18	18	-1.37	1.99	0.000125532	0.0139145	Q9FJZ3	MAN7_ARATH	Mannan endo-1,4-beta-mannosidase 7	421	65.083	0
AUR62007611	1	4	6	8	13	7	14	18	14	8	6	7	1.43	1.38	0.000258323	0.0241502	Q6YZM6	BBD2_ORYSJ	Bifunctional nuclease 2	243	56.79	5.46e-90
AUR62007657	11	9	5	13	16	22	28	27	21	26	18	22	1.27	2.14	3.11e-05	0.00474401	C0LGQ5	GSO1_ARATH	LRR receptor-like serine/threonine-protein kinase GSO1	833	33.493	1.75e-92
AUR62007706	9	13	16	13	26	15	34	40	20	21	23	23	1.15	2.44	9.86e-05	0.01156	Q3ED78	C3H7_ARATH	Zinc finger CCCH domain-containing protein 7	121	42.149	7.51e-19
AUR62007882	2	2	0	5	13	20	17	13	0	5	1	1	2.75	1.4	1.65e-09	1.14e-06	P0C2F6	RNHX1_ARATH	Putative ribonuclease H protein At1g65750	169	27.219	98
AUR62007961	315	309	396	345	195	235	261	251	333	300	351	391	-0.54	6.13	1.62e-05	0.00284243	Q6VAG0	TBA2_GOSHI	Tubulin alpha-2 chain	448	96.429	0
AUR62008009	2	9	7	6	20	10	20	14	22	24	14	11	1.4	1.65	0.00041963	0.0354556	Q8LPS2	ACD6_ARATH	Protein ACCELERATED CELL DEATH 6	569	33.04	7.12e-51
AUR62008018	10	4	7	7	19	19	11	18	4	8	7	9	1.25	1.74	0.000429442	0.0360128	Q9GQQ0	SPIN_DROME	Protein spinster	410	23.902	5.53e-07
AUR62008059	84	47	141	90	147	196	204	192	221	188	138	260	1.05	5.07	1.06e-05	0.00206203	K7NBW3	74AC1_SIRGR	Mogroside IE synthase	458	44.105	2.58e-136
AUR62008073	3	4	2	5	0	0	0	0	2	2	4	2	-4.86	-0.15	0.000122673	0.0136993	Q0AUG7	RL11_SYNWW	50S ribosomal protein L11	61	36.066	1.6
AUR62008273	6	2	9	9	15	13	18	17	13	20	11	14	1.26	1.65	8.6e-05	0.0104032	Q94JX5	WLIM1_ARATH	LIM domain-containing protein WLIM1	174	70.69	1.27e-89
AUR62008408	25	17	37	29	43	48	57	78	31	33	23	37	1.05	3.38	9.83e-07	0.000273373	Q9FUT0	GSTU9_ARATH	Glutathione S-transferase U9	228	42.982	8.02e-61
AUR62008494	43	52	44	49	21	21	22	21	41	37	35	45	-1.15	3.13	6.03e-07	0.000195536	O80363	RK17_TOBAC	50S ribosomal protein L17, chloroplastic	210	71.905	7.34e-96
AUR62008609	97	49	122	144	351	285	421	449	204	118	120	200	1.89	5.85	6.79e-18	1.79e-14	Q04522	GSTF_SILVU	Glutathione S-transferase	216	68.981	1.14e-106
AUR62008633	9	11	18	29	37	37	47	52	23	19	20	23	1.37	2.93	3.25e-08	1.41e-05	O22243	C3H31_ARATH	DExH-box ATP-dependent RNA helicase DExH8	955	53.298	0
AUR62008657	0	2	1	1	10	4	3	9	0	0	1	2	2.56	0.47	0.000412671	0.0349582	Q9LMP1	WAK2_ARATH	Wall-associated receptor kinase 2	732	43.443	0
AUR62008823	12	12	13	16	19	36	30	26	12	11	6	8	1.06	2.44	0.00022464	0.0219297	P57758	CTNS_ARATH	Cystinosin homolog	259	66.409	1.33e-126
AUR62008974	2	4	4	2	18	6	13	11	2	2	1	0	1.96	1.19	8.28e-05	0.0101057	D9HP25	CNR9_MAIZE	Cell number regulator 9	71	52.113	3.45e-18
AUR62009027	15	12	16	14	23	32	37	35	6	14	8	12	1.14	2.58	9.12e-06	0.0018312	F4HQ20	LRL25_ARATH	LEAF RUST 10 DISEASE-RESISTANCE LOCUS RECEPTOR-LIKE	418	46.172	2.94e-121
AUR62009311	5	7	3	5	10	9	20	16	5	8	8	7	1.43	1.45	0.000248266	0.0235136	P70948	YITV_BACSU	Putative esterase YitV	260	22.692	5.87e-06
AUR62009317	16	26	21	8	36	43	38	47	17	3	23	30	1.18	2.92	7.4e-05	0.00928325	P85524	KIRO_ACTDE	Kirola	144	36.111	1.15e-25
AUR62009319	74	94	109	113	112	139	176	171	122	68	114	114	0.61	4.91	5.35e-05	0.00704045	Q9SSK9	MLP28_ARATH	MLP-like protein 28	315	33.333	1.64e-47
AUR62009354	5	3	6	3	22	19	44	26	9	6	2	10	2.66	2.11	2.23e-12	2.32e-09	Q942D4	BURP3_ORYSJ	BURP domain-containing protein 3	225	42.667	1.59e-53
AUR62009462	20	23	32	19	6	11	9	4	8	11	17	6	-1.63	2.08	2.15e-06	0.000532188	Q8LFJ9	GLIP7_ARATH	GDSL esterase/lipase 7	340	63.235	4.47e-162
AUR62009564	26	29	28	38	13	12	8	11	30	14	37	24	-1.44	2.45	3.86e-07	0.000130088	O48818	EXPA4_ARATH	Expansin-A4	255	83.137	3.32e-161
AUR62009615	74	80	88	86	39	59	51	46	57	43	82	66	-0.75	4.02	0.000110874	0.0126984	Q75L11	H2A6_ORYSJ	Probable histone H2A.6	137	88.321	5.04e-80
AUR62009661	47	43	57	49	26	22	29	29	14	17	15	15	-0.89	3.26	2.42e-05	0.00391048	O48963	PHOT1_ARATH	Phototropin-1	1000	70.4	0
AUR62009699	19	16	14	18	31	24	40	33	20	26	19	24	0.92	2.67	0.00033911	0.0301303	C0LGU7	MDIS1_ARATH	Protein MALE DISCOVERER 1	667	40.18	1.22e-156
AUR62009819	586	504	455	707	356	370	387	407	492	363	303	411	-0.56	6.84	0.000323638	0.0290438	Q9SCW1	BGAL1_ARATH	Beta-galactosidase 1	837	75.508	0
AUR62009824	20	30	17	18	2	10	6	4	5	14	10	7	-1.95	1.9	1.74e-06	0.000444906	Q9S746	HTH_ARATH	Protein HOTHEAD	504	63.492	0
AUR62009838	12	11	11	21	28	34	36	34	5	13	6	14	1.26	2.61	8.4e-07	0.000244918	Q70XE6	6FEH_BETVU	Fructan 6-exohydrolase	533	81.238	0
AUR62009892	8	6	14	12	21	41	19	32	1	6	2	6	1.51	2.35	6.78e-06	0.00142507	A0A1D6F9Y9	C92C6_MAIZE	Trimethyltridecatetraene synthase	516	47.481	1.62e-168
AUR62009902	13	19	18	12	25	32	38	38	50	41	37	47	1.08	2.66	3.44e-05	0.00509484	O24371	LOX31_SOLTU	Linoleate 13S-lipoxygenase 3-1, chloroplastic	697	73.458	0
AUR62009983	0	0	1	2	8	7	8	20	1	1	1	1	3.62	0.89	3.15e-08	1.38e-05	Q9SX98	LHTL8_ARATH	Lysine histidine transporter-like 8	340	52.059	8.09e-118
AUR62010000	49	48	51	47	28	26	27	33	35	52	41	55	-0.78	3.29	0.000222887	0.0218405	F4JTP5	STY46_ARATH	Serine/threonine-protein kinase STY46	559	66.011	0
AUR62010036	131	161	146	147	101	70	84	66	131	81	122	132	-0.85	4.81	0.000217097	0.021461	P42767	PIP1_ATRCA	Aquaporin PIP-type	282	98.936	0
AUR62010108	17	38	24	30	10	12	7	8	9	17	14	11	-1.55	2.29	1.03e-05	0.00202249	Q93X17	SNAK2_SOLTU	Snakin-2	108	57.407	7.34e-29
AUR62010123	35	20	37	35	43	55	69	62	47	79	50	103	0.85	3.48	4.35e-05	0.00605278	Q07346	DCE_PETHY	Glutamate decarboxylase	402	83.085	0
AUR62010155	97	65	84	130	131	135	192	265	279	162	131	206	0.93	5.04	2.65e-06	0.000644536	Q9FE06	EXOL2_ARATH	Protein EXORDIUM-like 2	225	73.778	9.65e-117
AUR62010228	308	187	201	355	126	158	165	206	338	212	133	197	-0.68	5.69	0.000634426	0.0487278	P55195	PUR6_VIGAC	Phosphoribosylaminoimidazole carboxylase, chloroplastic (Fragment)	44	65.909	5.61e-12
AUR62010259	1	0	0	1	4	8	15	4	2	1	2	4	3.66	0.56	8.13e-06	0.00167106	Q9AT54	SCGT_TOBAC	Scopoletin glucosyltransferase	475	57.263	0
AUR62010449	21	24	69	42	61	73	117	111	85	58	37	84	1.21	3.98	1.92e-05	0.00326459	O82647	PDC1_ARATH	Pyruvate decarboxylase 1	564	86.348	0
AUR62010471	14	9	14	14	18	26	26	38	36	13	15	15	1.07	2.39	0.000150862	0.0160089	Q9C6W5	AB14G_ARATH	ABC transporter G family member 14	661	71.256	0
AUR62010571	10	8	9	9	23	23	38	34	18	11	17	19	1.69	2.35	6.38e-09	3.66e-06	Q41328	PTI1_SOLLC	Pto-interacting protein 1	349	80.802	0
AUR62010587	4	4	9	8	10	16	11	22	20	26	17	22	1.22	1.58	0.000598964	0.0464856	Q9SH31	GT16_ARATH	Xyloglucan-specific galacturonosyltransferase 1	604	45.199	0
AUR62010597	91	92	82	103	53	46	57	52	65	46	52	54	-0.82	4.16	6.48e-06	0.00136812	P29516	TBB8_ARATH	Tubulin beta-8 chain	442	96.38	0
AUR62010620	3	7	13	30	1	4	2	4	5	9	0	5	-2.16	1.25	0.000514666	0.0416768	P50701	OS13_SOLCO	Osmotin-like protein OSML13	232	58.621	3.31e-82
AUR62010648	19	33	32	37	13	15	15	15	19	16	25	26	-1.05	2.55	0.000126237	0.0139581	Q9LN77	P2A12_ARATH	F-box protein PP2-A12	286	62.587	1.05e-131
AUR62010867	38	37	50	57	52	63	80	103	44	45	53	62	0.7	3.88	0.000157915	0.0165611	C6TAQ0	NRPB_SOYBN	DCD domain-containing protein NRP-B	316	64.241	1.15e-116
AUR62010941	83	117	85	95	44	60	62	62	97	61	78	71	-0.76	4.24	0.000365231	0.0319442	Q9SZD6	PETS_ARATH	Polyprotein of EF-Ts, chloroplastic	1032	59.205	0
AUR62010986	18	12	20	29	9	8	10	7	32	30	26	48	-1.2	1.95	0.000172151	0.0177628	O22025	CFXQ_CYAM1	Ribulose bisphosphate carboxylase/oxygenase activase, chloroplastic	208	39.423	3.41e-42
AUR62011029	15	13	12	12	30	31	31	31	37	32	27	46	1.23	2.53	3.61e-06	0.000838015	Q9LE86	S8H_ARATH	Scopoletin 8-hydroxylase	230	23.478	2
AUR62011131	23	16	15	35	35	44	54	57	25	26	23	35	1.09	3.14	3.61e-06	0.000838015	O48782	HMOX1_ARATH	Heme oxygenase 1, chloroplastic	291	62.887	2.51e-120
AUR62011145	31	40	41	37	13	27	22	18	27	31	27	32	-0.9	2.89	0.000531764	0.0427617	Q1S9I9	H2B1_MEDTR	Probable histone H2B.1	148	88.514	2.17e-81
AUR62011195	26	25	30	32	36	61	58	59	52	52	30	46	0.92	3.36	2.06e-05	0.00342635	Q9ASQ5	CRCK3_ARATH	Calmodulin-binding receptor-like cytoplasmic kinase 3	455	54.505	3.59e-155
AUR62011212	7	5	9	8	18	17	20	15	12	7	5	10	1.26	1.79	9.55e-05	0.0112514	O80449	JOX4_ARATH	Jasmonate-induced oxygenase 4	350	33.143	2.62e-68
AUR62011247	2	4	8	5	17	14	12	22	15	15	19	24	1.75	1.58	2.46e-06	0.000600953	Q69QZ0	P2C27_ORYSJ	Probable protein phosphatase 2C 27	321	71.34	1.06e-170
AUR62011271	10	16	11	11	50	35	47	59	12	15	12	12	1.97	2.94	1.53e-13	1.96e-10	P84634	DCL4_ARATH	Dicer-like protein 4	1637	49.175	0
AUR62011329	18	14	17	29	37	38	67	71	19	19	15	31	1.43	3.19	4.86e-09	3.01e-06	Q94G86	ALL9_OLEEU	Glucan endo-1,3-beta-D-glucosidase	476	59.244	0
AUR62011420	15	33	38	38	12	13	12	23	36	24	27	29	-1.05	2.58	0.00045113	0.0373421	A1KEK6	Y069_MYCBP	UPF0301 protein BCG_0069	48	35.417	0.72
AUR62011444	28	32	45	48	51	59	77	88	76	79	83	86	0.84	3.73	7.44e-06	0.00153529	F8S296	ATG2_ARATH	Autophagy-related protein 2	2036	42.682	0
AUR62011495	25	21	28	19	8	12	15	7	15	27	31	27	-1.14	2.19	0.000228767	0.0221261	P21616	AVP_VIGRR	Pyrophosphate-energized vacuolar membrane proton pump	762	89.764	0
AUR62011498	13	7	17	11	12	20	35	43	3	8	4	7	1.15	2.37	0.000635472	0.0487278	F4I9E1	NFD4_ARATH	Protein NUCLEAR FUSION DEFECTIVE 4	538	23.048	1.46e-30
AUR62011502	205	219	217	208	129	130	150	160	265	182	213	206	-0.59	5.44	4.16e-05	0.00593446	F4HZK4	REC3_ARATH	Protein REDUCED CHLOROPLAST COVERAGE 3	1707	49.209	0
AUR62011568	31	23	33	29	48	40	69	109	36	56	23	42	1.16	3.56	5.5e-06	0.00120741	Q9LK64	AB3C_ARATH	ABC transporter C family member 3	1327	69.329	0
AUR62011598	43	26	47	42	44	70	115	101	84	99	76	104	1.04	3.9	1.92e-05	0.00326459	Q9M9E1	AB40G_ARATH	ABC transporter G family member 40	1441	71.201	0
AUR62011750	5	4	6	6	12	21	16	21	8	7	12	7	1.71	1.68	7.62e-07	0.000227477	O22893	GOLS1_ARATH	Galactinol synthase 1	344	63.953	9.52e-154
AUR62011825	128	151	144	134	61	61	77	88	70	91	69	79	-0.98	4.7	7.92e-09	4.38e-06	Q94KD8	BXL2_ARATH	Probable beta-D-xylosidase 2	763	73.526	0
AUR62012114	18	11	13	19	4	5	8	8	11	9	13	10	-1.27	1.61	0.00011116	0.0126986	Q9LU68	CIA2_ARATH	Protein CHLOROPLAST IMPORT APPARATUS 2	453	41.722	8.92e-78
AUR62012183	63	55	59	71	30	23	30	53	52	52	49	30	-0.88	3.58	1.94e-05	0.0032866	P92961	PROT1_ARATH	Proline transporter 1	421	72.209	0
AUR62012222	173	132	182	205	116	106	100	132	212	187	167	233	-0.6	5.13	0.000113289	0.0128922	Q39196	PIP14_ARATH	Probable aquaporin PIP1-4	287	87.456	0
AUR62012229	49	46	44	62	22	20	19	28	39	23	31	31	-1.17	3.2	9.5e-08	3.58e-05	Q9FEL7	LAX2_MEDTR	Auxin transporter-like protein 2	326	82.515	0
AUR62012305	7	10	7	11	17	16	17	22	9	8	11	11	1.03	1.88	0.000650436	0.049536	F4JZC2	ENAS1_ARATH	Cytosolic endo-beta-N-acetylglucosaminidase 1	655	53.588	0
AUR62012314	8	4	11	9	19	16	37	20	6	9	11	10	1.51	2.07	8.21e-06	0.0016795	Q9FLB5	LAC12_ARATH	Laccase-12	565	73.982	0
AUR62012326	51	43	57	66	88	76	85	155	85	54	59	76	0.88	4.24	1.25e-05	0.00234564	Q94AK6	SAG20_ARATH	Senescence associated gene 20	126	55.556	8.93e-37
AUR62012343	43	62	78	120	115	133	133	221	273	212	202	230	1	4.77	2.05e-05	0.00342431	A7NY33	PER4_VITVI	Peroxidase 4	319	73.981	1.86e-176
AUR62012398	3	3	3	6	4	13	18	17	8	6	9	9	1.75	1.31	0.000113877	0.0129102	Q0URQ5	PFF1_PHANO	Vacuolar membrane protease	148	27.703	0.42
AUR62012440	2	5	6	5	8	13	21	15	4	8	2	14	1.63	1.44	4.2e-05	0.00597082	D2XNQ8	FLOT1_MEDTR	Flotillin-like protein 1	475	73.053	0
AUR62012478	3	1	1	7	13	12	19	10	0	1	0	0	2.14	1.3	1.12e-06	0.000306791	Q9SAH7	WRK40_ARATH	Probable WRKY transcription factor 40	310	43.226	9.25e-76
AUR62012483	37	41	38	54	40	82	75	114	22	52	26	48	0.85	3.89	0.000437282	0.0365334	P23586	STP1_ARATH	Sugar transport protein 1	525	69.333	0
AUR62012633	5	4	2	7	26	19	17	18	7	3	0	2	2.14	1.78	3.12e-08	1.38e-05	Q9M0X5	CRK25_ARATH	Cysteine-rich receptor-like protein kinase 25	628	47.611	0
AUR62012645	4	4	3	5	11	11	13	25	4	10	2	6	1.86	1.46	2.99e-06	0.000722934	A2CIR5	NPR4_ORYSJ	Ankyrin repeat-containing protein NPR4	532	23.308	9.61e-19
AUR62012721	62	24	63	54	75	93	97	99	37	22	36	52	0.85	4.13	0.000168829	0.0175413	P92979	APR1_ARATH	5'-adenylylsulfate reductase 1, chloroplastic	448	71.205	0
AUR62012765	55	71	59	100	26	37	50	47	20	28	32	60	-0.84	3.78	0.000118054	0.0133163	P31237	ACCO_ACTDE	1-aminocyclopropane-1-carboxylate oxidase	315	82.222	0
AUR62012922	2	1	2	2	4	6	10	8	3	5	1	3	1.92	0.61	0.000514221	0.0416768	Q9LXB8	PLPK1_ARATH	Protein PELPK1	365	46.301	3.72e-37
AUR62012930	1	4	3	9	5	15	27	14	1	4	3	3	1.81	1.49	0.000204009	0.0204378	P42764	JIPH_ATRCA	Jasmonate-induced protein homolog	180	30.556	2.97e-16
AUR62012951	22	22	32	27	12	14	11	14	19	11	29	22	-1.01	2.35	0.00030561	0.0278727	Q9LS72	PP261_ARATH	Pentatricopeptide repeat-containing protein At3g29230	315	61.905	2.46e-133
AUR62012970	22	20	28	36	30	46	59	57	21	17	21	31	0.85	3.23	0.000120038	0.0134722	Q9SX98	LHTL8_ARATH	Lysine histidine transporter-like 8	501	55.289	0
AUR62012988	125	106	117	116	50	86	58	71	102	128	112	132	-0.81	4.49	9.13e-05	0.0108392	F4JTP5	STY46_ARATH	Serine/threonine-protein kinase STY46	559	67.442	0
AUR62013012	2	2	7	7	14	16	10	17	8	9	1	7	1.64	1.45	1.48e-05	0.00265307	Q9FLC2	MO3_ARATH	Monooxygenase 3	401	49.377	1.71e-146
AUR62013150	21	14	28	25	38	31	43	49	29	12	28	37	0.87	2.99	0.000124811	0.0138689	O05413	NMO_BACSU	Probable nitronate monooxygenase	352	29.261	1.22e-30
AUR62013212	13	19	19	13	2	8	7	7	15	11	9	17	-1.41	1.65	0.000135391	0.0147877	Q9SZL6	MTEF6_ARATH	Transcription termination factor MTERF6, chloroplastic/mitochondrial	329	59.271	1.75e-145
AUR62013231	8	15	11	8	15	22	33	33	18	5	10	17	1.26	2.27	7.07e-05	0.0088958	Q5KS41	WSD11_ARATH	Wax ester synthase/diacylglycerol acyltransferase 11	480	33.75	5.67e-78
AUR62013246	13	18	9	14	55	23	65	73	15	28	8	12	1.95	3.09	3.84e-09	2.46e-06	Q8W3M4	Y4744_ARATH	Uncharacterized protein At4g06744	315	46.032	1.81e-85
AUR62013247	223	174	220	232	239	274	374	406	104	94	78	125	0.59	6.01	4.01e-06	0.000915687	Q9FMH8	RD21B_ARATH	Probable cysteine protease RD21B	436	65.826	0
AUR62013687	15	14	17	18	26	31	32	32	21	31	27	34	0.91	2.59	0.000252002	0.0237078	Q9FGK8	SC16B_ARATH	Protein transport protein SEC16B homolog	1141	45.048	0
AUR62013807	33	26	58	29	82	77	102	75	67	39	45	66	1.21	3.91	9.21e-07	0.000260961	Q9M1C7	AB9C_ARATH	ABC transporter C family member 9	1489	60.712	0
AUR62013964	76	44	94	57	103	127	134	134	30	48	25	65	0.88	4.56	3.37e-05	0.00504208	H2DH21	C7A29_PANGI	Cytochrome P450 CYP72A219	488	51.844	1.14e-174
AUR62013997	5	9	13	20	167	157	173	221	23	30	3	24	3.93	4.55	2.56e-72	5.72e-68	Q6XBF8	CDR1_ARATH	Aspartic proteinase CDR1	421	41.805	1.28e-89
AUR62013998	0	0	1	0	12	8	19	15	0	2	1	0	5.18	1.09	4.9e-14	7.31e-11	Q6XBF8	CDR1_ARATH	Aspartic proteinase CDR1	252	45.635	4.92e-47
AUR62014036	12	3	7	6	14	17	17	21	9	4	12	14	1.28	1.76	0.000150473	0.0160055	B0G107	SAMH1_DICDI	Deoxynucleoside triphosphate triphosphohydrolase SAMHD1 homolog	395	41.519	2.37e-101
AUR62014042	38	43	76	73	28	28	25	35	61	36	45	47	-0.97	3.43	3.79e-05	0.00548736	P92990	PGL3_ARATH	Polygalacturonase 1 beta-like protein 3	604	61.755	0
AUR62014053	39	26	44	54	189	229	272	258	95	77	52	95	2.54	5.08	1.37e-53	2.05e-49	O80763	NRX1_ARATH	Probable nucleoredoxin 1	568	58.451	0
AUR62014351	17	14	18	13	6	4	5	5	20	12	18	12	-1.61	1.56	5.76e-06	0.00125866	Q9LIS1	CR26L_ARATH	Protein ECERIFERUM 26-like	359	39.554	1.15e-71
AUR62014460	17	0	55	10	52	148	236	117	155	102	77	452	2.77	4.27	2.72e-05	0.00429327	Q6K5Q0	GL21_ORYSJ	Putative germin-like protein 2-1	212	46.226	6.17e-61
AUR62014531	48	60	72	73	157	140	150	139	68	72	37	81	1.23	4.69	7.32e-11	5.96e-08	Q9LQU4	PCR2_ARATH	Protein PLANT CADMIUM RESISTANCE 2	141	63.83	3.8e-57
AUR62014652	5	1	1	5	60	25	30	28	1	0	2	7	3.58	2.38	2.02e-13	2.51e-10	P32024	JI23_HORVU	23 kDa jasmonate-induced protein	178	37.64	2.07e-30
AUR62014795	292	372	327	415	162	265	222	242	247	363	267	274	-0.66	6.13	0.000321981	0.0289531	P24805	TSJT1_TOBAC	Stem-specific protein TSJT1	149	39.597	1.19e-27
AUR62014851	340	371	325	472	200	269	272	316	188	253	152	262	-0.52	6.28	0.000411155	0.0349582	B9DGG8	DRM1_ARATH	Dormancy-associated protein 1	128	59.375	2.99e-36
AUR62014972	23	39	31	31	12	12	12	21	9	23	25	22	-1.13	2.57	4.89e-05	0.00661952	Q9FFB6	ZFP34_ARATH	E3 ubiquitin-protein ligase RZFP34	115	74.783	1.12e-59
AUR62015076	16	15	13	19	20	34	30	42	24	46	20	33	0.99	2.62	0.000218264	0.021495	Q9FKH6	B561P_ARATH	Cytochrome b561 and DOMON domain-containing protein	394	53.553	6.57e-138
AUR62015107	13	12	16	14	26	25	38	49	11	19	12	21	1.31	2.64	7.14e-07	0.000214491	O94580	WSS2_SCHPO	DNA-dependent metalloprotease WSS1 homolog 2	259	31.274	1.9e-27
AUR62015125	3	9	6	4	7	16	19	31	10	18	6	10	1.66	1.73	7.87e-05	0.00978472	Q08508	ACCO4_PETHY	1-aminocyclopropane-1-carboxylate oxidase 4	277	77.978	1.84e-162
AUR62015128	8	14	18	7	17	26	28	43	16	23	11	17	1.24	2.4	8.7e-05	0.0104516	P93836	HPPD_ARATH	4-hydroxyphenylpyruvate dioxygenase	439	72.893	0
AUR62015133	21	32	39	45	78	62	65	76	58	51	48	78	1.05	3.71	1.7e-06	0.000437425	Q9SHJ8	HIBC8_ARATH	3-hydroxyisobutyryl-CoA hydrolase-like protein 5	380	74.474	0
AUR62015201	46	43	59	66	28	31	42	22	67	38	54	80	-0.78	3.41	0.000563372	0.0445731	P93472	DIM_PEA	Delta(24)-sterol reductase	565	81.239	0
AUR62015209	45	24	33	35	10	12	17	14	167	325	165	257	-1.37	2.63	6.54e-07	0.000205421	B6VJS4	ROMT_VITVI	Trans-resveratrol di-O-methyltransferase	333	44.144	2.59e-88
AUR62015210	52	26	45	75	13	13	13	18	81	116	89	164	-1.77	3.01	7.31e-10	5.28e-07	Q9SEP4	CHSY_ARAAL	Chalcone synthase	389	63.753	2.26e-178
AUR62015213	23	21	32	15	3	5	1	8	12	10	19	41	-2.4	1.9	1.87e-09	1.25e-06	Q9SEP4	CHSY_ARAAL	Chalcone synthase	388	63.66	9.38e-178
AUR62015297	16	10	14	11	5	7	3	4	9	1	7	10	-1.4	1.37	0.000347353	0.0306197	P0CG89	H4_SOYBN	Histone H4	103	100	2.93e-67
AUR62015441	10	6	11	13	28	26	26	27	15	8	6	13	1.42	2.29	6.76e-07	0.000207435	P43903	QOR_PSEAE	Quinone oxidoreductase	325	48.615	2.83e-101
AUR62015534	2	5	9	15	17	23	22	38	5	8	4	9	1.67	2.13	8.21e-07	0.000241746	Q9FNL7	PTR3_ARATH	Protein NRT1/ PTR FAMILY 5.2	575	69.217	0
AUR62015579	31	26	43	52	89	76	102	91	27	27	27	42	1.25	3.98	8.44e-11	6.75e-08	Q8H6H2	PHT14_ORYSJ	Probable inorganic phosphate transporter 1-4	533	80.113	0
AUR62015781	43	55	65	76	92	86	77	127	75	92	63	121	0.68	4.25	0.000396712	0.0341638	Q94JV4	SUI12_ARATH	Protein translation factor SUI1 homolog 2	113	78.761	1.21e-61
AUR62015907	1	2	3	7	11	6	15	14	6	4	5	6	1.78	1.16	3.82e-05	0.00551544	Q9FEW9	OPR3_SOLLC	12-oxophytodienoate reductase 3	208	57.692	2.75e-74
AUR62015925	131	139	129	130	186	171	231	249	166	151	149	165	0.64	5.38	1.35e-05	0.00248176	Q9SZ11	GPDL3_ARATH	Glycerophosphodiester phosphodiesterase GDPDL3	759	54.414	0
AUR62015956	1	1	0	0	11	5	12	4	9	2	0	2	3.71	0.59	3.1e-06	0.000738647	Q6JN46	EIX2_SOLLC	Receptor-like protein EIX2	1031	33.657	5.15e-128
AUR62016026	12	8	9	13	23	29	31	48	13	15	11	15	1.62	2.5	9e-09	4.91e-06	Q9ZUT5	PP191_ARATH	Pentatricopeptide repeat-containing protein At2g37310	493	52.738	1.44e-178
AUR62016043	1	4	0	1	5	9	5	8	1	1	0	2	2.08	0.56	0.000582677	0.0458072	P93005	PP181_ARATH	Pentatricopeptide repeat-containing protein At2g33680	672	55.952	0
AUR62016100	209	192	289	390	117	98	123	180	153	230	149	332	-1.05	5.58	2.99e-08	1.34e-05	P17641	PRS1_SOLTU	Pathogenesis-related protein STH-21	158	45.57	1.09e-35
AUR62016194	0	1	0	1	6	5	6	9	0	0	0	0	3.4	0.4	3.08e-06	0.000737157	P93836	HPPD_ARATH	4-hydroxyphenylpyruvate dioxygenase	298	57.383	8.81e-108
AUR62016314	12	10	5	16	28	26	32	50	11	18	12	13	1.64	2.54	1.52e-08	7.84e-06	F4I9E1	NFD4_ARATH	Protein NUCLEAR FUSION DEFECTIVE 4	544	23.162	1.47e-29
AUR62016318	191	170	175	180	91	115	148	138	283	200	192	240	-0.56	5.2	0.000257277	0.0241028	F4HZK4	REC3_ARATH	Protein REDUCED CHLOROPLAST COVERAGE 3	1425	49.825	0
AUR62016385	25	20	35	38	49	65	75	80	26	44	39	43	1.19	3.59	1.5e-09	1.05e-06	Q9LK64	AB3C_ARATH	ABC transporter C family member 3	1489	67.025	0
AUR62016665	0	1	0	0	3	4	5	4	0	1	1	2	3.46	-0.01	0.000276235	0.025558	Q8GZP5	AOS3_SOLLC	Allene oxide synthase 3	470	52.979	0
AUR62016668	3	2	4	2	10	7	5	15	3	1	2	1	1.7	0.94	0.000589651	0.0461629	Q8GZP5	AOS3_SOLLC	Allene oxide synthase 3	480	53.958	0
AUR62016684	8	9	8	19	25	19	32	27	16	13	11	17	1.22	2.29	3.18e-05	0.00480904	Q949V6	ARI1_ARATH	Probable E3 ubiquitin-protein ligase ARI1	571	54.641	0
AUR62016732	32	29	37	55	71	67	88	72	61	49	39	43	0.97	3.81	6.61e-07	0.000205421	O65902	ACAP1_ARATH	Cyclase-associated protein 1	476	67.437	0
AUR62016840	196	188	228	203	217	298	423	314	242	194	281	176	0.6	5.97	0.000554876	0.0439786	Q96412	SPE1_DIACA	Arginine decarboxylase	754	72.414	0
AUR62016866	16	21	29	27	55	79	64	79	29	29	17	47	1.58	3.54	1.05e-12	1.15e-09	Q9FH97	EPS1_ARATH	Protein ENHANCED PSEUDOMONAS SUSCEPTIBILITY 1	472	32.415	1.59e-60
AUR62016980	0	0	0	0	2	9	22	9	0	0	0	2	6.38	0.79	2.23e-08	1.06e-05	Q9M2I0	MCC25_ARATH	MATH domain and coiled-coil domain-containing protein	115	31.304	9.04e-07
AUR62016982	175	279	215	294	103	163	134	155	220	268	210	206	-0.8	5.53	0.000167926	0.0174882	P24805	TSJT1_TOBAC	Stem-specific protein TSJT1	149	39.597	1.18e-27
AUR62017033	37	51	49	40	25	25	26	20	30	23	49	41	-0.88	3.13	0.000427741	0.0359375	Q9ST69	RR5_SPIOL	30S ribosomal protein S5, chloroplastic	262	91.603	0
AUR62017318	2	4	6	2	9	7	14	17	5	6	6	6	1.71	1.2	6.86e-05	0.00870576	Q41328	PTI1_SOLLC	Pto-interacting protein 1	344	67.151	1.75e-153
AUR62017319	12	1	9	11	11	19	20	26	35	21	6	40	1.19	1.9	0.00054316	0.0431263	A9YF60	SGR_CAPAN	Protein STAY-GREEN homolog, chloroplastic	166	60.241	3.08e-64
AUR62017453	45	20	24	17	11	6	9	6	51	55	47	86	-1.73	2.22	2.15e-05	0.00353049	Q941R6	MLP31_ARATH	MLP-like protein 31	145	45.517	6.18e-36
AUR62017533	17	9	11	11	16	18	37	36	19	51	14	26	1.12	2.35	0.00034455	0.030553	Q9FKH6	B561P_ARATH	Cytochrome b561 and DOMON domain-containing protein	390	54.359	7.52e-140
AUR62017604	19	11	20	20	5	9	9	7	8	16	18	7	-1.21	1.8	0.00021148	0.021092	Q9S728	PDF1_ARATH	Protodermal factor 1	182	42.857	4.45e-28
AUR62017643	2	3	3	3	14	7	13	12	3	1	4	2	2.01	1.13	6.41e-06	0.00136706	Q38834	R13L4_ARATH	Disease resistance RPP13-like protein 4	848	56.722	0
AUR62017676	62	45	80	56	18	38	15	32	9	8	28	28	-1.23	3.45	1.74e-05	0.00303024	P51090	CHSY_VITVI	Chalcone synthase	389	62.468	1.83e-175
AUR62017829	29	33	32	27	2	6	11	17	17	16	32	27	-1.77	2.38	1.39e-08	7.22e-06	P49730	RIR2_TOBAC	Ribonucleoside-diphosphate reductase small chain	333	83.784	0
AUR62017865	157	179	157	151	89	97	82	92	120	79	121	131	-0.84	4.96	2.33e-05	0.00379524	A0A1D6LAB7	RH3B_MAIZE	DEAD-box ATP-dependent RNA helicase 3B, chloroplastic	682	67.009	0
AUR62017994	36	35	56	42	18	20	22	25	28	31	21	56	-0.99	3.02	1.49e-05	0.00265902	Q9WTS6	TEN3_MOUSE	Teneurin-3	113	27.434	0.26
AUR62018093	23	17	31	33	35	47	40	52	33	30	26	36	0.75	3.14	0.000650217	0.049536	Q9M7Z1	ODB2_ARATH	Lipoamide acyltransferase component of branched-chain alpha-keto	434	55.76	9.68e-160
AUR62018208	26	24	26	23	10	7	13	15	17	9	26	24	-1.14	2.27	5.27e-05	0.00697883	P0CG89	H4_SOYBN	Histone H4	103	100	2.93e-67
AUR62018209	12	18	23	24	7	12	6	7	16	6	22	6	-1.25	1.91	0.000169706	0.0175917	P0CG89	H4_SOYBN	Histone H4	103	100	2.93e-67
AUR62018276	24	27	19	28	12	11	12	6	22	8	16	22	-1.24	2.23	8.23e-05	0.0101057	Q7XWU3	CADH6_ORYSJ	Probable cinnamyl alcohol dehydrogenase 6	357	71.709	0
AUR62018280	23	12	24	17	8	9	7	7	16	13	11	9	-1.28	1.89	0.000115331	0.013042	Q9LNU3	EXP11_ARATH	Expansin-A11	237	78.481	5.38e-139
AUR62018309	1	2	5	5	9	11	12	13	5	17	9	11	1.75	1.15	3.1e-05	0.00474316	Q9FLD5	ASD_ARATH	AAA-ATPase ASD, mitochondrial	380	55	3.33e-146
AUR62018310	2	3	4	5	16	7	12	15	0	1	0	2	1.8	1.26	2.93e-05	0.00456073	Q9LJJ7	AATP9_ARATH	AAA-ATPase At3g28580	445	51.91	3.2e-156
AUR62018312	1	1	5	4	5	11	18	10	1	2	0	0	1.95	1.09	7.02e-05	0.00888148	Q9LJJ7	AATP9_ARATH	AAA-ATPase At3g28580	462	53.463	5.08e-174
AUR62018315	4	7	8	3	20	24	18	26	10	4	6	6	1.97	1.92	4.42e-09	2.79e-06	Q9LJJ5	AATPB_ARATH	AAA-ATPase At3g28610	261	60.153	8.79e-106
AUR62018349	9	16	8	13	39	40	52	28	6	9	6	11	1.79	2.74	1.97e-08	9.49e-06	Q9LDH1	SIB1_ARATH	Sigma factor binding protein 1, chloroplastic	23	56.522	2.8
AUR62018495	61	50	84	81	123	140	133	130	100	61	64	103	0.95	4.62	5.42e-08	2.19e-05	Q93ZN2	ALKR4_ARATH	Probable aldo-keto reductase 4	344	80.233	0
AUR62018527	33	53	55	93	24	17	37	32	68	73	24	87	-1.08	3.42	8.05e-05	0.00995483	P35694	XTH2_SOYBN	Xyloglucan endotransglucosylase/hydrolase 2	286	60.49	4.43e-120
AUR62018567	121	133	131	107	59	73	87	63	112	65	106	98	-0.81	4.58	8.14e-05	0.0100452	P08927	RUBB_PEA	RuBisCO large subunit-binding protein subunit beta,	611	85.925	0
AUR62018661	0	0	0	2	4	7	6	11	0	1	1	0	3.51	0.46	8.83e-07	0.000253606	Q02968	MVP_CAMVE	Movement protein	132	30.303	1e-09
AUR62018684	15	8	12	18	14	33	35	33	16	18	3	18	1.11	2.46	0.000212288	0.0211255	Q9SND9	Y3028_ARATH	Uncharacterized acetyltransferase At3g50280	447	35.347	9.6e-83
AUR62018906	4	5	7	5	5	22	21	29	0	3	1	7	1.82	1.76	1.75e-05	0.00303024	Q38910	XTH23_ARATH	Probable xyloglucan endotransglucosylase/hydrolase protein 23	276	72.826	2.96e-150
AUR62019082	324	379	462	585	266	203	265	332	442	182	292	397	-0.7	6.4	1.39e-05	0.00252819	O24058	MT2_MALDO	Metallothionein-like protein type 2	65	61.538	1.52e-17
AUR62019188	4	1	6	4	7	12	20	17	13	17	7	15	1.86	1.38	9.9e-06	0.00194476	P37273	PSY2_SOLLC	Phytoene synthase 2, chloroplastic (Fragment)	286	58.392	3.48e-126
AUR62019246	9	11	13	9	30	20	40	35	18	24	16	20	1.55	2.46	6.9e-08	2.71e-05	O24370	LOX21_SOLTU	Linoleate 13S-lipoxygenase 2-1, chloroplastic	834	60.192	0
AUR62019319	8	6	11	8	3	2	0	2	3	2	3	6	-2.16	0.75	4.3e-05	0.00604193	A0A0B6VQ48	PAR1_ROSHC	Phenylacetaldehyde reductase	319	64.577	2e-150
AUR62019321	25	22	25	20	43	43	71	84	24	30	16	35	1.36	3.38	6.6e-09	3.74e-06	A0A0B6VQ48	PAR1_ROSHC	Phenylacetaldehyde reductase	321	70.717	1.99e-170
AUR62019637	32	28	28	27	6	11	14	22	30	31	31	48	-1.14	2.46	4.34e-05	0.00605278	F4IWA8	TBL41_ARATH	Protein trichome birefringence-like 41	322	51.863	1.03e-129
AUR62019697	16	19	16	23	38	27	45	32	20	21	9	22	0.94	2.8	0.000295083	0.0270781	H2DH21	C7A29_PANGI	Cytochrome P450 CYP72A219	351	56.41	2.13e-141
AUR62019741	49	52	48	49	27	22	35	27	37	16	31	35	-0.84	3.29	0.000127363	0.0140134	A7PZL3	PGLR_VITVI	Probable polygalacturonase	451	75.166	0
AUR62019831	53	47	76	62	37	23	30	23	26	28	42	48	-1.05	3.47	1.47e-05	0.00264727	Q42059	GUN6_ARATH	Endoglucanase 6	643	72.162	0
AUR62019879	44	31	44	35	15	24	15	23	26	15	33	50	-1	2.9	8.39e-05	0.010211	P0CG89	H4_SOYBN	Histone H4	103	100	2.93e-67
AUR62020080	50	30	64	50	156	155	139	163	155	70	84	155	1.68	4.64	3.72e-16	7.57e-13	Q03666	GSTX4_TOBAC	Probable glutathione S-transferase	219	68.037	1.68e-113
AUR62020150	7	9	7	7	24	11	22	24	15	14	12	10	1.41	1.93	3.36e-05	0.00504208	M0ZYF3	INDA1_SOLTU	Internal alternative NAD(P)H-ubiquinone oxidoreductase A1, mitochondrial	421	76.247	0
AUR62020184	21	20	33	43	34	43	54	78	90	95	76	86	0.83	3.34	0.000430267	0.0360146	A0A0C3VJP4	SCP1_MEDTR	Serine carboxypeptidase 1	457	58.643	7.75e-174
AUR62020215	24	18	42	28	37	47	47	82	43	27	31	41	0.91	3.34	0.000259528	0.0242123	P43644	DNJH_ATRNU	DnaJ protein homolog ANJ1	417	96.882	0
AUR62020342	20	15	23	15	5	8	9	13	7	9	13	14	-1.06	1.89	0.000595396	0.0462982	Q8S9L5	TIG_ARATH	Trigger factor-like protein TIG, Chloroplastic	471	63.482	0
AUR62020567	3	3	3	5	12	11	8	15	3	4	3	3	1.68	1.19	4.34e-05	0.00605278	Q8VWQ5	WRK50_ARATH	Probable WRKY transcription factor 50	126	52.381	2.6e-37
AUR62020592	44	45	52	46	20	27	36	19	23	27	34	18	-0.87	3.2	0.000213933	0.021195	Q42371	ERECT_ARATH	LRR receptor-like serine/threonine-protein kinase ERECTA	976	79.098	0
AUR62020851	116	119	120	102	52	75	62	65	107	69	90	84	-0.85	4.46	2.14e-05	0.00351505	P08927	RUBB_PEA	RuBisCO large subunit-binding protein subunit beta,	611	85.925	0
AUR62020856	29	33	32	32	11	12	20	12	16	23	34	22	-1.2	2.57	7.19e-06	0.00149002	P82277	RRP2_SPIOL	30S ribosomal protein 2, chloroplastic	146	93.151	1.14e-95
AUR62020875	25	14	27	27	26	52	58	70	22	15	18	25	1.13	3.23	1.17e-05	0.00222245	O23264	SEBP1_ARATH	Selenium-binding protein 1	478	78.243	0
AUR62020895	16	8	16	34	67	58	46	22	35	15	27	45	1.49	3.11	0.000237303	0.022754	A7MAS5	75L17_MALDO	Phloretin 4'-O-glucosyltransferase	483	60.248	0
AUR62020924	111	90	142	120	206	245	225	249	189	181	106	229	1.01	5.4	6.27e-11	5.2e-08	Q7XT99	AKR2_ORYSJ	Probable aldo-keto reductase 2	346	73.699	0
AUR62021057	9	11	15	14	22	20	24	33	49	19	29	33	1	2.3	0.000357812	0.0314797	Q9LYS2	AB10C_ARATH	ABC transporter C family member 10	1497	65.063	0
AUR62021058	29	20	43	39	100	67	110	74	72	40	39	67	1.45	3.91	6.34e-09	3.66e-06	Q9LYS2	AB10C_ARATH	ABC transporter C family member 10	1489	65.547	0
AUR62021070	15	7	18	29	32	37	62	50	10	10	7	25	1.39	2.98	3.33e-07	0.000114664	P51614	CHIT3_VITVI	Acidic endochitinase	265	67.925	7.65e-133
AUR62021071	16	11	19	10	40	23	35	41	31	10	14	13	1.3	2.67	5.01e-06	0.00110441	Q9SZ67	WRK19_ARATH	Probable WRKY transcription factor 19	290	47.241	4.43e-66
AUR62021115	5	4	2	6	33	16	26	34	6	8	3	7	2.65	2.09	2.05e-12	2.19e-09	O03982	HIP39_ARATH	Heavy metal-associated isoprenylated plant protein 39	67	61.194	2.43e-19
AUR62021123	12	18	18	16	4	7	9	10	10	10	11	10	-1.09	1.72	0.00062515	0.0483503	A7PZL3	PGLR_VITVI	Probable polygalacturonase	433	63.51	0
AUR62021143	44	59	86	75	101	100	154	105	44	44	58	71	0.81	4.47	0.000108486	0.0125066	O04023	SRC2_ARATH	Protein SRC2 homolog	135	26.667	1.44e-05
AUR62021180	4	3	5	5	16	11	16	8	2	6	1	1	1.57	1.34	0.000179632	0.0184498	Q6JN46	EIX2_SOLLC	Receptor-like protein EIX2	560	32.5	1.48e-60
AUR62021230	8	13	12	12	30	24	32	55	13	12	10	13	1.62	2.59	2.31e-08	1.07e-05	Q8W468	ARI8_ARATH	Probable E3 ubiquitin-protein ligase ARI8	481	38.669	1.9e-93
AUR62021285	28	27	25	24	7	6	17	4	16	14	29	15	-1.61	2.22	1.28e-06	0.000342858	Q9FLI4	SBT13_ARATH	Subtilisin-like protease SBT1.3	740	67.838	0
AUR62021332	45	25	40	44	50	65	65	88	51	31	38	50	0.79	3.71	7.61e-05	0.00951328	Q9LJX4	PUM5_ARATH	Pumilio homolog 5	1020	41.373	0
AUR62021422	75	52	81	77	93	130	156	215	72	44	39	77	1.03	4.73	8.35e-08	3.25e-05	P51615	MAOX_VITVI	NADP-dependent malic enzyme	575	85.565	0
AUR62021481	4	8	8	6	1	1	0	1	2	4	0	1	-2.92	0.43	1.54e-05	0.00273438	Q9SSK5	MLP43_ARATH	MLP-like protein 43	150	46	1.22e-35
AUR62021482	25	35	17	16	4	3	10	8	11	27	10	2	-1.93	2.02	1.63e-06	0.000420858	Q9SSK5	MLP43_ARATH	MLP-like protein 43	149	40.94	1.92e-30
AUR62021485	16	18	27	24	5	8	15	13	12	6	9	16	-1.05	2.08	0.000480965	0.0395921	Q9SSK5	MLP43_ARATH	MLP-like protein 43	150	40	2.41e-31
AUR62021595	48	53	42	32	16	23	29	23	40	43	44	22	-0.97	3.09	0.000346422	0.0305978	O80363	RK17_TOBAC	50S ribosomal protein L17, chloroplastic	213	70.423	1.13e-93
AUR62021672	60	73	86	79	43	40	41	39	69	26	67	59	-0.86	3.85	1.12e-05	0.00216122	Q9ZS34	CHLP_TOBAC	Geranylgeranyl diphosphate reductase, chloroplastic	472	81.992	0
AUR62021748	17	31	38	38	37	48	63	82	80	81	79	80	0.87	3.46	0.000226396	0.0219919	Q9LV10	PTR53_ARATH	Protein NRT1/ PTR FAMILY 2.11	576	49.132	0
AUR62021863	1	2	3	13	9	18	28	38	8	10	3	7	2.25	1.92	1.35e-06	0.000360662	O80436	PTR29_ARATH	Protein NRT1/ PTR FAMILY 5.5	545	35.78	8.06e-95
AUR62022040	27	32	42	60	65	65	83	93	51	38	36	60	0.93	3.85	1.09e-06	0.000301053	P49047	VPEA_ARATH	Vacuolar-processing enzyme alpha-isozyme	467	56.317	0
AUR62022132	12	12	24	22	60	73	76	107	6	7	7	15	2.16	3.58	1.24e-22	5.03e-19	Q9LV60	CRR55_ARATH	Cysteine-rich repeat secretory protein 55	246	52.846	1.21e-84
AUR62022163	61	60	61	68	26	41	30	34	37	53	41	64	-0.93	3.58	6.26e-06	0.00134067	Q41951	TIP21_ARATH	Aquaporin TIP2-1	152	82.237	6e-84
AUR62022174	68	69	64	75	38	43	43	54	57	46	56	43	-0.64	3.82	0.000392625	0.0339537	P08927	RUBB_PEA	RuBisCO large subunit-binding protein subunit beta,	584	77.568	0
AUR62022346	14	8	23	19	32	48	53	59	5	9	5	9	1.58	3.02	2.3e-10	1.75e-07	Q9FEP7	SUT13_ARATH	Sulfate transporter 1.3	640	76.719	0
AUR62022375	23	29	34	29	48	46	51	61	29	29	19	33	0.84	3.34	4.3e-05	0.00604193	B9FSC8	OPR11_ORYSJ	Putative 12-oxophytodienoate reductase 11	196	79.082	5.68e-116
AUR62022492	5	3	6	8	15	16	19	18	4	6	3	4	1.6	1.67	6.35e-07	0.00020288	Q9XGY7	FAR_SIMCH	Alcohol-forming fatty acyl-CoA reductase	491	53.157	0
AUR62022592	8	9	15	8	17	26	21	22	12	11	9	12	1.1	2.09	0.000407323	0.0348098	Q8VZJ9	CRCK2_ARATH	Calmodulin-binding receptor-like cytoplasmic kinase 2	372	62.903	1.58e-160
AUR62022692	27	31	25	31	14	12	13	18	28	25	35	22	-1	2.49	0.000189522	0.019158	P24613	RK21_SPIOL	50S ribosomal protein L21, chloroplastic	242	78.926	1.83e-114
AUR62022854	141	171	185	192	75	114	99	121	239	200	178	231	-0.76	5.07	3.47e-06	0.000812788	Q39196	PIP14_ARATH	Probable aquaporin PIP1-4	287	87.805	0
AUR62022939	2	6	8	4	17	11	12	14	9	7	11	16	1.41	1.44	0.000345616	0.030587	O82179	GCSH2_ARATH	Glycine cleavage system H protein 2,	156	73.077	4.24e-78
AUR62023223	6	8	11	5	15	14	26	21	2	11	2	8	1.32	1.87	5.59e-05	0.00734419	Q9SCZ4	FERON_ARATH	Receptor-like protein kinase FERONIA	934	45.075	0
AUR62023240	1	3	3	7	11	16	10	18	3	1	3	2	1.94	1.35	3.05e-06	0.000734872	Q04GY7	ADDA_OENOB	ATP-dependent helicase/nuclease subunit A	104	28.846	1.9
AUR62023310	724	735	568	622	456	363	349	385	715	436	830	702	-0.77	7.01	0.000531883	0.0427617	P16032	RBS1_MESCR	Ribulose bisphosphate carboxylase small subunit, chloroplastic	180	80.556	3.23e-105
AUR62023321	45	47	53	54	63	62	88	90	56	58	75	85	0.6	3.96	0.000377854	0.0329196	Q84L30	RD23D_ARATH	Ubiquitin receptor RAD23d	392	67.857	3.36e-174
AUR62023332	39	67	53	50	28	18	24	30	32	28	40	56	-1.08	3.3	3.54e-05	0.00523204	P82191	RK3_SPIOL	50S ribosomal protein L3, chloroplastic	305	90.164	0
AUR62023354	17	13	16	8	4	1	7	4	6	15	17	10	-1.74	1.37	6.47e-05	0.00830511	F4HVY0	CER1_ARATH	Very-long-chain aldehyde decarbonylase CER1	623	60.514	0
AUR62023377	9	6	5	5	12	16	17	32	3	2	3	2	1.58	1.82	1.14e-05	0.00216518	B9FXV5	IF4G_ORYSJ	Eukaryotic translation initiation factor 4G	955	51.728	0
AUR62023473	7	1	5	2	13	13	17	22	0	2	2	2	2.07	1.52	4.98e-08	2.03e-05	Q9T0A0	LACS4_ARATH	Long chain acyl-CoA synthetase 4	658	67.173	0
AUR62023474	42	33	43	41	78	74	72	112	47	44	29	37	1.07	3.94	1.68e-08	8.27e-06	O65717	CNGC1_ARATH	Cyclic nucleotide-gated ion channel 1	622	59.968	0
AUR62023551	1	3	6	5	7	7	23	17	4	7	2	2	1.79	1.34	0.000212915	0.0211409	B9G300	AB52G_ORYSJ	ABC transporter G family member 52	1370	50.876	0
AUR62023749	44	63	49	53	30	24	18	24	47	46	54	51	-1.12	3.28	2.47e-05	0.00398185	P34791	CP20C_ARATH	Peptidyl-prolyl cis-trans isomerase CYP20-3, chloroplastic	261	60.536	1.71e-104
AUR62023770	0	0	3	4	10	11	8	11	1	1	1	1	2.43	0.92	3.83e-07	0.000129828	Q9C550	LEU12_ARATH	2-isopropylmalate synthase 2, chloroplastic	176	77.273	2.28e-95
AUR62023771	28	26	37	30	49	52	57	81	47	28	41	51	0.97	3.49	9.83e-07	0.000273373	Q9C550	LEU12_ARATH	2-isopropylmalate synthase 2, chloroplastic	574	74.739	0
AUR62023773	4	11	8	10	3	1	2	2	13	1	15	8	-1.98	0.78	0.000249412	0.0235136	Q9W698	1A1L1_TAKRU	1-aminocyclopropane-1-carboxylate synthase-like protein 1	58	34.483	0.00066
AUR62023843	5	76	6	6	3	2	5	2	4	8	8	7	-3.05	1.9	0.000392756	0.0339537	Q9LMN6	WAK4_ARATH	Wall-associated receptor kinase 4	724	45.304	0
AUR62023871	67	49	74	96	41	36	49	53	146	143	143	219	-0.67	3.84	0.000368349	0.032154	Q941R6	MLP31_ARATH	MLP-like protein 31	150	44.667	1.7e-45
AUR62023953	5	3	11	9	14	11	21	18	9	4	7	9	1.18	1.69	0.000422912	0.0356656	F4HW02	GAT1_ARATH	GABA transporter 1	450	65.111	0
AUR62023979	7	5	14	12	43	51	75	71	16	15	10	11	2.64	3.13	3.01e-24	1.68e-20	Q9SJK3	AGO5_ARATH	Protein argonaute 5	882	60.884	0
AUR62024168	54	20	42	35	58	115	70	121	15	24	29	31	1.26	3.99	2.05e-05	0.00342431	P93257	MTDH_MESCR	Probable mannitol dehydrogenase	361	81.717	0
AUR62024204	3	1	4	3	9	10	12	7	5	8	5	9	1.74	0.97	0.000149923	0.015985	Q9FYL3	ALB4_ARATH	ALBINO3-like protein 1, chloroplastic	302	75.166	1.6e-151
AUR62024246	8	8	10	9	11	23	27	29	31	44	23	32	1.34	2.07	2.78e-05	0.00437104	P28342	GSTZ1_DIACA	Glutathione S-transferase 1	202	60.396	7.99e-85
AUR62024251	2	8	9	12	18	19	15	24	13	6	11	13	1.28	1.88	5.86e-05	0.00765339	Q9LIN2	GDL53_ARATH	GDSL esterase/lipase At3g26430	354	63.842	1.85e-175
AUR62024357	2	4	3	2	8	7	10	13	6	12	17	17	1.74	0.96	0.000144761	0.0154714	Q9SQQ9	PHL9_ARATH	Myb-related protein 2	425	47.059	3.1e-109
AUR62024416	7	9	16	17	32	19	30	44	65	66	28	55	1.34	2.5	4.35e-06	0.000980011	W8JMU7	CYQ32_CATRO	Cytochrome P450 81Q32	505	44.752	5.87e-155
AUR62024492	10	10	15	11	31	14	26	32	15	6	4	15	1.15	2.31	0.000218882	0.021495	Q9ZSK5	ZOG_PHALU	Zeatin O-glucosyltransferase	467	51.178	2.95e-151
AUR62024594	0	1	5	4	9	15	18	21	0	2	3	1	2.59	1.41	4.14e-10	3.09e-07	O22893	GOLS1_ARATH	Galactinol synthase 1	344	73.837	0
AUR62024669	202	244	226	362	112	103	131	133	135	129	83	97	-1.1	5.52	1.47e-10	1.13e-07	Q94KD8	BXL2_ARATH	Probable beta-D-xylosidase 2	763	73.657	0
AUR62024760	15	13	9	12	26	22	35	22	12	12	11	19	1.09	2.36	0.000318172	0.0287259	Q6NPM8	HIS7_ARATH	Bifunctional phosphatase IMPL2, chloroplastic	263	50.57	1.19e-84
AUR62024834	11	11	7	11	3	3	0	6	5	6	6	11	-1.7	1.03	0.000245835	0.0234649	P82715	PPD5_ARATH	PsbP domain-containing protein 5, chloroplastic	273	58.974	2.02e-106
AUR62024863	32	47	51	42	69	58	96	87	11	28	10	26	0.84	3.9	3.59e-05	0.00524775	H6WS93	PDR1_PETAX	Pleiotropic drug resistance protein 1	1455	70.172	0
AUR62024873	82	75	94	121	44	21	51	46	140	77	102	104	-1.19	4.04	2.45e-08	1.12e-05	A1BG28	ARGR_CHLPD	Arginine repressor	68	27.941	0.18
AUR62024933	23	23	15	18	3	4	3	14	11	20	15	15	-1.74	1.84	6.45e-06	0.00136812	A5PKD8	IBPL1_BOVIN	Insulin-like growth factor-binding protein-like 1	47	42.553	2.7
AUR62025007	27	27	37	34	42	42	61	69	49	40	35	60	0.76	3.41	0.000118866	0.0133742	Q9FS88	MBCD_SOLTU	2-methylacyl-CoA dehydrogenase, mitochondrial	431	74.942	0
AUR62025028	34	29	22	22	9	10	20	11	18	15	34	12	-1.12	2.38	0.000364681	0.0319442	Q9LSS5	ICR3_ARATH	Interactor of constitutive active ROPs 3	621	46.377	6.83e-143
AUR62025234	9	16	22	22	6	3	11	4	6	15	2	20	-1.5	1.71	8.47e-05	0.0102788	P94072	GL33_ARATH	Germin-like protein subfamily 3 member 3	199	46.734	5.52e-62
AUR62025251	61	40	76	81	110	96	111	154	107	68	86	124	0.87	4.47	1.1e-06	0.000301053	Q8RWQ9	ALEUL_ARATH	Thiol protease aleurain-like	294	80.952	0
AUR62025301	7	7	19	14	31	24	32	32	19	19	19	15	1.34	2.45	1.95e-06	0.000490176	O81211	RBOHE_ARATH	Respiratory burst oxidase homolog protein E	938	57.783	0
AUR62025418	4	3	7	11	11	10	20	29	4	3	2	2	1.45	1.72	0.00010684	0.0123628	P57758	CTNS_ARATH	Cystinosin homolog	221	66.516	9.47e-104
AUR62025473	4	2	1	0	8	11	6	12	1	0	1	7	2.32	0.85	1.29e-05	0.0024143	Q9SR36	GSTU8_ARATH	Glutathione S-transferase U8	221	56.109	4.91e-85
AUR62025509	11	14	31	43	27	86	58	105	15	31	27	50	1.49	3.53	4.9e-05	0.00661952	D0E0C7	FRA13_FRAAN	Major strawberry allergen Fra a 1-3	160	43.125	5.59e-39
AUR62025538	5	3	9	7	15	11	18	20	4	2	3	3	1.39	1.64	2.6e-05	0.00413638	Q9FNB5	AB6G_ARATH	ABC transporter G family member 6	680	78.088	0
AUR62025630	9	13	8	16	23	43	32	49	11	17	7	16	1.66	2.65	1.9e-08	9.25e-06	P60838	SUMM2_ARATH	Disease resistance protein SUMM2	498	27.108	1.31e-30
AUR62025641	23	30	32	44	10	14	21	23	37	24	44	39	-0.92	2.67	0.000246908	0.0234752	Q0WPA5	MSR2_ARATH	Protein MANNAN SYNTHESIS-RELATED 2	213	60.094	7.69e-95
AUR62025664	21	30	30	26	36	45	56	66	42	41	35	34	0.91	3.29	3.06e-05	0.00472333	Q9LDU6	ST7R_ARATH	7-dehydrocholesterol reductase	431	86.543	0
AUR62025864	23	33	48	35	17	16	19	16	28	23	28	36	-1.02	2.74	0.000135373	0.0147877	P28643	FABG_CUPLA	3-oxoacyl-[acyl-carrier-protein] reductase, chloroplastic	270	78.889	1.21e-145
AUR62025955	20	20	22	29	46	25	62	45	94	94	63	50	0.96	3.09	0.000249076	0.0235136	Q9M5J9	PGIP1_ARATH	Polygalacturonase inhibitor 1	311	43.73	1.44e-74
AUR62026051	18	20	34	34	42	34	47	71	24	41	41	46	0.86	3.23	0.000228398	0.0221261	Q84M24	AB1A_ARATH	ABC transporter A family member 1	1895	67.757	0
AUR62026077	16	18	11	14	25	45	35	38	6	14	2	11	1.26	2.72	8.59e-06	0.00173975	Q9ZSK5	ZOG_PHALU	Zeatin O-glucosyltransferase	463	50.108	3.25e-148
AUR62026214	16	20	18	17	5	7	6	10	10	9	16	7	-1.33	1.79	3.83e-05	0.00551544	Q38853	STR15_ARATH	Rhodanese-like domain-containing protein 15, chloroplastic	135	60.741	3.2e-54
AUR62026400	343	415	431	474	183	236	208	344	398	353	283	492	-0.79	6.31	9.76e-07	0.000273373	P27177	PRIO_CHICK	Major prion protein homolog	64	45.312	2.36e-06
AUR62026452	14	11	37	24	4	0	12	2	10	16	4	23	-2.21	1.84	1.57e-05	0.00276303	Q9LKP7	CHSY_DIAMO	Chalcone synthase	390	80.513	0
AUR62026575	0	0	0	2	11	16	14	19	1	0	0	0	4.59	1.22	9.27e-16	1.73e-12	O48676	U74B1_ARATH	UDP-glycosyltransferase 74B1	454	44.934	2.92e-123
AUR62026737	11	14	11	3	20	20	34	34	20	41	20	34	1.43	2.29	1.3e-05	0.00242313	Q9FS16	EXTN3_ARATH	Extensin-3	108	47.222	3
AUR62026770	1	4	5	0	7	19	14	16	5	5	4	4	2.42	1.3	6.26e-07	0.000201741	Q9CAI3	CADH1_ARATH	Probable cinnamyl alcohol dehydrogenase 1	354	73.164	0
AUR62026800	31	24	46	25	14	18	18	9	42	56	55	73	-1.08	2.6	0.000492461	0.0402425	Q05957	PDP_DIACA	Petal death protein	297	80.471	1.33e-173
AUR62026922	6	2	5	9	17	9	14	17	31	13	27	20	1.36	1.51	0.000184106	0.0187801	Q9SJM1	ACR10_ARATH	ACT domain-containing protein ACR10	415	60.964	0
AUR62026942	154	164	217	213	115	95	100	75	378	293	331	359	-0.92	5.12	1.51e-05	0.00268184	O82598	TIP13_ARATH	Aquaporin TIP1-3	250	62.8	9.35e-99
AUR62026966	3	1	1	2	6	12	5	9	1	1	0	2	2.12	0.72	0.000225352	0.021938	Q9LJ86	LTPG5_ARATH	Non-specific lipid transfer protein GPI-anchored 5	121	55.372	2.21e-37
AUR62027011	16	8	17	15	19	21	39	35	25	27	12	22	1.01	2.47	0.000292034	0.0268533	Q8S8M0	WIH2_ARATH	Cysteine-rich and transmembrane domain-containing protein WIH2	35	85.714	2.82e-06
AUR62027086	25	25	31	25	40	43	46	65	31	19	36	30	0.86	3.24	4.84e-05	0.00660892	Q9FME8	OPT4_ARATH	Oligopeptide transporter 4	726	77.548	0
AUR62027104	27	31	38	40	46	52	57	93	43	36	23	49	0.85	3.57	5.09e-05	0.00678974	Q8S8F9	NIC1_ARATH	Nicotinamidase 1	234	60.684	3.44e-111
AUR62027139	11	15	11	20	40	26	42	32	15	16	11	14	1.3	2.68	4.3e-06	0.00097688	O23006	LYM2_ARATH	LysM domain-containing GPI-anchored protein 2	307	44.3	8.17e-78
AUR62027176	20	6	33	18	29	44	66	34	21	11	7	28	1.18	2.99	0.00063731	0.0487852	Q9SB52	PUMP4_ARATH	Mitochondrial uncoupling protein 4	232	78.448	6.64e-134
AUR62027395	3	8	10	10	21	39	64	49	2	9	1	10	2.44	2.71	4.03e-13	4.88e-10	P32024	JI23_HORVU	23 kDa jasmonate-induced protein	190	41.579	5.94e-34
AUR62027396	4	9	15	16	14	31	40	35	3	13	2	9	1.43	2.42	1.12e-05	0.00216122	P32024	JI23_HORVU	23 kDa jasmonate-induced protein	181	36.464	2.41e-24
AUR62027397	5	9	8	11	19	30	63	58	1	2	2	3	2.31	2.7	5.25e-11	4.44e-08	Q9Z7G4	GREA_CHLPN	Transcription elongation factor GreA	89	29.213	3.6
AUR62027408	12	11	20	32	31	41	41	44	17	25	5	25	1.08	2.89	2.08e-05	0.00344291	Q9M2U5	CHI5_ARATH	Endochitinase EP3	269	64.684	1.2e-125
AUR62027506	142	123	137	152	55	96	70	116	37	36	25	34	-0.73	4.77	0.00014411	0.0154387	Q00662	BGAL_DIACA	Putative beta-galactosidase	558	74.731	0
AUR62027726	14	5	13	17	26	33	31	42	10	5	12	25	1.42	2.56	1.16e-07	4.24e-05	Q9Y7K5	YGI3_SCHPO	Uncharacterized WD repeat-containing protein C2A9.03	379	31.135	1.1e-38
AUR62027733	8	3	3	5	9	10	19	15	12	11	11	16	1.45	1.4	0.000273224	0.0253843	Q9MAH1	TTL1_ARATH	TPR repeat-containing thioredoxin TTL1	475	43.158	7.39e-126
AUR62027741	18	5	16	15	29	24	34	46	11	25	11	37	1.29	2.6	3.66e-06	0.000844711	Q38910	XTH23_ARATH	Probable xyloglucan endotransglucosylase/hydrolase protein 23	273	72.894	7.36e-154
AUR62027742	23	14	24	40	53	96	100	109	25	40	18	37	1.83	3.82	9.26e-14	1.26e-10	Q38910	XTH23_ARATH	Probable xyloglucan endotransglucosylase/hydrolase protein 23	267	71.536	4.58e-141
AUR62027783	8	6	12	15	17	38	39	41	5	6	2	8	1.71	2.52	1.66e-08	8.25e-06	F8WKW1	UGT2_GARJA	7-deoxyloganetin glucosyltransferase	458	60.699	0
AUR62027795	24	11	14	28	40	33	48	39	17	6	18	18	1.06	2.93	4.43e-05	0.00613824	O82161	PHI1_TOBAC	Protein PHOSPHATE-INDUCED 1	315	67.619	2.41e-149
AUR62027832	0	2	2	1	9	6	4	11	7	6	4	10	2.47	0.61	5.84e-05	0.00765	Q9FKQ1	DTX27_ARATH	Protein DETOXIFICATION 27	199	70.854	3.75e-95
AUR62028083	21	17	25	19	102	126	117	115	30	25	13	33	2.49	4.08	3.04e-31	2.72e-27	Q9FLV0	DMR6_ARATH	Protein DOWNY MILDEW RESISTANCE 6	274	74.453	5.87e-153
AUR62028095	2	0	13	10	12	26	40	34	12	28	22	33	2.15	2.18	6.57e-07	0.000205421	A7QEU4	PER5_VITVI	Peroxidase 5	306	72.549	3.85e-155
AUR62028163	35	43	19	25	18	11	9	7	39	15	47	27	-1.43	2.48	0.000331633	0.0295834	P51094	UFOG_VITVI	Anthocyanidin 3-O-glucosyltransferase UFGT	441	46.939	1.29e-134
AUR62028543	11	22	28	28	72	42	82	75	58	35	57	79	1.61	3.49	9.9e-10	7.04e-07	P34913	HYES_HUMAN	Bifunctional epoxide hydrolase 2	124	27.419	19
AUR62028572	6	8	10	18	28	20	20	33	41	34	38	46	1.27	2.25	3.3e-05	0.0049803	Q9LFA4	IQM3_ARATH	IQ domain-containing protein IQM3	402	64.925	0
AUR62028576	70	64	82	96	117	151	166	218	110	86	68	132	1.05	4.87	2.88e-12	2.75e-09	Q43497	MDAR_SOLLC	Monodehydroascorbate reductase	434	81.106	0
AUR62028596	8	6	7	4	7	16	19	22	5	8	4	4	1.32	1.65	0.000303059	0.0277531	Q9LJ86	LTPG5_ARATH	Non-specific lipid transfer protein GPI-anchored 5	167	48.503	1.42e-34
AUR62028658	13	16	12	18	31	41	35	66	33	24	23	33	1.53	2.89	1.2e-08	6.41e-06	Q8L7B2	SCP20_ARATH	Serine carboxypeptidase-like 20	482	67.012	0
AUR62028757	9	9	9	8	23	21	27	56	12	9	7	13	1.81	2.4	4.52e-08	1.87e-05	Q9ZR08	Y4230_ARATH	G-type lectin S-receptor-like serine/threonine-protein kinase At4g03230	417	56.355	3.9e-139
AUR62028833	13	14	24	19	32	29	32	43	13	22	16	22	0.95	2.73	9.15e-05	0.0108422	Q6K550	HIRL2_ORYSJ	Hypersensitive-induced response protein-like protein 2	281	85.053	0
AUR62028902	7	10	10	7	11	21	32	23	38	35	29	40	1.33	2.04	8.95e-05	0.0106552	Q9C509	SGPL_ARATH	Sphingosine-1-phosphate lyase	534	68.165	0
AUR62028933	65	65	97	101	245	257	317	306	100	89	67	126	1.78	5.46	2.85e-40	3.19e-36	Q8RWQ9	ALEUL_ARATH	Thiol protease aleurain-like	354	72.881	0
AUR62028954	8	8	17	14	2	4	2	5	3	10	3	7	-1.82	1.18	3.59e-05	0.00524775	P94072	GL33_ARATH	Germin-like protein subfamily 3 member 3	206	41.262	1.28e-49
AUR62028968	18	8	22	28	22	30	41	54	60	37	40	53	0.94	2.82	0.000643639	0.0491857	O64518	MCA5_ARATH	Metacaspase-5	418	61.962	0
AUR62029019	11	11	9	14	39	29	60	42	17	15	18	21	1.9	2.79	2.11e-11	1.93e-08	Q9S7U9	M2K2_ARATH	Mitogen-activated protein kinase kinase 2	255	53.333	2.86e-87
AUR62029120	53	65	55	65	33	38	37	36	47	73	68	92	-0.73	3.59	0.000412963	0.0349582	Q9SU13	FLA2_ARATH	Fasciclin-like arabinogalactan protein 2	383	58.225	2.89e-150
AUR62029193	6	3	13	11	15	17	20	23	8	10	11	8	1.17	1.89	0.00013962	0.0151388	F4KCC2	PRT6_ARATH	E3 ubiquitin-protein ligase PRT6	1130	38.584	0
AUR62029228	118	135	147	123	68	79	72	68	132	88	137	145	-0.86	4.65	5.87e-06	0.00127079	P08926	RUBA_PEA	RuBisCO large subunit-binding protein subunit alpha,	589	84.38	0
AUR62029305	21	19	16	26	11	9	6	13	20	5	8	16	-1.06	2.04	0.000503581	0.0410016	Q9FYS5	HMGYA_MAIZE	HMG-Y-related protein A	186	43.011	6.16e-35
AUR62029354	49	40	52	48	62	71	76	144	52	42	31	59	0.87	4.05	9.67e-05	0.0113679	P24805	TSJT1_TOBAC	Stem-specific protein TSJT1	151	39.735	1.1e-33
AUR62029429	11	5	16	11	19	20	25	38	10	5	12	9	1.23	2.26	3.61e-05	0.00524775	Q94CD1	HHT1_ARATH	Omega-hydroxypalmitate O-feruloyl transferase	421	73.634	0
AUR62029541	2	3	2	2	14	17	19	30	7	4	5	4	3.08	1.65	4.7e-14	7.31e-11	F4JTS8	NOV_ARATH	Protein NO VEIN	392	28.316	1.31e-24
AUR62029550	19	17	14	29	9	4	9	14	30	29	30	30	-1.13	1.97	0.000442231	0.0368681	Q2R3P9	SWT14_ORYSJ	Bidirectional sugar transporter SWEET14	277	53.069	1.93e-94
AUR62029679	26	19	23	34	10	8	20	8	32	27	68	63	-1.14	2.3	0.00019229	0.019394	A0A167V661	TPS8_CAMSI	Valerianol synthase TPS8	523	46.654	2.45e-173
AUR62029778	4	7	6	13	60	47	69	67	10	4	2	7	3	3.12	1.25e-28	9.33e-25	K4BIZ9	WRK70_SOLLC	WRKY DNA-binding transcription factor 70	168	42.262	4.16e-29
AUR62029843	21	46	25	43	7	20	10	12	65	62	62	55	-1.45	2.59	4.69e-05	0.00644898	Q9SAG8	DNAJ8_ARATH	Chaperone protein dnaJ 8, chloroplastic	132	53.03	9.02e-42
AUR62029901	0	0	8	3	9	16	12	24	9	11	4	9	2.42	1.39	6.91e-07	0.000210472	Q9C9T2	SARD1_ARATH	Protein SAR DEFICIENT 1	359	47.075	4.71e-99
AUR62029942	20	18	33	23	34	44	50	62	68	64	28	65	1	3.16	6.92e-06	0.00144146	Q9FHB6	DTX16_ARATH	Protein DETOXIFICATION 16	423	65.721	0
AUR62030104	42	20	38	51	72	50	85	81	53	79	33	69	0.94	3.77	3.16e-05	0.004793	P0DO21	GIP2_NICBE	Probable aspartic proteinase GIP2	444	54.73	1.23e-164
AUR62030292	15	37	43	34	52	56	70	129	60	50	50	117	1.21	3.74	2.88e-05	0.00449651	Q93Y09	SCP45_ARATH	Serine carboxypeptidase-like 45	459	60.566	0
AUR62030361	11	7	20	16	20	29	36	35	12	15	5	15	1.14	2.5	3.1e-05	0.00474316	Q55EX9	Y8948_DICDI	Putative methyltransferase DDB_G0268948	263	31.939	1.6e-33
AUR62030422	7	8	11	19	20	23	26	22	8	14	17	6	1.02	2.19	0.000489287	0.0400562	Q09893	YAI5_SCHPO	Uncharacterized protein C24B11.05	227	31.718	1.5e-19
AUR62030445	6	7	7	8	0	1	1	0	4	7	8	6	-3.51	0.47	8.83e-07	0.000253606	Q93Z81	CAX3_ARATH	Vacuolar cation/proton exchanger 3	431	73.318	0
AUR62030465	5	14	11	11	18	18	29	26	26	15	10	24	1.13	2.15	0.000232659	0.0224058	O82647	PDC1_ARATH	Pyruvate decarboxylase 1	607	81.219	0
AUR62030486	53	44	57	31	21	18	17	22	35	24	32	25	-1.25	3.08	4.96e-06	0.00110038	Q8RWD0	COL16_ARATH	Zinc finger protein CONSTANS-LIKE 16	444	43.243	1.05e-78
AUR62030555	9	10	9	14	51	43	57	49	15	10	6	10	2.24	2.96	5.34e-18	1.5e-14	Q9LQV2	RDR1_ARATH	RNA-dependent RNA polymerase 1	1132	61.926	0
AUR62030568	1	1	6	3	8	7	12	22	4	3	2	4	2.09	1.18	3.61e-05	0.00524775	Q9LJJ7	AATP9_ARATH	AAA-ATPase At3g28580	456	53.728	1.73e-157
AUR62030569	8	7	11	15	13	28	41	28	29	22	20	37	1.41	2.32	1.45e-05	0.00263621	F4J0C0	AATPA_ARATH	AAA-ATPase At3g28600	464	40.086	2.22e-105
AUR62030570	0	0	3	5	5	6	7	14	2	2	0	1	1.93	0.74	0.000400058	0.0343401	Q9LJJ7	AATP9_ARATH	AAA-ATPase At3g28580	465	53.333	3.97e-175
AUR62030675	49	59	105	117	37	24	45	45	98	66	52	88	-1.1	3.88	1.13e-05	0.00216518	A1BG28	ARGR_CHLPD	Arginine repressor	68	27.941	0.18
AUR62030805	82	85	82	76	41	40	28	31	52	33	43	52	-1.2	3.87	4.51e-07	0.000149508	Q8RWD0	COL16_ARATH	Zinc finger protein CONSTANS-LIKE 16	451	43.016	9.75e-83
AUR62030917	35	39	39	50	20	28	23	24	51	19	34	50	-0.77	3.04	0.000654199	0.0496537	Q55B11	VTA1_DICDI	Vacuolar protein sorting-associated protein VTA1 homolog	65	38.462	2
AUR62030926	19	24	32	49	38	43	62	106	41	51	32	60	0.98	3.52	0.000442934	0.0368681	Q9FME8	OPT4_ARATH	Oligopeptide transporter 4	726	74.793	0
AUR62030978	12	9	17	27	51	56	60	60	58	71	63	88	1.81	3.21	9.48e-15	1.7e-11	O64411	PAO1_MAIZE	Polyamine oxidase 1	465	54.409	0
AUR62031002	5	6	11	6	25	23	40	50	2	4	1	5	2.26	2.44	6.41e-13	7.55e-10	H2DH21	C7A29_PANGI	Cytochrome P450 CYP72A219	516	50.775	0
AUR62031122	22	34	18	13	7	8	10	6	5	10	14	10	-1.51	2.02	0.000124242	0.01384	Q9FJ41	GDL85_ARATH	GDSL esterase/lipase At5g45950	342	51.462	5.39e-132
AUR62031140	54	60	70	73	38	32	45	40	66	41	65	50	-0.73	3.69	0.000104987	0.0122115	P93162	CHLI_SOYBN	Magnesium-chelatase subunit ChlI, chloroplastic	426	84.742	0
AUR62031152	26	9	13	16	1	5	4	8	41	57	38	56	-1.83	1.56	3.09e-05	0.00474316	P32024	JI23_HORVU	23 kDa jasmonate-induced protein	194	41.237	8.22e-40
AUR62031420	28	53	29	35	10	10	13	6	23	20	24	35	-1.9	2.6	6.6e-08	2.61e-05	B3SGL0	BCH_GENLU	Beta-carotene 3-hydroxylase, chloroplastic	271	76.384	2.63e-150
AUR62031427	2	1	3	6	9	12	20	14	3	4	0	4	2.15	1.31	2.49e-07	8.71e-05	O03982	HIP39_ARATH	Heavy metal-associated isoprenylated plant protein 39	52	59.615	6.35e-11
AUR62031441	9	7	6	9	35	31	46	51	8	14	1	6	2.37	2.65	1.77e-17	4.18e-14	O04931	AGLU_BETVU	Alpha-glucosidase	774	80.749	0
AUR62031460	9	10	8	15	34	31	54	55	19	24	19	27	2.03	2.79	4.84e-14	7.31e-11	Q9SZ67	WRK19_ARATH	Probable WRKY transcription factor 19	198	60.101	2.82e-67
AUR62031474	2	17	4	8	20	19	40	45	19	12	1	10	1.92	2.35	4.58e-06	0.001021	Q9LYS2	AB10C_ARATH	ABC transporter C family member 10	106	83.962	1.28e-57
AUR62031604	3	0	2	7	69	41	41	53	1	2	1	3	4.07	2.81	9.43e-24	4.22e-20	Q9SAH7	WRK40_ARATH	Probable WRKY transcription factor 40	316	43.987	6.79e-80
AUR62031677	13	5	13	8	20	16	31	23	21	16	15	15	1.19	2.12	0.000201008	0.0201824	Q9SHV7	MD15C_ARATH	Probable mediator of RNA polymerase II	664	33.283	8.3e-74
AUR62031735	26	36	32	46	17	17	22	16	29	22	16	27	-0.95	2.78	0.000180958	0.0185434	Q43082	HEM3_PEA	Porphobilinogen deaminase, chloroplastic	344	75.872	0
AUR62031777	8	7	10	6	37	21	72	51	10	11	11	7	2.5	2.76	2.42e-12	2.36e-09	Q9SJK3	AGO5_ARATH	Protein argonaute 5	883	59.23	0
AUR62031871	59	81	65	82	20	33	30	21	34	43	32	40	-1.46	3.62	1.74e-09	1.18e-06	Q41951	TIP21_ARATH	Aquaporin TIP2-1	122	84.426	3.95e-66
AUR62031879	39	57	55	44	21	31	24	28	19	24	61	42	-0.91	3.25	0.000188261	0.0190735	P08927	RUBB_PEA	RuBisCO large subunit-binding protein subunit beta,	584	78.253	0
AUR62031938	10	8	14	22	20	32	49	47	9	7	8	7	1.44	2.69	4.66e-07	0.000153289	P12056	CML_ECOLX	Chloramphenicol resistance protein	35	37.143	0.85
AUR62031939	10	13	10	16	3	2	3	4	4	14	8	15	-1.99	1.21	2.04e-06	0.000511146	Q9R0K7	AT2B2_MOUSE	Plasma membrane calcium-transporting ATPase 2	52	34.615	0.2
AUR62031949	30	11	12	14	4	3	0	4	128	106	107	157	-2.57	1.5	8.42e-07	0.000244918	P27061	PPA1_SOLLC	Acid phosphatase 1	256	41.016	7.68e-71
AUR62032053	71	67	98	91	107	115	115	170	134	140	103	108	0.63	4.67	5.24e-05	0.0069627	Q9LEC8	DHEB_NICPL	Glutamate dehydrogenase B	411	89.294	0
AUR62032201	68	70	82	87	82	119	129	157	138	94	123	133	0.65	4.6	4.21e-05	0.00597082	P29402	CALX1_ARATH	Calnexin homolog 1	492	77.846	0
AUR62032204	9	2	12	4	39	20	34	21	20	7	9	14	2.09	2.25	2.32e-07	8.26e-05	B0TXQ5	TRMB_FRAP2	tRNA (guanine-N(7)-)-methyltransferase	147	26.531	1.3
AUR62032266	0	0	0	0	3	4	3	12	0	0	0	0	5.46	0.18	9.2e-06	0.00183852	Q9LHG8	ELC_ARATH	Protein ELC	349	26.648	6.39e-31
AUR62032501	59	68	61	59	137	105	111	156	59	49	57	52	1.03	4.54	2.36e-07	8.31e-05	Q8GZ99	HPCA1_ARATH	Leucine-rich repeat receptor protein kinase HPCA1	908	52.203	0
AUR62032620	38	43	42	32	19	20	23	23	29	22	31	33	-0.88	2.95	0.000338288	0.030117	Q43082	HEM3_PEA	Porphobilinogen deaminase, chloroplastic	349	74.785	0
AUR62032640	1	2	4	3	12	5	10	12	5	5	6	11	1.91	0.96	7.99e-05	0.00990723	Q9LRR4	R13L1_ARATH	Putative disease resistance RPP13-like protein 1	968	35.434	5.8e-164
AUR62032691	89	64	109	116	111	147	199	229	730	629	495	813	0.85	5	2.08e-06	0.000518225	Q9LEC8	DHEB_NICPL	Glutamate dehydrogenase B	411	87.835	0
AUR62032807	34	30	26	34	19	5	14	17	16	19	19	22	-1.17	2.55	8.24e-05	0.0101057	Q38864	EXPA5_ARATH	Expansin-A5	217	81.567	6.74e-135
AUR62032814	1	0	1	3	19	24	19	34	0	1	1	2	4.13	1.81	6.95e-20	2.08e-16	P42764	JIPH_ATRCA	Jasmonate-induced protein homolog	141	36.17	5.17e-16
AUR62032816	9	13	7	16	20	33	31	31	12	10	3	14	1.34	2.4	4.36e-06	0.000980011	K4BNG7	NAP2_SOLLC	NAC domain-containing protein 2	277	60.65	2.27e-118
AUR62032996	5	3	2	4	7	11	10	16	12	19	9	11	1.61	1.15	0.0001574	0.0165459	Q6K678	HDR1_ORYSJ	Protein HEADING DATE REPRESSOR 1	195	60	1.04e-66
AUR62033030	36	29	42	57	60	84	81	99	57	62	44	79	0.98	3.91	1.34e-07	4.84e-05	P42620	YQJG_ECOLI	Glutathionyl-hydroquinone reductase YqjG	328	48.476	1.61e-103
AUR62033116	88	88	126	109	192	229	295	324	231	238	181	223	1.33	5.45	1.83e-21	6.81e-18	Q7DM58	AB4C_ARATH	ABC transporter C family member 4	1522	63.995	0
AUR62033138	6	6	18	17	43	57	47	66	24	17	12	18	2.18	3.05	2.81e-16	6e-13	O22243	C3H31_ARATH	DExH-box ATP-dependent RNA helicase DExH8	1001	55.644	0
AUR62033162	101	73	177	171	275	379	445	474	194	198	135	254	1.61	5.97	2.91e-14	4.83e-11	Q04522	GSTF_SILVU	Glutathione S-transferase	216	68.519	2.74e-106
AUR62033177	73	77	121	109	48	68	49	56	28	47	42	60	-0.76	4.21	0.000278774	0.0257398	P46423	GSTF_HYOMU	Glutathione S-transferase	206	64.078	1.47e-96
AUR62033303	13	13	22	27	5	4	7	8	8	5	3	9	-1.62	1.78	2.16e-06	0.000532188	O81862	CHIC_ARATH	Class V chitinase	365	51.781	9.18e-121
AUR62033419	10	16	17	20	21	24	33	51	29	28	32	30	1.01	2.63	0.000224777	0.0219297	Q9FUY2	LEUNG_ARATH	Transcriptional corepressor LEUNIG	756	55.423	0
AUR62033471	5	1	1	0	4	19	11	10	0	0	1	1	2.56	1.01	6.16e-05	0.00797585	Q9ZRA4	AB19A_PRUPE	Auxin-binding protein ABP19a	207	58.454	6.85e-82
AUR62033530	115	61	113	111	128	145	182	219	103	77	98	136	0.74	5.02	3.61e-05	0.00524775	Q43497	MDAR_SOLLC	Monodehydroascorbate reductase	434	81.336	0
AUR62033670	25	20	22	25	70	71	78	102	22	18	9	22	1.79	3.68	3.85e-20	1.23e-16	Q9LJ87	CDC73_ARATH	Protein CDC73 homolog	428	60.28	1.38e-171
AUR62033729	111	121	156	149	58	61	76	99	171	140	152	183	-0.88	4.66	4.91e-09	3.01e-06	Q8LDW9	XTH9_ARATH	Xyloglucan endotransglucosylase/hydrolase protein 9	287	70.383	5.45e-157
AUR62033803	4	6	6	14	16	22	20	34	3	5	2	14	1.6	2.04	6.39e-07	0.00020288	Q9C9T2	SARD1_ARATH	Protein SAR DEFICIENT 1	403	46.898	1.36e-110
AUR62033811	14	8	10	16	4	2	4	2	102	95	36	87	-1.96	1.19	4.52e-06	0.00101179	Q5MAU8	PPA27_ARATH	Probable inactive purple acid phosphatase 27	619	67.205	0
AUR62033821	39	48	49	50	62	60	70	104	95	106	60	79	0.65	3.9	0.000541763	0.0431058	F4I2N7	RLK7_ARATH	Receptor-like protein kinase 7	820	61.463	0
AUR62034077	6	9	9	8	16	14	18	21	10	6	13	14	1.09	1.81	0.000462574	0.0381483	Q9LD37	CNG20_ARATH	Probable cyclic nucleotide-gated ion channel 20,	507	66.075	0
AUR62034147	31	46	25	31	8	12	11	15	21	24	39	23	-1.55	2.56	7e-07	0.000211722	Q02073	CH10C_SPIOL	20 kDa chaperonin, chloroplastic	255	87.843	2.17e-160
AUR62034359	18	29	32	36	54	45	69	62	12	10	11	16	1	3.44	3.25e-06	0.000770441	Q9FEP7	SUT13_ARATH	Sulfate transporter 1.3	657	74.734	0
AUR62034659	1	1	0	0	4	4	7	6	0	0	0	2	3.1	0.23	6.67e-05	0.00848061	Q8VZG8	MIK2_ARATH	MDIS1-interacting receptor like kinase 2	1007	38.828	0
AUR62034683	22	39	36	41	56	72	93	120	55	41	42	49	1.28	3.88	7.36e-09	4.12e-06	F6HDT7	MTND2_VITVI	1,2-dihydroxy-3-keto-5-methylthiopentene dioxygenase 2	183	83.607	9.46e-115
AUR62034964	25	42	41	36	20	21	14	15	24	22	30	26	-1.03	2.8	0.00039047	0.0338869	P82411	PSRP6_SPIOL	50S ribosomal protein 6, chloroplastic	111	69.369	9.21e-42
AUR62035027	7	7	5	11	33	34	44	47	12	8	9	6	2.37	2.61	1.96e-17	4.38e-14	Q9ZP55	DRP4C_ARATH	Dynamin-related protein 4C	640	60.156	0
AUR62035028	83	29	54	57	99	134	183	168	31	26	57	61	1.37	4.62	8.65e-08	3.31e-05	Q8H8U5	IN21B_ORYSJ	Protein IN2-1 homolog B	232	61.638	2.07e-98
AUR62035048	37	30	68	69	9	14	12	14	4	10	9	31	-2.02	3	2.34e-12	2.36e-09	O24248	PRU1_PRUAV	Major allergen Pru av 1	161	40.994	3.07e-34
AUR62035193	4	1	2	6	11	8	10	11	3	1	1	0	1.58	1.05	0.00027384	0.0253889	P42251	PPBD_BACSU	Alkaline phosphatase D	284	23.592	3.89e-06
AUR62035304	27	41	38	32	12	13	17	12	22	28	23	16	-1.35	2.65	8.94e-07	0.000254942	Q944R1	PLY15_ARATH	Probable pectate lyase 15	439	76.538	0
AUR62035560	44	44	61	72	83	90	113	149	121	88	154	157	0.97	4.32	1.26e-08	6.65e-06	Q42434	BIP_SPIOL	Luminal-binding protein	249	94.779	1.49e-165
AUR62035587	6	1	9	14	22	11	20	32	16	15	5	18	1.5	1.96	5.33e-05	0.00704045	Q6R3K9	YSL2_ARATH	Metal-nicotianamine transporter YSL2	663	73.152	0
AUR62035618	46	40	42	47	15	21	31	37	84	64	66	84	-0.77	3.14	0.000445653	0.0370256	Q8R1R3	STAR7_MOUSE	StAR-related lipid transfer protein 7, mitochondrial	154	30.519	1.36e-11
AUR62035654	60	75	69	70	261	179	218	210	78	83	84	100	1.67	5.14	1.2e-14	2.06e-11	Q39214	RPM1_ARATH	Disease resistance protein RPM1	946	27.378	4.29e-85
AUR62035655	1	3	2	2	8	4	12	9	1	3	0	1	1.97	0.77	0.000159192	0.016656	Q39214	RPM1_ARATH	Disease resistance protein RPM1	977	29.069	2.42e-93
AUR62035683	12	11	21	20	24	19	41	43	27	23	19	16	0.97	2.62	0.000412801	0.0349582	Q93Y40	ORP3C_ARATH	Oxysterol-binding protein-related protein 3C	456	81.36	0
AUR62035742	13	14	23	22	5	4	13	10	23	24	27	26	-1.16	1.84	0.000317109	0.0286878	Q69SG5	GUN24_ORYSJ	Endoglucanase 24	528	66.477	0
AUR62035759	31	19	41	35	40	37	70	76	60	66	57	56	0.81	3.44	0.000633651	0.0487278	F4I2N7	RLK7_ARATH	Receptor-like protein kinase 7	820	61.585	0
AUR62035879	37	22	46	46	48	55	64	90	36	39	49	80	0.76	3.66	0.000218833	0.021495	Q43154	GSHRP_SPIOL	Glutathione reductase, chloroplastic (Fragment)	536	77.799	0
AUR62035927	0	1	0	2	4	3	9	8	4	3	2	4	2.8	0.36	0.000108641	0.0125066	Q9T0H8	DIR18_ARATH	Dirigent protein 18	244	65.984	3.71e-109
AUR62036053	27	21	29	28	10	12	4	4	11	5	18	13	-1.78	2.19	8.55e-08	3.3e-05	Q01197	E6_GOSHI	Protein E6	19	73.684	48
AUR62036085	66	62	75	115	130	129	144	162	122	107	102	130	0.84	4.75	1.03e-07	3.82e-05	P0CZ23	ACOX3_ARATH	Acyl-coenzyme A oxidase 3, peroxisomal	632	72.468	0
AUR62036165	5	14	11	17	31	31	33	46	12	10	5	9	1.57	2.61	5.17e-09	3.13e-06	Q9LQU4	PCR2_ARATH	Protein PLANT CADMIUM RESISTANCE 2	142	56.338	4.33e-52
AUR62036484	117	132	131	147	168	170	219	214	196	140	173	214	0.54	5.3	1.8e-05	0.00309342	Q42093	AB2C_ARATH	ABC transporter C family member 2	1217	78.8	0
AUR62036503	12	11	15	10	2	4	2	8	11	14	17	12	-1.56	1.26	0.000113431	0.0128922	Q8DJB3	GRPE_THEEB	Protein GrpE	177	45.763	1.63e-45
AUR62036545	60	71	53	94	37	38	41	48	82	56	63	93	-0.76	3.78	0.000249268	0.0235136	P93162	CHLI_SOYBN	Magnesium-chelatase subunit ChlI, chloroplastic	426	84.507	0
AUR62036598	11	3	12	12	19	18	23	24	11	17	19	24	1.14	2.05	0.000140523	0.0151999	O49858	C82A3_SOYBN	Cytochrome P450 82A3	518	45.367	1e-156
AUR62036654	10	10	14	13	14	23	33	33	15	14	12	28	1.11	2.31	0.000156496	0.0164895	Q9FVQ0	YUC10_ARATH	Probable indole-3-pyruvate monooxygenase YUCCA10	373	43.7	2.51e-117
AUR62036858	8	7	9	10	3	3	3	1	6	1	2	4	-1.72	0.85	0.000394138	0.0340075	Q9LDM4	CCB23_ARATH	Cyclin-B2-3	441	61.224	0
AUR62036884	7	7	5	5	0	1	2	0	1	2	4	4	-2.81	0.37	4.98e-05	0.00665734	Q2TXA7	ATRA_ASPOR	ABC multidrug transporter atrA	115	26.087	3.5
AUR62036970	50	54	80	77	74	112	141	133	94	82	114	106	0.81	4.46	1.3e-05	0.00241815	P29402	CALX1_ARATH	Calnexin homolog 1	532	74.436	0
AUR62037262	5	2	3	10	13	15	22	32	7	5	1	4	2	1.81	3.71e-08	1.58e-05	Q8L731	DTX12_ARATH	Protein DETOXIFICATION 12	387	51.68	6.8e-140
AUR62037361	28	30	30	39	16	17	17	19	30	16	49	34	-0.88	2.67	0.000408908	0.0348786	Q9M0I2	EXPB3_ARATH	Expansin-B3	241	76.349	7.28e-140
AUR62037439	11	7	22	9	1	3	5	5	11	3	2	14	-1.78	1.24	0.0001729	0.0177992	W8JMU7	CYQ32_CATRO	Cytochrome P450 81Q32	450	46.222	2.56e-146
AUR62037507	20	16	30	26	45	31	36	50	42	22	25	36	0.82	3.02	0.000594113	0.0462982	Q9CPU4	MGST3_MOUSE	Microsomal glutathione S-transferase 3	131	45.802	3.79e-34
AUR62037605	0	1	1	1	9	22	19	18	0	0	0	0	4.29	1.38	5.21e-14	7.53e-11	Q84M97	MSL9_ARATH	Mechanosensitive ion channel protein 9	159	21.384	92
AUR62037689	1	0	3	5	7	8	7	16	6	8	7	4	2.02	0.91	4.88e-05	0.00661952	Q9SVY5	ZRK1_ARATH	Serine/threonine-protein kinase ZRK1	246	38.211	9.12e-44
AUR62037813	0	1	1	1	4	4	6	9	0	0	0	1	2.74	0.33	8.89e-05	0.0106157	P25317	GSTXA_TOBAC	Probable glutathione S-transferase parA	202	61.386	1.58e-88
AUR62037852	102	78	63	82	35	30	41	35	153	156	126	270	-1.22	3.87	1.85e-07	6.62e-05	Q9SSK5	MLP43_ARATH	MLP-like protein 43	151	43.046	9.16e-33
AUR62038069	1	1	0	3	9	18	29	19	0	3	0	2	3.77	1.52	8.1e-13	9.07e-10	Q93VG8	PPDEX_ARATH	DeSI-like protein At4g17486	126	48.413	8.18e-47
AUR62038263	10	11	12	9	60	69	49	48	13	22	13	25	2.44	3.11	6.53e-16	1.27e-12	O82333	GH31_ARATH	Probable indole-3-acetic acid-amido synthetase GH3.1	574	69.686	0
AUR62038273	51	61	61	68	30	41	30	34	52	40	38	45	-0.83	3.56	8.71e-05	0.0104516	O74503	UAF30_SCHPO	Upstream activation factor subunit spp27	57	50.877	3.57e-15
AUR62038278	34	43	38	64	19	20	22	24	63	32	55	46	-1.07	3.07	9.04e-06	0.00182277	O65351	SBT17_ARATH	Subtilisin-like protease SBT1.7	772	68.394	0
AUR62038300	52	45	51	78	74	76	109	92	97	90	69	100	0.64	4.15	0.000304552	0.0278329	Q56XJ7	Y4276_ARATH	Uncharacterized protein At4g22758	166	33.133	8.9e-13
AUR62038705	5	2	6	3	7	14	16	14	0	1	3	2	1.64	1.31	6.21e-05	0.00801832	Q9FHQ1	GDL80_ARATH	GDSL esterase/lipase At5g37690	360	66.944	0
AUR62038725	112	77	100	105	129	325	475	171	81	36	105	66	1.47	5.5	1.19e-05	0.00224198	Q8GY54	GCT21_ARATH	Gamma-glutamylcyclotransferase 2-1	212	70.755	7.29e-110
AUR62038742	4	5	2	3	8	6	11	19	7	7	7	10	1.6	1.15	0.00050335	0.0410016	Q6H500	RSBZ4_ORYSJ	bZIP transcription factor RISBZ4	167	55.09	1.47e-45
AUR62038929	45	45	39	47	70	76	84	73	48	72	69	58	0.78	3.9	4.54e-05	0.00627657	Q9LP24	Y1571_ARATH	Probable leucine-rich repeat receptor-like protein kinase	435	37.931	2.67e-66
AUR62039001	25	30	36	61	55	88	125	116	128	192	107	148	1.33	4.03	4.71e-08	1.93e-05	Q9LP24	Y1571_ARATH	Probable leucine-rich repeat receptor-like protein kinase	451	37.251	4.87e-65
AUR62039002	4	9	7	9	16	10	19	27	10	5	10	18	1.29	1.81	0.000171877	0.0177628	Q9SXB8	Y1133_ARATH	G-type lectin S-receptor-like serine/threonine-protein kinase At1g11330	773	48.9	0
AUR62039048	6	4	7	9	20	13	19	19	2	7	4	4	1.43	1.76	1.38e-05	0.00252819	Q84KJ6	AMT31_ORYSJ	Ammonium transporter 3 member 1	311	74.92	3.73e-167
AUR62039068	11	14	30	35	38	52	52	50	47	45	33	46	1.12	3.16	1.66e-05	0.00291241	Q9C6D2	MTK_ARATH	Methylthioribose kinase	417	74.58	0
AUR62039410	3	5	3	6	156	154	203	191	1	3	1	6	5.33	4.47	1.12e-102	5.01e-98	O48676	U74B1_ARATH	UDP-glycosyltransferase 74B1	345	48.116	5.24e-105
AUR62039431	11	15	23	36	69	61	87	65	81	74	52	82	1.75	3.52	6.03e-12	5.62e-09	O04529	2MMP_ARATH	Metalloendoproteinase 2-MMP	293	40.273	8.72e-67
AUR62039598	30	47	51	42	85	76	82	119	54	45	41	53	1.08	4.04	9.48e-08	3.58e-05	C0LGG8	Y5343_ARATH	Probable LRR receptor-like serine/threonine-protein kinase At1g53430	931	57.895	0
AUR62039634	17	19	19	30	5	4	8	6	24	40	29	44	-1.86	1.89	1.57e-08	7.93e-06	Q9STT5	AB7A_ARATH	ABC transporter A family member 7	939	62.513	0
AUR62039836	199	239	191	236	126	134	125	177	177	163	151	206	-0.64	5.45	0.00020736	0.0207272	Q56YA5	SGAT_ARATH	Serine--glyoxylate aminotransferase	401	84.04	0
AUR62039856	34	64	68	58	140	154	158	147	25	38	41	46	1.43	4.67	2.51e-11	2.25e-08	Q01413	E13B_SOLLC	Glucan endo-1,3-beta-glucosidase B	327	51.07	2.92e-104
AUR62039860	6	4	20	22	0	0	6	0	2	15	3	8	-2.98	1.14	4.72e-05	0.00646649	Q03773	E13A_SOYBN	Glucan endo-1,3-beta-glucosidase	339	48.673	3.79e-104
AUR62039948	40	41	59	74	15	22	22	8	37	36	32	81	-1.63	3.15	9.35e-09	5.05e-06	Q39176	ERLI1_ARATH	Lipid transfer protein EARLI 1	88	65.909	1.35e-35
AUR62040018	23	17	23	26	28	32	49	47	35	27	22	35	0.8	2.96	0.000424782	0.035756	Q9LYZ7	UPL4_ARATH	E3 ubiquitin-protein ligase UPL4	1592	47.362	0
AUR62040144	134	137	136	133	72	94	89	99	137	86	143	89	-0.62	4.78	0.000143269	0.0154224	Q02028	HSP7S_PEA	Stromal 70 kDa heat shock-related protein,	412	78.641	0
AUR62040214	8	6	10	5	1	3	2	0	4	5	4	2	-2.18	0.62	0.000143777	0.0154387	Q9M077	AUR1_ARATH	Serine/threonine-protein kinase Aurora-1	293	86.689	0
AUR62040226	8	6	2	10	14	15	26	27	8	23	5	6	1.63	1.89	1.88e-06	0.000475332	Q9SGP2	HSL1_ARATH	Receptor-like protein kinase HSL1	949	43.73	0
AUR62040531	17	9	11	15	5	6	6	4	8	8	9	16	-1.29	1.42	0.0006315	0.0486733	Q9FF29	PR5K_ARATH	PR5-like receptor kinase	226	57.08	4.71e-89
AUR62040534	0	1	1	3	6	4	9	5	2	1	0	3	2.15	0.43	0.000575903	0.0454842	Q9ZP55	DRP4C_ARATH	Dynamin-related protein 4C	341	71.261	6.74e-172
AUR62040570	20	18	42	56	38	90	94	102	37	29	30	36	1.27	3.82	2.56e-05	0.00409615	Q96520	PER12_ARATH	Peroxidase 12	343	60.058	3.8e-152
AUR62040723	129	117	197	195	233	309	394	476	97	69	65	110	1.14	5.93	3.5e-11	3.07e-08	Q9LIK9	APS1_ARATH	ATP sulfurylase 1, chloroplastic	466	78.541	0
AUR62040763	38	23	44	56	62	63	77	81	40	47	32	41	0.82	3.78	1.78e-05	0.00307733	P42620	YQJG_ECOLI	Glutathionyl-hydroquinone reductase YqjG	328	47.561	4.06e-100
AUR62040806	55	51	67	92	26	28	21	32	59	60	25	63	-1.29	3.54	2.01e-09	1.33e-06	P94072	GL33_ARATH	Germin-like protein subfamily 3 member 3	208	48.077	2.06e-64
AUR62040844	23	24	40	34	41	58	69	57	37	41	33	63	0.9	3.44	2.62e-05	0.00416823	Q55EX9	Y8948_DICDI	Putative methyltransferase DDB_G0268948	263	32.7	1.4e-36
AUR62040992	7	2	7	10	13	11	26	17	15	32	14	20	1.35	1.7	0.000185298	0.0188159	O65431	GALS3_ARATH	Galactan beta-1,4-galactosyltransferase GALS3	391	56.01	1.3e-154
AUR62041032	20	17	14	19	8	6	7	3	20	6	20	8	-1.53	1.73	1.99e-05	0.00335725	Q1H537	DCVR_ARATH	Divinyl chlorophyllide a 8-vinyl-reductase, chloroplastic	421	70.546	0
AUR62041084	0	0	0	0	3	2	3	6	3	1	0	1	4.86	-0.15	0.000122673	0.0136993	Q10Q08	RFA1B_ORYSJ	Replication protein A 70 kDa DNA-binding	397	20.655	5.48e-15
AUR62041226	39	36	40	54	56	65	56	93	78	75	83	115	0.67	3.77	0.000526083	0.0425244	O80517	BCB2_ARATH	Uclacyanin-2	103	46.602	4.4e-23
AUR62041235	19	16	22	24	30	29	38	53	24	16	21	24	0.88	2.88	0.000184085	0.0187801	Q7F757	LPR4_ORYSJ	Multicopper oxidase LPR1 homolog 4	535	46.542	1.74e-165
AUR62041280	80	67	141	137	140	217	208	287	294	233	162	362	1.01	5.26	1.55e-06	0.000406648	Q94BZ1	ZIFL1_ARATH	Protein ZINC INDUCED FACILITATOR-LIKE 1	513	48.343	2.39e-157
AUR62041482	70	58	99	102	93	117	159	149	120	115	138	159	0.66	4.68	8.28e-05	0.0101057	P35016	ENPL_CATRO	Endoplasmin homolog	807	80.793	0
AUR62041570	185	199	214	266	111	102	98	107	363	227	297	318	-1.03	5.29	9.15e-11	7.19e-08	O82598	TIP13_ARATH	Aquaporin TIP1-3	250	62	4.52e-98
AUR62041683	12	16	13	19	3	4	1	12	8	15	12	8	-1.58	1.52	4.91e-05	0.00661952	Q9C9Q4	JAC1_ARATH	J domain-containing protein required for chloroplast	514	32.685	2.65e-46
AUR62041738	2	2	2	4	11	6	6	11	4	2	4	4	1.72	0.85	0.000593499	0.0462982	Q5NAI4	PLA5_ORYSJ	Phospholipase A1-II 5	394	42.64	1.17e-101
AUR62041807	16	9	19	14	3	5	8	7	15	9	26	14	-1.32	1.54	0.000139578	0.0151388	Q9ZV88	BEH4_ARATH	BES1/BZR1 homolog protein 4	305	62.623	2.11e-102
AUR62042026	29	43	45	34	73	79	104	127	52	50	45	52	1.32	4.04	4.23e-11	3.65e-08	P84634	DCL4_ARATH	Dicer-like protein 4	1653	48.699	0
AUR62042074	15	13	17	19	5	6	6	6	17	13	9	22	-1.46	1.63	1.32e-05	0.00244998	Q9LDY5	FK172_ARATH	Peptidyl-prolyl cis-trans isomerase FKBP17-2, chloroplastic	215	59.07	2.56e-79
AUR62042342	75	153	98	56	38	34	38	42	57	36	57	52	-1.37	4.08	2.88e-05	0.00449651	P69556	PSBA_TOBAC	Photosystem II protein D1	353	98.867	0
AUR62042385	41	38	43	49	23	27	26	22	31	28	35	48	-0.8	3.1	0.000359751	0.0315883	B9KAB9	DNAJ_THENN	Chaperone protein DnaJ	67	28.358	14
AUR62042823	29	25	27	18	42	66	87	57	26	68	38	95	1.33	3.47	5.14e-07	0.000168133	P25317	GSTXA_TOBAC	Probable glutathione S-transferase parA	219	57.991	5.65e-93
AUR62042824	8	1	2	2	23	13	16	9	6	14	7	24	2.22	1.45	2.36e-05	0.00382783	P25317	GSTXA_TOBAC	Probable glutathione S-transferase parA	221	58.371	5.62e-92
AUR62043381	11	8	14	32	60	26	32	43	31	10	16	28	1.37	2.86	0.000137506	0.0149821	B0TXQ5	TRMB_FRAP2	tRNA (guanine-N(7)-)-methyltransferase	113	26.549	0.29
AUR62043428	10	11	18	17	27	30	19	33	37	13	27	33	0.97	2.44	0.000582815	0.0458072	Q9ZQ91	CXE7_ARATH	Probable carboxylesterase 7	327	44.954	4.37e-84
AUR62043450	38	44	33	41	16	13	26	27	32	19	28	38	-0.95	2.93	0.000106213	0.0123221	Q8VZK0	MIEL1_ARATH	E3 ubiquitin-protein ligase MIEL1	284	59.507	9.22e-119
AUR62043467	3	0	1	0	11	1	4	22	0	2	0	2	3.03	0.79	0.000595515	0.0462982	Q39366	LGUL_BRAOG	Putative lactoylglutathione lyase	282	80.142	3.64e-169
AUR62043592	0	0	0	0	6	9	2	0	3	0	0	0	5.23	-0.01	0.000630541	0.0486733	Q42564	APX3_ARATH	L-ascorbate peroxidase 3	250	62.8	1.54e-110
AUR62043620	87	121	177	156	155	198	227	286	158	121	71	173	0.67	5.4	0.000331548	0.0295834	Q9LIK9	APS1_ARATH	ATP sulfurylase 1, chloroplastic	474	77.215	0
AUR62043776	89	119	140	122	32	80	58	89	45	88	33	56	-0.88	4.48	0.000311079	0.0283139	Q9FGY1	BXL1_ARATH	Beta-D-xylosidase 1	761	71.485	0
AUR62044253	47	60	96	88	96	104	121	159	67	84	51	104	0.72	4.55	9.89e-05	0.01156	A1CRV0	EXGA_ASPCL	Probable glucan 1,3-beta-glucosidase A	336	33.929	7.71e-43
AUR62044558	34	43	54	46	36	21	2483	27	42	106	33	37	3.76	6.3	0.000487621	0.039993	Q85WS3	PSBA_PINKO	Photosystem II protein D1	105	99.048	7.46e-69
																						,
