# Supplementary material for: Transcriptomic Profiling of Quinoa Reveals Distinct Defense Responses to Exogenous Methyl Jasmonate and Salicylic Acid
Source: Plants (Basel). 2025 Jun 3;14(11):1708. doi: 10.3390/plants14111708 (PMC12157332; doi:10.3390/plants14111708)
Supplement: Supplementary file 1 [file plants-14-01708-s001.zip › Table S4.xlsx]

## Sheet: Sheet1
Table S4. Quinoa genes (119) upregulated during treatment with both Salicylic Acid (SA) and Jasmonic Acid (JA).
Quinoa Gene ID	Putative gene code	Putative Gene
AUR62014053	NRX1_ARATH	Probable nucleoredoxin 1
AUR62022132	CRR55_ARATH	Cysteine-rich repeat secretory
AUR62033116	AB4C_ARATH	ABC transporter C
AUR62020080	GSTX4_TOBAC	Probable glutathione S-transferase
AUR62030978	PAO1_MAIZE	Polyamine oxidase 1
AUR62000077	LOX21_SOLTU	Linoleate 13S-lipoxygenase 2-1
AUR62035048	PRU1_PRUAV	Major allergen Pru
AUR62039431	2MMP_ARATH	Metalloendoproteinase 2-MMP
AUR62040723	APS1_ARATH	ATP sulfurylase 1
AUR62027397	GREA_CHLPN	Transcription elongation factor
AUR62024669	BXL2_ARATH	Probable beta-D-xylosidase 2
AUR62022346	SUT13_ARATH	Sulfate transporter 1.3
AUR62015210	CHSY_ARAAL	Chalcone synthase
AUR62028543	HYES_HUMAN	Bifunctional epoxide hydrolase
AUR62031871	TIP21_ARATH	Aquaporin TIP2-1
AUR62001701	GSTX4_TOBAC	Probable glutathione S-transferase
AUR62011825	BXL2_ARATH	Probable beta-D-xylosidase 2
AUR62035560	BIP_SPIOL	Luminal-binding protein
AUR62039001	Y1571_ARATH	Probable leucine-rich repeat
AUR62006067	BIP_SPIOL	Luminal-binding protein
AUR62036053	E6_GHI	Protein E6
AUR62012229	LAX2_MEDTR	Auxin transporter-like protein
AUR62037852	MLP43_ARATH	MLP-like protein 43
AUR62003891	Y5713_ARATH	PI-PLC X domain-containing
AUR62003282	DTX27_ARATH	Protein DETOXIFICATION 27
AUR62030805	COL16_ARATH	Zinc finger protein
AUR62015209	ROMT_VITVI	Trans-resveratrol di-O-methyltransferase
AUR62028095	PER5_VITVI	Peroxidase 5
AUR62002478	SCP18_ARATH	Serine carboxypeptidase-like 18
AUR62031949	PPA1_SOLLC	Acid phosphatase 1
AUR62007494	ERLI1_ARATH	Lipid transfer protein
AUR62005059	XTH27_ARATH	Probable xyloglucan endotransglucosylase/hydrolase
AUR62041280	ZIFL1_ARATH	Protein ZINC INDUCED
AUR62009824	HTH_ARATH	Protein HOTHEAD
AUR62032691	DHEB_NICPL	Glutamate dehydrogenase B
AUR62009462	GLIP7_ARATH	GDSL esterase/lipase 7
AUR62033303	CHIC_ARATH	Class V chitinase
AUR62011247	P2C27_ORYSJ	Probable protein phosphatase
AUR62010155	EXOL2_ARATH	Protein EXORDIUM-like 2
AUR62034359	SUT13_ARATH	Sulfate transporter 1.3
AUR62011029	S8H_ARATH	Scopoletin 8-hydroxylase
AUR62013247	RD21B_ARATH	Probable cysteine protease
AUR62024416	CYQ32_CATRO	Cytochrome P450 81Q32
AUR62033811	PPA27_ARATH	Probable inactive purple
AUR62030486	COL16_ARATH	Zinc finger protein
AUR62010597	TBB8_ARATH	Tubulin beta-8 chain
AUR62009892	C92C6_MAIZE	Trimethyltridecatetraene synthase
AUR62029942	DTX16_ARATH	Protein DETOXIFICATION 16
AUR62011444	ATG2_ARATH	Autophagy-related protein 2
AUR62019188	PSY2_SOLLC	Phytoene synthase 2
AUR62010108	SNAK2_SOLTU	Snakin-2
AUR62008059	74AC1_SIRGR	Mogroside IE synthase
AUR62026737	EXTN3_ARATH	Extensin-3
AUR62007474	RHVI2_RHC	Acid beta-fructofuranosidase 2
AUR62030569	AATPA_ARATH	AAA-ATPase At3g28600
AUR62019831	GUN6_ARATH	Endoglucanase 6
AUR62026942	TIP13_ARATH	Aquaporin TIP1-3
AUR62021481	MLP43_ARATH	MLP-like protein 43
AUR62017676	CHSY_VITVI	Chalcone synthase
AUR62011598	AB40G_ARATH	ABC transporter G
AUR62012343	PER4_VITVI	Peroxidase 4
AUR62020851	RUBB_PEA	RuBisCO large subunit-binding
AUR62017865	RH3B_MAIZE	DEAD-box ATP-dependent RNA
AUR62009661	PHOT1_ARATH	Phototropin-1
AUR62014460	GL21_ORYSJ	Putative germin-like protein
AUR62024246	GSTZ1_DIACA	Glutathione S-transferase 1
AUR62042342	PSBA_TOBAC	Photosystem II protein
AUR62031152	JI23_HORVU	23 kDa jasmonate-induced
AUR62007657	GSO1_ARATH	LRR receptor-like serine/threonine-protein
AUR62028572	IQM3_ARATH	IQ domain-containing protein
AUR62009902	LOX31_SOLTU	Linoleate 13S-lipoxygenase 3-1
AUR62024863	PDR1_PETAX	Pleiotropic drug resistance
AUR62032201	CALX1_ARATH	Calnexin homolog 1
AUR62000635	AMT12_SOLLC	Ammonium transporter 1
AUR62010123	DCE_PETHY	Glutamate decarboxylase
AUR62001829	H2B1_MEDTR	Probable histone H2B.1
AUR62027832	DTX27_ARATH	Protein DETOXIFICATION 27
AUR62001863	PHOT1_ARATH	Phototropin-1
AUR62001148	GCH1_SOLLC	GTP cyclohydrolase 1
AUR62032807	EXPA5_ARATH	Expansin-A5
AUR62041482	ENPL_CATRO	Endoplasmin homolog
AUR62038273	UAF30_SCHPO	Upstream activation factor
AUR62028902	SGPL_ARATH	Sphingosine-1-phosphate lyase
AUR62012765	ACCO_ACTDE	1-aminocyclopropane-1-carboxylate oxidase
AUR62031122	GDL85_ARATH	GDSL esterase/lipase At5g45950
AUR62019741	PGLR_VITVI	Probable polygalacturonase
AUR62027506	BGAL_DIACA	Putative beta-galactosidase
AUR62024357	PHL9_ARATH	Myb-related protein 2
AUR62032996	HDR1_ORYSJ	Protein HEADING DATE
AUR62026922	ACR10_ARATH	ACT domain-containing protein
AUR62040992	GALS3_ARATH	Galactan beta-14-galactosyltransferase GALS3
AUR62039836	SGAT_ARATH	Serine--glyoxylate aminotransferase
AUR62020592	ERECT_ARATH	LRR receptor-like serine/threonine-protein
AUR62021748	PTR53_ARATH	Protein NRT1/ PTR
AUR62025955	PGIP1_ARATH	Polygalacturonase inhibitor 1
AUR62033177	GSTF_HYOMU	Glutathione S-transferase
AUR62006552	PP366_ARATH	Putative pentatricopeptide repeat-containing
AUR62043776	BXL1_ARATH	Beta-D-xylosidase 1
AUR62009819	BGAL1_ARATH	Beta-galactosidase 1
AUR62021057	AB10C_ARATH	ABC transporter C
AUR62023871	MLP31_ARATH	MLP-like protein 31
AUR62000170	GAST1_SOLLC	Protein GAST1
AUR62022174	RUBB_PEA	RuBisCO large subunit-binding
AUR62036858	CCB23_ARATH	Cyclin-B2-3
AUR62014851	DRM1_ARATH	Dormancy-associated protein 1
AUR62008009	ACD6_ARATH	Protein ACCELERATED CELL
AUR62020184	SCP1_MEDTR	Serine carboxypeptidase 1
AUR62035618	STAR7_MOUSE	StAR-related lipid transfer
AUR62000202	GUN8_ARATH	Endoglucanase 8
AUR62021485	MLP43_ARATH	MLP-like protein 43
AUR62003152	HAT22_ARATH	Homeobox-leucine zipper protein
AUR62041226	BCB2_ARATH	Uclacyanin-2
AUR62006005	PRSP1_SPIOL	Ribosome-binding factor PSRP1
AUR62003189	ACD6_ARATH	Protein ACCELERATED CELL
AUR62003345	APX5_ARATH	L-ascorbate peroxidase 5
AUR62004107	PER72_ARATH	Peroxidase 72
AUR62010587	GT16_ARATH	Xyloglucan-specific galacturonosyltransferase 1
AUR62035759	RLK7_ARATH	Receptor-like protein kinase
AUR62028968	MCA5_ARATH	Metacaspase-5
