# Supplementary material for: Transcriptomic Profiling of Quinoa Reveals Distinct Defense Responses to Exogenous Methyl Jasmonate and Salicylic Acid
Source: Plants (Basel). 2025 Jun 3;14(11):1708. doi: 10.3390/plants14111708 (PMC12157332; doi:10.3390/plants14111708)
Supplement: Supplementary file 1 [file plants-14-01708-s001.zip › Table S5.xlsx]

## Sheet: Sheet 1 - TPM_edgeRJA
TPM_edgeRJA
	logFold Change	logCPM	PValue	FDR
AUR62006405	7.24077	6.93476	2.36329e-117	1.0583e-112
AUR62019249	2.71862	7.69928	3.19101e-107	7.14482e-103
AUR62041158	8.28375	7.1911	8.12674e-100	1.21308e-95
AUR62015174	6.57472	5.85809	9.8469e-86	1.10239e-81
AUR62004249	4.7584	4.18959	2.99846e-77	2.68548e-73
AUR62028298	3.11171	5.17239	5.64191e-76	4.21084e-72
AUR62037212	4.38307	4.3655	2.24194e-74	1.43423e-70
AUR62019366	8.21521	3.88121	7.94539e-65	4.42078e-61
AUR62041453	4.24719	3.97709	8.88479e-65	4.42078e-61
AUR62032929	4.62443	4.05605	2.77502e-62	1.24268e-58
AUR62030373	10.1506	4.16235	4.68806e-61	1.76416e-57
AUR62030977	6.94373	4.72726	4.72744e-61	1.76416e-57
AUR62012258	5.50955	4.03261	1.69608e-60	5.84249e-57
AUR62011641	1.64327	6.00669	2.7306e-59	8.73422e-56
AUR62009919	6.17566	3.14084	4.91764e-57	1.46811e-53
AUR62024953	4.72347	4.46873	1.48832e-56	4.16552e-53
AUR62017311	2.44873	5.13357	3.3793e-56	8.90166e-53
AUR62015468	3.50114	4.80767	7.63404e-55	1.89922e-51
AUR62032931	4.46571	4.66781	3.69926e-52	8.71878e-49
AUR62032691	2.64818	6.46092	3.22629e-50	7.22381e-47
AUR62001446	5.20241	3.08727	8.88456e-50	1.89457e-46
AUR62000077	3.88639	5.46627	3.2137e-48	6.54148e-45
AUR62025291	2.81163	4.74748	1.53752e-47	2.99355e-44
AUR62025693	2.8358	5.07957	5.2317e-46	9.76169e-43
AUR62025699	2.67902	5.38044	9.14883e-46	1.63877e-42
AUR62027288	3.23567	4.19254	1.33627e-45	2.30152e-42
AUR62001317	2.98378	4.8795	2.20861e-43	3.6631e-40
AUR62012346	3.32233	4.25189	1.6855e-42	2.69565e-39
AUR62001311	2.8569	4.16511	3.50726e-42	5.41582e-39
AUR62002797	4.79784	3.49682	1.52172e-41	2.27148e-38
AUR62010579	2.36807	5.27746	3.47262e-41	5.01636e-38
AUR62007446	2.86555	4.27668	1.5253e-40	2.13451e-37
AUR62025944	3.68342	3.57897	6.65744e-40	8.83301e-37
AUR62027506	-2.24139	4.44172	6.70647e-40	8.83301e-37
AUR62036975	3.29073	3.3909	9.92238e-40	1.26953e-36
AUR62016538	4.04133	3.30412	4.08961e-38	5.08713e-35
AUR62025945	4.65975	2.79136	1.3406e-36	1.62252e-33
AUR62029651	3.10018	3.9087	2.37898e-36	2.8035e-33
AUR62005413	2.65579	4.30096	2.7794e-36	3.1914e-33
AUR62028862	4.88264	2.57299	3.17561e-35	3.55517e-32
AUR62019730	3.1934	3.64626	3.27965e-34	3.5821e-31
AUR62008963	3.93282	3.02616	8.3342e-34	8.88604e-31
AUR62009433	2.73148	3.85825	1.98435e-33	2.06654e-30
AUR62010153	3.02627	3.84065	2.2228e-33	2.26226e-30
AUR62022235	3.85085	3.7986	2.35468e-33	2.34322e-30
AUR62032926	4.36462	4.33768	2.43722e-33	2.37263e-30
AUR62016208	1.92831	5.14978	7.78568e-33	7.41809e-30
AUR62023112	2.30287	4.19144	5.10555e-32	4.76316e-29
AUR62010210	3.50311	3.43259	1.59972e-31	1.46198e-28
AUR62016790	2.33392	4.32633	1.29505e-30	1.15987e-27
AUR62030709	2.71681	3.73793	1.70573e-29	1.49165e-26
AUR62021368	5.25732	2.31083	1.73212e-29	1.49165e-26
AUR62005310	4.3802	2.7156	4.93089e-29	4.16623e-26
AUR62017741	3.36097	3.61966	7.42616e-29	6.15835e-26
AUR62025513	3.17173	3.60307	1.26847e-28	1.03279e-25
AUR62006964	2.84197	4.11481	1.43835e-28	1.1502e-25
AUR62029654	3.28569	3.28683	1.6036e-28	1.25984e-25
AUR62039280	1.94441	4.80112	4.11099e-28	3.17404e-25
AUR62006651	2.32093	3.94162	1.49363e-27	1.13367e-24
AUR62013474	1.37219	6.20868	2.65042e-27	1.97814e-24
AUR62012949	2.85494	3.68611	5.44008e-27	3.99364e-24
AUR62027947	1.01576	6.61112	6.85907e-27	4.95413e-24
AUR62038177	3.1639	4.12113	1.06738e-26	7.58704e-24
AUR62036572	2.59511	3.71575	2.28509e-26	1.59889e-23
AUR62029647	2.20516	6.32453	6.26544e-26	4.3165e-23
AUR62003008	5.00821	2.69461	1.55974e-25	1.05828e-22
AUR62016264	5.41099	2.44626	3.94745e-25	2.63837e-22
AUR62032932	3.13946	3.54694	7.00618e-25	4.61388e-22
AUR62043048	-2.17554	5.33953	1.03263e-24	6.70174e-22
AUR62001595	2.08176	4.7045	1.35879e-24	8.69256e-22
AUR62016535	1.79409	4.40044	2.58353e-24	1.62948e-21
AUR62016810	2.69488	3.69145	3.43821e-24	2.13842e-21
AUR62031949	2.69046	4.08455	4.34487e-24	2.66531e-21
AUR62011260	2.90561	3.06927	6.32724e-24	3.82892e-21
AUR62017131	2.55423	4.05549	6.49251e-24	3.87655e-21
AUR62013199	1.50858	4.9735	6.807e-24	4.01085e-21
AUR62029170	3.75771	2.87066	9.21472e-24	5.35902e-21
AUR62014323	1.76693	5.64286	9.09458e-23	5.22134e-20
AUR62003203	2.48559	4.08147	9.54621e-23	5.41125e-20
AUR62009739	1.37427	7.49325	1.18343e-22	6.62441e-20
AUR62033281	5.99802	1.86021	1.56277e-22	8.6398e-20
AUR62024342	5.12185	4.50991	1.59793e-22	8.72647e-20
AUR62036261	0.918727	6.90067	2.20548e-22	1.18992e-19
AUR62023325	3.37847	3.0734	2.36585e-22	1.26125e-19
AUR62044674	4.67523	2.1265	3.59872e-22	1.89594e-19
AUR62005132	2.98251	2.54764	4.60764e-22	2.39924e-19
AUR62026156	3.08011	5.01026	4.75157e-22	2.44575e-19
AUR62014540	3.88553	2.28565	8.9461e-22	4.55245e-19
AUR62008683	4.06806	2.08977	9.61324e-22	4.83697e-19
AUR62039349	2.39017	4.14368	1.23614e-21	6.15062e-19
AUR62027399	1.72193	4.47515	1.42968e-21	7.03544e-19
AUR62044351	2.83925	2.6313	1.81258e-21	8.82272e-19
AUR62038615	1.84567	4.65697	2.53608e-21	1.22116e-18
AUR62039712	0.876644	6.85413	2.57312e-21	1.22582e-18
AUR62038264	3.894	1.94512	2.79373e-21	1.3169e-18
AUR62007939	2.10338	3.42068	3.45611e-21	1.61217e-18
AUR62025909	2.62392	5.18087	4.74361e-21	2.18994e-18
AUR62028539	1.87802	4.31407	5.74072e-21	2.62321e-18
AUR62009786	3.17975	2.63965	6.00825e-21	2.71773e-18
AUR62017436	2.15191	3.23695	6.43876e-21	2.88334e-18
AUR62014075	1.99811	4.89915	8.00218e-21	3.54798e-18
AUR62028006	4.29566	3.45131	2.18425e-20	9.5895e-18
AUR62005783	2.48738	3.667	2.24919e-20	9.77874e-18
AUR62026799	1.22691	5.29164	2.30427e-20	9.92187e-18
AUR62011199	2.18803	4.84659	3.63669e-20	1.5442e-17
AUR62025512	4.51857	2.24766	3.65524e-20	1.5442e-17
AUR62029011	2.9846	2.79656	5.02597e-20	2.10344e-17
AUR62000306	1.90624	3.62486	5.09627e-20	2.11311e-17
AUR62042848	1.82267	3.71529	5.80321e-20	2.38416e-17
AUR62041457	2.55855	2.72829	6.04769e-20	2.46202e-17
AUR62009410	1.5543	4.94359	7.6871e-20	3.10123e-17
AUR62029652	2.47925	3.56579	9.36744e-20	3.74539e-17
AUR62024811	5.6286	2.18986	9.50189e-20	3.76552e-17
AUR62004458	1.51583	4.73866	1.45548e-19	5.71735e-17
AUR62037213	2.50549	3.63533	1.536e-19	5.98117e-17
AUR62033995	3.36211	2.77473	2.10021e-19	8.10773e-17
AUR62021371	7.49344	1.72532	2.32969e-19	8.91674e-17
AUR62019763	1.93193	3.63389	3.93151e-19	1.49201e-16
AUR62041507	1.86501	4.36074	5.41725e-19	2.03857e-16
AUR62024564	1.31	4.96262	6.6363e-19	2.4765e-16
AUR62032222	7.79259	1.98886	7.37992e-19	2.73124e-16
AUR62008726	4.3796	1.88194	9.30044e-19	3.41379e-16
AUR62035846	1.67442	4.79504	1.19356e-18	4.34543e-16
AUR62027951	1.8783	3.54795	1.58959e-18	5.74061e-16
AUR62039436	2.45406	4.02064	1.85405e-18	6.6421e-16
AUR62004287	3.3415	1.97628	3.10977e-18	1.10523e-15
AUR62023850	4.42657	2.57134	3.69185e-18	1.30177e-15
AUR62040449	2.91269	3.10601	3.85675e-18	1.34929e-15
AUR62005696	3.80719	2.60775	4.58219e-18	1.59066e-15
AUR62015209	2.57507	4.9734	5.52696e-18	1.90387e-15
AUR62013247	-1.26085	5.27793	6.12413e-18	2.09347e-15
AUR62036349	2.85831	2.88373	1.18326e-17	4.01421e-15
AUR62000841	2.29923	2.86395	1.62636e-17	5.47593e-15
AUR62017740	2.23101	5.21019	1.81295e-17	6.05864e-15
AUR62018554	1.13428	6.61931	2.22617e-17	7.38445e-15
AUR62018713	2.0839	3.55313	3.72597e-17	1.22686e-14
AUR62032397	2.29952	2.89697	5.76578e-17	1.88465e-14
AUR62032594	2.80806	2.48135	9.94828e-17	3.22822e-14
AUR62010406	1.87363	3.6903	1.04288e-16	3.3598e-14
AUR62025560	1.71853	3.71017	1.22568e-16	3.92051e-14
AUR62033130	2.29258	3.18091	1.65006e-16	5.24053e-14
AUR62013055	2.68229	2.94303	1.70467e-16	5.37582e-14
AUR62011460	5.75991	2.31213	1.76821e-16	5.53722e-14
AUR62026842	1.36524	4.71078	1.94046e-16	6.03443e-14
AUR62041447	2.66978	4.70444	2.78012e-16	8.58597e-14
AUR62012345	2.53863	2.76349	3.55755e-16	1.09117e-13
AUR62025200	4.37648	1.86811	3.61457e-16	1.10112e-13
AUR62021657	2.2301	3.81699	4.5514e-16	1.37714e-13
AUR62044368	-1.46491	3.73494	4.98247e-16	1.49745e-13
AUR62029284	1.58278	4.71548	5.28803e-16	1.57869e-13
AUR62009661	-1.84886	3.06101	5.47999e-16	1.62516e-13
AUR62021444	2.25267	3.01502	5.84425e-16	1.72179e-13
AUR62025196	2.79331	2.3287	6.06417e-16	1.7749e-13
AUR62029123	2.06026	3.91353	7.83687e-16	2.27885e-13
AUR62000260	1.5813	3.88903	1.23948e-15	3.58097e-13
AUR62037209	1.37878	4.43763	1.29808e-15	3.72623e-13
AUR62003345	1.27823	4.82275	1.30741e-15	3.72912e-13
AUR62038307	1.92283	3.88428	1.56733e-15	4.44219e-13
AUR62016945	3.48702	2.55737	1.70623e-15	4.80545e-13
AUR62026134	1.5094	5.27345	2.10962e-15	5.90443e-13
AUR62030978	1.94093	3.41003	3.77256e-15	1.04931e-12
AUR62004264	2.67322	2.55255	4.01521e-15	1.10991e-12
AUR62013277	2.31568	3.08797	4.68761e-15	1.28783e-12
AUR62027781	3.27755	1.92198	4.93589e-15	1.34777e-12
AUR62031312	1.65329	4.24274	5.33274e-15	1.44731e-12
AUR62002494	2.47212	2.66691	5.80802e-15	1.5668e-12
AUR62006528	1.94214	4.03499	7.85827e-15	2.10719e-12
AUR62003015	4.77545	1.48016	8.753e-15	2.33314e-12
AUR62016123	6.72933	1.09617	9.51116e-15	2.52023e-12
AUR62007294	1.84042	3.01822	9.63946e-15	2.5392e-12
AUR62034985	1.72212	3.10824	9.72165e-15	2.54588e-12
AUR62002256	2.41626	4.62237	1.20767e-14	3.14423e-12
AUR62024932	1.81311	3.98635	1.26892e-14	3.2846e-12
AUR62011545	2.49261	3.2735	1.43659e-14	3.69725e-12
AUR62004006	2.3475	2.65833	1.89122e-14	4.83948e-12
AUR62020112	2.15934	2.64724	1.9404e-14	4.93711e-12
AUR62031055	3.91097	1.75085	2.02964e-14	5.13498e-12
AUR62014327	3.76376	1.6279	2.15076e-14	5.41087e-12
AUR62021061	1.32707	3.83966	2.7692e-14	6.92779e-12
AUR62023885	1.88091	2.99984	2.85717e-14	7.10815e-12
AUR62033811	2.55623	3.49638	3.32268e-14	8.2206e-12
AUR62010913	2.55223	2.33431	3.81486e-14	9.38644e-12
AUR62013826	2.2947	2.5782	4.62863e-14	1.13265e-11
AUR62021372	6.48643	0.909742	5.98041e-14	1.45469e-11
AUR62004234	1.49671	3.5658	6.03374e-14	1.45469e-11
AUR62009032	2.07123	4.69057	6.04212e-14	1.45469e-11
AUR62023090	2.57389	2.70684	6.76717e-14	1.62054e-11
AUR62037161	2.36662	2.31902	7.41118e-14	1.76532e-11
AUR62033870	2.76646	1.96641	1.17239e-13	2.77782e-11
AUR62012676	2.589	2.23428	1.34929e-13	3.18013e-11
AUR62009235	2.00043	2.85127	1.45709e-13	3.41622e-11
AUR62011259	4.00151	2.53653	1.65293e-13	3.8552e-11
AUR62032930	2.47212	4.37121	1.71156e-13	3.97127e-11
AUR62033293	6.76847	1.12238	1.95374e-13	4.50982e-11
AUR62004252	4.21019	1.43596	1.99073e-13	4.57164e-11
AUR62005393	1.71913	3.34037	2.06812e-13	4.72513e-11
AUR62006132	2.91401	1.99089	2.35164e-13	5.34563e-11
AUR62001460	7.57413	1.8076	2.57903e-13	5.83291e-11
AUR62038074	2.74241	2.28045	2.97133e-13	6.68638e-11
AUR62033289	6.96383	1.29529	3.73993e-13	8.37388e-11
AUR62008724	2.41555	2.93679	4.21716e-13	9.39546e-11
AUR62018533	-1.88915	3.61694	4.78418e-13	1.0606e-10
AUR62040103	3.00275	1.71104	5.26084e-13	1.16052e-10
AUR62021429	6.35955	0.814446	9.48568e-13	2.08225e-10
AUR62005648	1.97472	3.27833	9.70017e-13	2.11894e-10
AUR62013149	2.45106	2.13481	9.75987e-13	2.12164e-10
AUR62019659	0.938696	5.2227	1.03648e-12	2.24225e-10
AUR62014455	2.27113	2.51024	1.16578e-12	2.49443e-10
AUR62008849	6.65781	1.03957	1.16823e-12	2.49443e-10
AUR62030503	3.84065	1.69242	1.16976e-12	2.49443e-10
AUR62019063	1.08721	5.15948	1.68024e-12	3.56601e-10
AUR62008681	-1.49236	4.23307	1.71574e-12	3.62417e-10
AUR62041395	2.86784	1.73192	1.74119e-12	3.66067e-10
AUR62029490	0.849359	5.63619	3.00415e-12	6.2864e-10
AUR62004190	2.29262	3.77202	3.18558e-12	6.63503e-10
AUR62005925	1.39306	3.72325	3.55415e-12	7.36844e-10
AUR62014733	1.46067	4.26414	3.67167e-12	7.57701e-10
AUR62010245	1.05644	4.8703	4.17798e-12	8.58231e-10
AUR62016608	3.3848	1.33785	5.28881e-12	1.08145e-09
AUR62000775	1.28983	4.71211	5.8951e-12	1.19995e-09
AUR62022681	1.13567	4.9341	7.00727e-12	1.41988e-09
AUR62042956	-1.47237	3.22744	7.12384e-12	1.43122e-09
AUR62026942	0.69099	5.97595	7.12716e-12	1.43122e-09
AUR62012343	1.44746	5.17649	7.93277e-12	1.58588e-09
AUR62004107	1.70843	3.70545	8.05792e-12	1.60374e-09
AUR62039942	-3.82902	0.930674	8.77961e-12	1.73964e-09
AUR62040896	1.86304	3.07528	9.00511e-12	1.77647e-09
AUR62010958	4.24114	1.78479	9.72005e-12	1.9091e-09
AUR62024244	3.45316	1.59894	1.03047e-11	2.01509e-09
AUR62018555	1.41229	4.56341	1.09966e-11	2.14104e-09
AUR62020184	1.40996	3.8269	1.18762e-11	2.30228e-09
AUR62013288	2.81209	5.09688	1.19673e-11	2.30995e-09
AUR62003120	1.40022	3.90715	1.21766e-11	2.33628e-09
AUR62011447	5.26511	1.26257	1.22081e-11	2.33628e-09
AUR62026369	1.79343	3.76535	1.42255e-11	2.71078e-09
AUR62011067	2.02706	2.27636	1.58144e-11	3.00078e-09
AUR62039001	1.7821	4.45458	1.59402e-11	3.01189e-09
AUR62022988	1.84782	4.68281	1.79241e-11	3.37252e-09
AUR62028902	1.87153	2.51237	2.03862e-11	3.81972e-09
AUR62016470	1.1916	4.73075	2.13455e-11	3.9828e-09
AUR62028507	5.03689	1.7135	2.16591e-11	4.02455e-09
AUR62042600	4.97207	1.02292	2.27069e-11	4.20181e-09
AUR62028572	1.7397	2.68237	2.96573e-11	5.46537e-09
AUR62031317	1.31278	4.27461	3.96242e-11	7.27219e-09
AUR62037347	2.35697	2.91473	3.98452e-11	7.2829e-09
AUR62040589	0.92446	5.96507	5.24563e-11	9.54896e-09
AUR62030271	2.9353	1.65376	5.29104e-11	9.59263e-09
AUR62015169	1.56879	3.31546	5.98101e-11	1.07998e-08
AUR62022968	0.922733	4.85092	7.79804e-11	1.40243e-08
AUR62008192	1.93775	2.51618	8.42106e-11	1.50841e-08
AUR62031519	1.21416	6.00567	9.16183e-11	1.63457e-08
AUR62024669	-1.37354	5.5166	9.76583e-11	1.73541e-08
AUR62011251	2.68369	1.99277	1.00492e-10	1.7787e-08
AUR62014461	4.08481	1.8967	1.03264e-10	1.82058e-08
AUR62039072	1.33558	4.33664	1.29118e-10	2.26746e-08
AUR62005877	2.4069	2.02087	1.3299e-10	2.32635e-08
AUR62022659	2.82257	1.92124	1.35784e-10	2.36597e-08
AUR62005784	2.75565	1.38859	1.37524e-10	2.387e-08
AUR62013952	1.09594	4.7498	1.38162e-10	2.38882e-08
AUR62028218	1.55234	3.20756	1.42006e-10	2.44584e-08
AUR62021176	1.39197	3.16262	1.54541e-10	2.65154e-08
AUR62039431	1.60578	3.52123	1.59667e-10	2.72902e-08
AUR62043595	1.33709	3.71784	1.93355e-10	3.29225e-08
AUR62016023	3.19525	1.19687	2.08368e-10	3.53445e-08
AUR62003333	2.90752	2.05933	2.16203e-10	3.65351e-08
AUR62010724	2.80304	1.42483	2.53039e-10	4.2599e-08
AUR62033996	2.51499	1.86449	2.84149e-10	4.76572e-08
AUR62037346	1.67354	3.21961	3.01713e-10	5.04142e-08
AUR62008024	-1.82158	2.50844	3.05216e-10	5.081e-08
AUR62032012	2.39827	1.7773	3.28139e-10	5.44236e-08
AUR62039879	0.789208	7.40498	3.64091e-10	6.01637e-08
AUR62033290	3.32636	1.06241	3.81822e-10	6.28617e-08
AUR62025957	2.14679	3.12882	4.82229e-10	7.91015e-08
AUR62003255	2.45336	1.73599	5.62412e-10	9.19175e-08
AUR62027153	2.301	1.87503	5.96622e-10	9.7154e-08
AUR62027841	2.55943	1.90384	6.0135e-10	9.75691e-08
AUR62031784	1.74392	2.72456	6.66078e-10	1.07681e-07
AUR62030904	4.71595	0.84279	7.06958e-10	1.13879e-07
AUR62018952	1.83969	4.14277	7.76192e-10	1.24583e-07
AUR62017795	3.74373	1.616	7.82925e-10	1.25215e-07
AUR62011819	-2.68944	1.2583	7.93581e-10	1.26467e-07
AUR62014017	2.3661	2.58599	8.06634e-10	1.28092e-07
AUR62017196	2.40179	1.78754	8.60088e-10	1.36098e-07
AUR62025956	2.88906	2.30266	9.27896e-10	1.4631e-07
AUR62004595	2.22506	1.73986	9.56605e-10	1.50308e-07
AUR62024416	1.96132	3.04449	9.69861e-10	1.51858e-07
AUR62032225	4.98251	1.03774	9.92067e-10	1.54794e-07
AUR62007318	3.56453	1.23693	1.1333e-09	1.76217e-07
AUR62001140	1.93581	2.2635	1.22171e-09	1.89306e-07
AUR62024341	1.86069	2.61752	1.29436e-09	1.99638e-07
AUR62006627	1.77093	2.70633	1.2973e-09	1.99638e-07
AUR62005362	2.50309	2.10102	1.3546e-09	2.07741e-07
AUR62028183	2.27452	2.00685	1.39495e-09	2.13198e-07
AUR62014457	3.17692	2.50495	1.42162e-09	2.16536e-07
AUR62011820	-1.23291	3.62351	1.47076e-09	2.23261e-07
AUR62010569	1.97734	2.81284	1.60327e-09	2.41878e-07
AUR62016137	-1.74623	6.58425	1.60831e-09	2.41878e-07
AUR62007078	2.13731	3.31984	1.60961e-09	2.41878e-07
AUR62036533	1.47059	4.20708	1.61971e-09	2.42583e-07
AUR62003984	1.18271	4.35026	1.78002e-09	2.65703e-07
AUR62019981	1.60526	4.40834	1.78678e-09	2.65827e-07
AUR62031151	1.95112	2.49464	1.92286e-09	2.84567e-07
AUR62013836	1.28448	3.6756	1.92545e-09	2.84567e-07
AUR62016619	1.32262	3.53752	2.13151e-09	3.13984e-07
AUR62017676	-1.91103	3.34207	2.13929e-09	3.14097e-07
AUR62003342	0.923015	5.12245	2.21787e-09	3.2457e-07
AUR62028217	2.27557	3.58774	2.45777e-09	3.58506e-07
AUR62020925	-1.77741	2.33396	2.68245e-09	3.89046e-07
AUR62021748	1.20088	3.7705	2.68452e-09	3.89046e-07
AUR62007532	1.61194	2.92501	2.82185e-09	4.07631e-07
AUR62008157	2.11939	1.74099	2.87234e-09	4.13589e-07
AUR62033977	-1.22217	3.48066	2.95171e-09	4.23655e-07
AUR62035678	1.2439	3.37651	3.28779e-09	4.70385e-07
AUR62040723	-1.07212	4.91212	3.47365e-09	4.95393e-07
AUR62026389	1.85376	2.86915	3.57433e-09	5.08134e-07
AUR62012309	2.07551	1.98422	3.66686e-09	5.19639e-07
AUR62002277	1.68957	2.88534	5.11669e-09	7.2281e-07
AUR62042291	3.18649	1.69691	5.16237e-09	7.26969e-07
AUR62007054	2.07742	2.21877	5.24876e-09	7.36817e-07
AUR62008879	1.93544	1.99437	5.36178e-09	7.50331e-07
AUR62007207	1.01468	4.1519	5.76104e-09	8.03692e-07
AUR62007671	-1.27246	3.52232	6.16543e-09	8.57435e-07
AUR62016414	1.2342	5.29818	6.21656e-09	8.6187e-07
AUR62009085	2.00247	2.21056	6.31278e-09	8.72508e-07
AUR62040934	1.68236	2.29129	6.9411e-09	9.56398e-07
AUR62005642	2.03204	2.13148	7.02259e-09	9.64658e-07
AUR62001427	1.0471	4.65146	7.37683e-09	1.00889e-06
AUR62033116	0.920354	5.26982	7.38963e-09	1.00889e-06
AUR62005156	1.86228	2.69855	8.55787e-09	1.16483e-06
AUR62020865	0.768298	6.06174	9.71777e-09	1.31561e-06
AUR62025955	1.56773	3.60123	9.72435e-09	1.31561e-06
AUR62011799	1.89743	1.97561	1.02269e-08	1.37607e-06
AUR62027186	1.17608	3.69453	1.02701e-08	1.37607e-06
AUR62016536	1.50387	2.83132	1.02763e-08	1.37607e-06
AUR62021663	-0.953001	3.94468	1.02942e-08	1.37607e-06
AUR62040907	-1.68932	2.71714	1.04368e-08	1.39098e-06
AUR62038131	-1.01587	4.55142	1.13955e-08	1.51424e-06
AUR62001863	-1.20207	3.5168	1.16521e-08	1.54377e-06
AUR62000107	1.39977	3.76992	1.24591e-08	1.64582e-06
AUR62016994	1.0775	4.81725	1.26884e-08	1.67118e-06
AUR62007112	0.862971	4.74597	1.46645e-08	1.92578e-06
AUR62004071	1.34704	5.3931	1.48084e-08	1.93899e-06
AUR62043317	1.40217	3.03285	1.52716e-08	1.99381e-06
AUR62033177	-1.26109	4.12375	1.57798e-08	2.05417e-06
AUR62010597	-0.941113	4.19566	1.7477e-08	2.26761e-06
AUR62024485	1.72495	2.39843	1.75207e-08	2.26761e-06
AUR62000852	1.66164	2.31919	1.87504e-08	2.41977e-06
AUR62023871	1.01698	4.80979	1.94136e-08	2.49816e-06
AUR62032441	0.965104	4.44166	1.95983e-08	2.51471e-06
AUR62032823	2.2638	2.05837	1.98908e-08	2.54495e-06
AUR62001141	1.65003	2.80348	2.0518e-08	2.61772e-06
AUR62041448	2.52731	2.7279	2.10322e-08	2.67569e-06
AUR62010762	1.60018	2.58073	2.17872e-08	2.76389e-06
AUR62024340	1.16777	5.36877	2.25369e-08	2.85092e-06
AUR62008285	0.995009	3.81777	2.28104e-08	2.87738e-06
AUR62019599	1.36602	3.55491	2.34139e-08	2.93992e-06
AUR62030805	-1.04088	3.99186	2.34374e-08	2.93992e-06
AUR62010677	2.56292	1.38876	2.54658e-08	3.18543e-06
AUR62007936	1.09349	3.43904	2.578e-08	3.21574e-06
AUR62009691	-2.7293	1.28857	2.58666e-08	3.21759e-06
AUR62036209	0.96047	5.18042	2.5998e-08	3.22498e-06
AUR62000545	1.96615	2.02188	2.61973e-08	3.24072e-06
AUR62003343	1.57991	4.47044	2.64425e-08	3.26182e-06
AUR62006013	1.72894	2.28165	2.65135e-08	3.26182e-06
AUR62021468	1.09036	3.77855	2.75141e-08	3.37564e-06
AUR62021029	1.18483	3.89685	2.98875e-08	3.65681e-06
AUR62004592	2.97416	1.03866	3.34026e-08	4.06496e-06
AUR62026499	1.38366	3.21109	3.34049e-08	4.06496e-06
AUR62003486	3.64751	1.01491	3.41492e-08	4.14426e-06
AUR62012332	1.19223	3.43463	3.43928e-08	4.16255e-06
AUR62038898	1.38855	2.66955	3.59595e-08	4.34044e-06
AUR62023271	2.62216	1.54296	3.66349e-08	4.41008e-06
AUR62031084	-3.1429	0.730743	3.70847e-08	4.45226e-06
AUR62014491	-1.20427	3.2931	3.85881e-08	4.62036e-06
AUR62036773	2.79625	1.26806	3.92841e-08	4.68517e-06
AUR62011825	-1.02671	4.76158	3.93387e-08	4.68517e-06
AUR62020290	1.65532	2.69241	4.04571e-08	4.8056e-06
AUR62018794	0.939839	4.12455	4.09362e-08	4.84964e-06
AUR62044431	1.36596	3.41472	4.52944e-08	5.35179e-06
AUR62030339	1.21948	3.10423	4.69229e-08	5.52962e-06
AUR62022891	4.18937	1.00646	5.00524e-08	5.87833e-06
AUR62038192	-1.63304	2.05176	5.01445e-08	5.87833e-06
AUR62029627	1.9663	1.63332	5.14173e-08	6.0118e-06
AUR62014737	1.32302	2.99569	5.25749e-08	6.12532e-06
AUR62021980	1.86723	2.00222	5.26618e-08	6.12532e-06
AUR62029506	2.04565	2.82765	5.34334e-08	6.19896e-06
AUR62032869	2.21719	1.47171	5.35882e-08	6.20087e-06
AUR62013473	1.0407	5.30463	5.4326e-08	6.27003e-06
AUR62018395	-2.34694	1.767	5.54697e-08	6.37746e-06
AUR62002193	1.28949	2.96515	5.55416e-08	6.37746e-06
AUR62024246	1.71506	2.4333	5.64995e-08	6.47085e-06
AUR62034322	-2.25555	1.46061	5.70321e-08	6.51497e-06
AUR62025180	2.57841	1.81629	5.71756e-08	6.51497e-06
AUR62021763	4.70036	0.818271	6.06091e-08	6.88867e-06
AUR62035560	1.06251	4.47864	7.46149e-08	8.44911e-06
AUR62004728	-1.08912	4.60358	7.47158e-08	8.44911e-06
AUR62017585	0.811902	6.46809	7.68021e-08	8.66316e-06
AUR62017459	1.04477	3.4143	8.24558e-08	9.27752e-06
AUR62000320	1.77806	1.94652	8.32267e-08	9.34046e-06
AUR62031871	-1.11816	3.78782	8.34323e-08	9.34046e-06
AUR62029616	1.86317	1.94627	8.39522e-08	9.37523e-06
AUR62019440	0.878703	4.48106	8.62352e-08	9.60622e-06
AUR62039768	1.41472	2.68319	8.75191e-08	9.72504e-06
AUR62009902	1.31053	2.91323	9.19926e-08	1.01968e-05
AUR62032927	1.31662	3.52689	9.6898e-08	1.0714e-05
AUR62033267	1.07882	4.64766	1.00389e-07	1.10727e-05
AUR62031699	2.25878	1.29231	1.05176e-07	1.15722e-05
AUR62014104	6.49889	0.92889	1.09162e-07	1.19814e-05
AUR62028305	-4.34007	0.407211	1.13796e-07	1.24594e-05
AUR62006067	0.886232	4.89503	1.17573e-07	1.28415e-05
AUR62035048	-2.07111	3.04935	1.2112e-07	1.31968e-05
AUR62031053	1.90645	3.79285	1.22643e-07	1.33302e-05
AUR62016750	-1.07532	3.42912	1.25676e-07	1.36269e-05
AUR62029970	1.22676	3.03352	1.27266e-07	1.37659e-05
AUR62008638	1.94595	1.76015	1.37673e-07	1.48557e-05
AUR62017102	2.43271	1.16097	1.39583e-07	1.50256e-05
AUR62019997	3.08971	1.46823	1.56238e-07	1.67695e-05
AUR62020689	1.32122	3.03035	1.56532e-07	1.67695e-05
AUR62001244	1.54019	5.18892	1.59572e-07	1.70543e-05
AUR62016658	1.42387	2.55767	1.62288e-07	1.73034e-05
AUR62017206	5.58942	0.293637	1.63809e-07	1.7424e-05
AUR62012355	1.17885	3.46919	1.7164e-07	1.82138e-05
AUR62004464	1.41767	4.32176	1.82069e-07	1.92747e-05
AUR62016915	1.4064	3.2299	1.90518e-07	2.01216e-05
AUR62025716	1.9097	1.74276	1.92462e-07	2.02791e-05
AUR62017663	1.86955	1.83372	1.93775e-07	2.03696e-05
AUR62028096	4.01891	0.893065	1.96277e-07	2.05843e-05
AUR62037363	-2.28723	1.90442	1.96768e-07	2.05876e-05
AUR62023550	2.13175	1.66277	1.99258e-07	2.07995e-05
AUR62016372	1.04816	3.59426	2.00629e-07	2.08938e-05
AUR62021655	2.07022	1.70887	2.07237e-07	2.1532e-05
AUR62003282	0.861673	4.41873	2.17345e-07	2.253e-05
AUR62015522	-1.06552	4.93072	2.18279e-07	2.25744e-05
AUR62019918	2.05064	3.16726	2.24666e-07	2.31815e-05
AUR62019823	1.37748	2.89956	2.36756e-07	2.43728e-05
AUR62005125	2.37325	2.05168	2.48619e-07	2.55354e-05
AUR62024491	3.54531	0.579779	2.51183e-07	2.57396e-05
AUR62017551	1.48161	2.40624	2.54909e-07	2.60618e-05
AUR62011598	1.0302	3.99577	2.59899e-07	2.64827e-05
AUR62011444	0.914779	3.87239	2.60208e-07	2.64827e-05
AUR62021356	1.39631	2.41285	2.7201e-07	2.7621e-05
AUR62007474	-1.15503	3.16858	2.72645e-07	2.76229e-05
AUR62040582	2.65486	1.32167	2.82447e-07	2.85513e-05
AUR62000536	0.937815	4.40581	2.86525e-07	2.88984e-05
AUR62043779	3.71422	0.692973	2.92591e-07	2.94439e-05
AUR62025595	3.10993	0.910086	3.03329e-07	3.0456e-05
AUR62026922	1.85463	1.9375	3.12034e-07	3.12599e-05
AUR62029939	0.978629	3.79384	3.32699e-07	3.32558e-05
AUR62040467	0.750242	7.3712	3.47514e-07	3.46593e-05
AUR62013225	0.880349	4.76697	3.663e-07	3.64517e-05
AUR62028098	0.973349	3.56677	3.80816e-07	3.78123e-05
AUR62002512	0.853028	4.59411	3.83548e-07	3.79993e-05
AUR62018999	3.24112	1.00383	4.03366e-07	3.98744e-05
AUR62031231	1.66225	2.3543	4.05488e-07	3.9996e-05
AUR62034359	-1.39355	2.44426	4.44438e-07	4.37415e-05
AUR62036969	1.95519	1.54885	4.66769e-07	4.58386e-05
AUR62000634	-2.12563	1.19987	4.76882e-07	4.67292e-05
AUR62014566	-1.14621	3.67594	4.83188e-07	4.72438e-05
AUR62030630	1.68351	1.98629	5.20288e-07	5.07604e-05
AUR62011307	-1.10059	3.42345	5.31323e-07	5.17243e-05
AUR62001148	1.86016	2.76929	5.41432e-07	5.25941e-05
AUR62033303	-1.7321	1.80441	5.78034e-07	5.6028e-05
AUR62019131	2.06814	1.83931	6.013e-07	5.81572e-05
AUR62040572	1.47678	3.24162	6.21496e-07	5.99811e-05
AUR62041295	-2.27175	1.3868	6.62504e-07	6.38012e-05
AUR62029149	2.23714	1.3803	6.70396e-07	6.44228e-05
AUR62018494	-1.50199	2.18639	7.07024e-07	6.77971e-05
AUR62029518	2.78103	0.908866	7.30095e-07	6.98598e-05
AUR62028086	0.974647	4.16037	7.60225e-07	7.25877e-05
AUR62018470	-2.14282	1.54142	7.65002e-07	7.28884e-05
AUR62024713	1.56265	1.85146	7.73559e-07	7.34077e-05
AUR62017123	1.56483	1.84818	7.73731e-07	7.34077e-05
AUR62022857	-1.23583	2.74044	7.78137e-07	7.35659e-05
AUR62011247	1.7435	1.68536	7.78684e-07	7.35659e-05
AUR62037997	1.02793	3.51676	7.84572e-07	7.39661e-05
AUR62024914	1.21057	2.88309	8.02905e-07	7.55355e-05
AUR62005984	0.92919	4.14836	8.37431e-07	7.86184e-05
AUR62012016	1.39468	2.44549	8.92161e-07	8.35813e-05
AUR62014851	-0.987557	6.18804	8.96256e-07	8.37896e-05
AUR62008349	1.04796	3.51515	9.38893e-07	8.75928e-05
AUR62012984	1.16575	4.26904	9.42961e-07	8.77672e-05
AUR62033696	1.25689	3.08834	9.44682e-07	8.77672e-05
AUR62035183	1.2489	2.90474	9.52576e-07	8.83174e-05
AUR62002764	1.59304	2.0965	9.59787e-07	8.88021e-05
AUR62018047	2.78843	1.27122	9.65026e-07	8.91027e-05
AUR62027481	5.72288	0.366882	9.8081e-07	9.03737e-05
AUR62038897	1.58782	1.91722	1.03493e-06	9.51651e-05
AUR62018089	1.85993	1.95979	1.06499e-06	9.77282e-05
AUR62038047	-0.965762	3.82412	1.09741e-06	0.000100497
AUR62041226	0.877734	3.98948	1.1502e-06	0.000105116
AUR62027878	-2.50991	1.01262	1.15614e-06	0.000105444
AUR62000170	-1.16266	3.25153	1.17152e-06	0.00010663
AUR62033472	4.40564	0.61146	1.17433e-06	0.000106669
AUR62031136	1.54991	1.9433	1.17846e-06	0.000106827
AUR62013354	1.02836	3.40277	1.20512e-06	0.000109023
AUR62014264	1.76022	1.70423	1.32691e-06	0.000119771
AUR62014394	4.16074	0.462153	1.32927e-06	0.000119771
AUR62026589	2.51973	1.35448	1.37132e-06	0.000123311
AUR62006047	1.63365	1.89631	1.38329e-06	0.000124138
AUR62006122	4.05295	0.396573	1.44387e-06	0.000129315
AUR62018281	2.9095	0.997519	1.55881e-06	0.000139331
AUR62024422	5.52346	0.255799	1.56243e-06	0.000139377
AUR62019856	1.30873	2.61429	1.58007e-06	0.00014067
AUR62021495	1.23981	3.14319	1.59365e-06	0.000141598
AUR62003150	1.27982	4.14132	1.60974e-06	0.000142744
AUR62027798	1.50254	4.08321	1.77447e-06	0.00015704
AUR62026501	3.63559	0.639286	1.85693e-06	0.000164014
AUR62031152	1.40458	3.01891	1.91799e-06	0.000169074
AUR62011029	1.26014	2.64379	1.93716e-06	0.000170135
AUR62023921	-2.54348	1.0372	1.93763e-06	0.000170135
AUR62041280	1.14179	5.44362	1.99e-06	0.000174391
AUR62026841	2.48425	2.19349	2.07664e-06	0.000181629
AUR62023144	-1.93023	1.39796	2.1304e-06	0.000185968
AUR62021298	0.673357	4.59	2.21752e-06	0.000193196
AUR62002035	1.89181	1.424	2.24037e-06	0.000194808
AUR62015518	1.47406	3.44631	2.24558e-06	0.000194882
AUR62010587	1.5807	1.91029	2.27839e-06	0.000197347
AUR62026471	-1.11011	2.91765	2.28603e-06	0.000197627
AUR62020704	1.44274	2.34137	2.38947e-06	0.000206171
AUR62031780	3.01784	1.06611	2.44573e-06	0.00021062
AUR62003309	-2.48796	0.706797	2.4816e-06	0.000213299
AUR62021973	-1.13719	3.37256	2.5436e-06	0.000218209
AUR62033748	1.14324	2.79629	2.55233e-06	0.000218539
AUR62006904	-1.21663	2.68484	2.55773e-06	0.000218583
AUR62009302	1.57872	2.95394	2.64186e-06	0.000225343
AUR62034233	-0.855208	3.88885	2.68922e-06	0.000228756
AUR62021228	1.82244	1.81479	2.69209e-06	0.000228756
AUR62016561	0.604018	5.29237	2.75641e-06	0.000233778
AUR62004593	2.40382	1.90605	2.79813e-06	0.000236867
AUR62000233	0.875162	4.16808	2.87059e-06	0.000242543
AUR62011306	1.46694	2.06156	2.95628e-06	0.000249313
AUR62008417	-1.40428	2.11643	3.04508e-06	0.000256319
AUR62036053	-1.32651	2.34628	3.30719e-06	0.000277603
AUR62028565	1.3721	2.27016	3.31034e-06	0.000277603
AUR62015001	1.15584	3.72903	3.342e-06	0.000279735
AUR62006299	1.26861	3.13801	3.42406e-06	0.000286069
AUR62016748	1.82781	1.74231	3.49735e-06	0.000291648
AUR62008247	1.8273	1.67309	3.51253e-06	0.000292369
AUR62020529	1.59727	1.76759	3.53873e-06	0.000294003
AUR62030612	1.31732	3.32302	3.65055e-06	0.000302732
AUR62000202	-1.95824	1.41629	3.73514e-06	0.000309174
AUR62015831	-1.33238	2.26673	3.89092e-06	0.000321475
AUR62026680	0.694157	5.54105	3.90485e-06	0.000322032
AUR62027516	1.47078	2.4717	4.16924e-06	0.000343203
AUR62028968	1.14932	3.05913	4.23667e-06	0.000348115
AUR62037261	-1.49591	2.03462	4.34782e-06	0.000356593
AUR62034494	1.72748	3.69584	4.36504e-06	0.00035735
AUR62001765	-1.83116	1.60363	4.65318e-06	0.000380245
AUR62044028	2.20783	1.25767	4.78934e-06	0.000390658
AUR62029442	1.25238	2.7969	4.84201e-06	0.000394236
AUR62003531	1.5107	1.96553	4.86815e-06	0.000395177
AUR62016134	1.45723	2.56489	4.87121e-06	0.000395177
AUR62009745	3.11506	0.639094	5.1288e-06	0.000415321
AUR62028839	1.09335	4.31706	5.16721e-06	0.000417543
AUR62005188	1.69001	1.82757	5.17489e-06	0.000417543
AUR62031641	-1.34317	2.89803	5.24895e-06	0.000422757
AUR62028405	-1.16267	2.69732	5.29679e-06	0.000425574
AUR62004195	0.844933	3.80683	5.30292e-06	0.000425574
AUR62001723	-1.09174	2.68718	5.31888e-06	0.00042609
AUR62028543	1.17973	3.30039	5.58744e-06	0.000446805
AUR62018069	-2.18703	0.924458	5.67532e-06	0.000453024
AUR62002312	0.71394	4.23182	5.71007e-06	0.000454987
AUR62035259	2.55445	0.931721	5.78719e-06	0.000460313
AUR62010578	0.926077	3.2292	5.86217e-06	0.000464667
AUR62039033	4.22768	0.518127	5.86268e-06	0.000464667
AUR62009907	2.85477	0.742102	5.87672e-06	0.000464957
AUR62023648	-0.864594	4.6871	6.23532e-06	0.000492458
AUR62009940	1.33649	2.63533	6.30136e-06	0.000496798
AUR62028780	4.09747	0.427568	6.37184e-06	0.000501471
AUR62018629	-0.830177	4.03139	6.41647e-06	0.000504099
AUR62012197	1.68033	1.43903	7.41795e-06	0.000581451
AUR62020060	1.20758	3.57862	7.42703e-06	0.000581451
AUR62004966	2.33632	1.64822	7.47363e-06	0.000584078
AUR62001596	-0.795252	4.58141	7.51727e-06	0.000586465
AUR62011978	1.72903	1.90047	7.65043e-06	0.000595816
AUR62002478	1.46985	2.22716	7.77182e-06	0.000604218
AUR62038631	1.27731	3.83644	7.83038e-06	0.000607716
AUR62020592	-1.04066	3.21724	7.91333e-06	0.000612811
AUR62007260	-1.64614	2.0226	7.9234e-06	0.000612811
AUR62024827	-0.962006	2.97084	7.98705e-06	0.000616669
AUR62010932	1.45204	2.28326	8.1788e-06	0.000630387
AUR62029646	1.50044	2.09058	8.25051e-06	0.000633964
AUR62035844	1.02817	3.16375	8.25352e-06	0.000633964
AUR62028252	-0.628712	4.94127	8.3502e-06	0.000640291
AUR62007537	1.81777	1.5264	8.43214e-06	0.000645126
AUR62008765	1.04233	3.24161	8.44206e-06	0.000645126
AUR62010381	2.86565	0.490873	8.55172e-06	0.000652393
AUR62017842	1.15841	2.60061	8.88377e-06	0.000676571
AUR62019248	1.86379	3.19748	8.90093e-06	0.000676728
AUR62038591	-1.36984	3.50009	8.93189e-06	0.00067742
AUR62012259	1.1344	3.07498	8.9403e-06	0.00067742
AUR62042288	0.916591	3.30364	8.96273e-06	0.000677973
AUR62001467	1.06234	2.88159	9.14986e-06	0.000690961
AUR62004568	1.20535	2.86289	9.34995e-06	0.000704882
AUR62003009	3.60955	0.60853	9.48159e-06	0.000713605
AUR62031747	1.03483	3.67946	9.51772e-06	0.000715123
AUR62041045	0.858137	3.66769	1.00195e-05	0.000751565
AUR62033886	1.27387	2.42583	1.00392e-05	0.000751674
AUR62003442	1.08058	2.95989	1.00545e-05	0.000751674
AUR62034091	0.632119	4.74139	1.06893e-05	0.000797793
AUR62005464	-1.53405	1.73216	1.0804e-05	0.000805016
AUR62029173	2.76379	1.34643	1.08222e-05	0.00080503
AUR62024226	2.25123	1.16295	1.08682e-05	0.00080711
AUR62035075	2.10726	1.18567	1.09633e-05	0.000812825
AUR62030734	1.3099	2.39639	1.10283e-05	0.000816291
AUR62024863	-1.36313	3.00354	1.13747e-05	0.000840544
AUR62016949	-1.72359	5.03834	1.14094e-05	0.000841723
AUR62038007	2.56563	0.77116	1.20408e-05	0.000886844
AUR62011443	1.11052	2.80665	1.21324e-05	0.000892123
AUR62032226	3.98628	0.359441	1.28468e-05	0.000943105
AUR62043776	-1.2331	4.44288	1.30606e-05	0.000957228
AUR62008434	0.917084	4.23122	1.31157e-05	0.000959431
AUR62031518	2.73317	0.666392	1.31335e-05	0.000959431
AUR62018826	3.35416	0.456885	1.31949e-05	0.000962344
AUR62017216	1.7564	2.43413	1.32863e-05	0.000967435
AUR62040827	0.883923	3.24228	1.35313e-05	0.000983676
AUR62004995	1.20023	2.92759	1.40358e-05	0.0010187
AUR62012765	-1.20041	3.7407	1.41737e-05	0.00102704
AUR62034881	1.20473	3.16589	1.44578e-05	0.00104594
AUR62033605	1.14415	3.32576	1.48379e-05	0.00107038
AUR62012229	-0.870672	3.3681	1.48435e-05	0.00107038
AUR62019740	2.02654	1.02228	1.51e-05	0.00108712
AUR62018452	1.83682	1.5493	1.52084e-05	0.00109317
AUR62036537	1.32807	2.33314	1.53346e-05	0.00110048
AUR62001553	1.18268	2.50844	1.54021e-05	0.00110355
AUR62012347	1.07691	4.22921	1.57418e-05	0.00112603
AUR62020806	1.18957	2.4573	1.5766e-05	0.00112603
AUR62033991	1.23807	2.83322	1.58027e-05	0.00112685
AUR62018640	3.76264	0.220568	1.63461e-05	0.00116374
AUR62029500	1.00894	3.09737	1.67049e-05	0.0011874
AUR62003246	1.51106	1.81383	1.6964e-05	0.00120391
AUR62014460	3.06209	4.64256	1.75709e-05	0.001245
AUR62033942	1.31176	2.12175	1.78175e-05	0.00125934
AUR62024270	5.2728	0.107094	1.78294e-05	0.00125934
AUR62016433	-1.03356	2.8859	1.80439e-05	0.00127248
AUR62028481	1.81694	1.28867	1.85047e-05	0.00130292
AUR62009016	1.8499	1.22124	1.87929e-05	0.00132114
AUR62022751	-1.17047	2.48379	1.92058e-05	0.00134805
AUR62023616	0.809692	5.64078	1.98619e-05	0.00139192
AUR62023244	1.21358	2.41168	1.99916e-05	0.00139882
AUR62010383	1.07964	2.64205	2.03126e-05	0.00141906
AUR62003152	-1.44277	1.62574	2.04761e-05	0.0014264
AUR62018738	-1.30278	2.95746	2.05091e-05	0.0014264
AUR62043340	3.7672	0.225254	2.05131e-05	0.0014264
AUR62042480	-0.91454	3.14124	2.05582e-05	0.00142731
AUR62040811	-0.727511	4.50375	2.07427e-05	0.00143633
AUR62032238	-0.574234	5.16277	2.07522e-05	0.00143633
AUR62015421	1.20978	2.38738	2.08535e-05	0.00144111
AUR62016569	2.18282	1.1203	2.10799e-05	0.00145451
AUR62033175	-0.958644	3.79605	2.12414e-05	0.0014634
AUR62015165	1.12184	2.49289	2.13981e-05	0.00147156
AUR62038084	1.84643	1.12499	2.14255e-05	0.00147156
AUR62041243	1.26714	2.51973	2.15555e-05	0.00147822
AUR62028993	2.39821	0.661589	2.27133e-05	0.00155524
AUR62026634	1.22396	2.98776	2.34522e-05	0.00160338
AUR62030205	1.37652	1.95588	2.35809e-05	0.00160972
AUR62017505	-0.807584	4.13456	2.4252e-05	0.00165301
AUR62005416	-1.18928	2.29345	2.43938e-05	0.00166015
AUR62008163	1.38327	2.04555	2.50474e-05	0.00170204
AUR62014117	1.19507	2.43056	2.52116e-05	0.001709
AUR62023932	0.990723	3.16941	2.5226e-05	0.001709
AUR62038103	1.28147	3.68721	2.53132e-05	0.00171231
AUR62027397	-2.14614	0.78093	2.57887e-05	0.00174185
AUR62038255	0.801587	3.72414	2.6155e-05	0.00176392
AUR62015046	-0.99449	3.13378	2.63852e-05	0.00177678
AUR62035961	0.774346	4.2976	2.66218e-05	0.00179002
AUR62030569	1.21357	2.29202	2.70253e-05	0.00181442
AUR62014657	1.18207	2.30564	2.7145e-05	0.00181973
AUR62022643	-1.40184	1.73397	2.74627e-05	0.00183828
AUR62033914	1.17884	4.35074	2.77489e-05	0.00185466
AUR62018639	1.68967	1.77434	2.79193e-05	0.00186076
AUR62037930	3.98836	0.35933	2.79232e-05	0.00186076
AUR62006885	0.839166	4.15544	2.80466e-05	0.00186165
AUR62001891	1.43063	1.76371	2.80848e-05	0.00186165
AUR62032361	-2.07368	0.859346	2.80982e-05	0.00186165
AUR62006963	1.45424	1.87834	2.8103e-05	0.00186165
AUR62027021	0.969862	3.10634	2.83193e-05	0.00187322
AUR62022950	-1.52738	1.40549	2.85813e-05	0.00188776
AUR62001822	1.7211	1.53589	2.86694e-05	0.00189078
AUR62016102	0.887883	3.47075	3.05848e-05	0.00201415
AUR62002918	1.36054	1.81713	3.12628e-05	0.00205443
AUR62043903	-2.06296	2.56989	3.12883e-05	0.00205443
AUR62037758	-2.62852	0.950577	3.14532e-05	0.00206223
AUR62039376	0.854752	3.3321	3.21503e-05	0.00210485
AUR62020548	-0.361868	7.50874	3.23622e-05	0.00211564
AUR62003996	2.96804	0.552585	3.26522e-05	0.00213148
AUR62021770	-0.678529	3.97467	3.2717e-05	0.0021326
AUR62027844	1.10935	2.54042	3.29596e-05	0.00214428
AUR62004536	1.24564	2.37698	3.29919e-05	0.00214428
AUR62021080	0.520188	5.71574	3.32152e-05	0.00215567
AUR62034910	0.860207	3.4456	3.33515e-05	0.00216138
AUR62019741	-0.922565	3.33704	3.37127e-05	0.00218163
AUR62020124	2.58949	0.791856	3.4034e-05	0.00219925
AUR62024357	2.02055	1.24038	3.47403e-05	0.00224165
AUR62003520	5.21296	0.0689884	3.5398e-05	0.0022808
AUR62007494	-1.53316	2.97891	3.61798e-05	0.00232783
AUR62032220	1.35537	2.14793	3.63278e-05	0.002334
AUR62011239	1.81612	2.1692	3.70237e-05	0.0023753
AUR62020080	1.06389	4.30378	3.7938e-05	0.00243047
AUR62006552	-1.45316	1.58154	3.82333e-05	0.0024459
AUR62003865	-1.19744	2.24583	3.8523e-05	0.00246091
AUR62033860	1.34898	2.15296	3.86825e-05	0.00246758
AUR62016475	2.64444	0.610402	3.91165e-05	0.00249172
AUR62024273	-1.44389	1.93735	3.93303e-05	0.00250178
AUR62019831	-0.895633	3.59103	3.98909e-05	0.00253384
AUR62011463	-1.31074	2.12703	4.02703e-05	0.00255431
AUR62040838	1.24688	1.92233	4.04259e-05	0.00256055
AUR62024663	-1.318	2.00167	4.05158e-05	0.00256263
AUR62027380	-1.51528	2.86969	4.06957e-05	0.00257037
AUR62021057	1.21823	2.53181	4.10241e-05	0.00258747
AUR62003891	1.02548	2.60371	4.16194e-05	0.00262132
AUR62018245	-1.46177	2.48866	4.27882e-05	0.00269115
AUR62022608	-0.912543	3.03057	4.32521e-05	0.00271651
AUR62002782	-1.11039	2.46526	4.35974e-05	0.00273436
AUR62009819	-0.701705	6.86799	4.38037e-05	0.00274346
AUR62018078	1.7977	2.02438	4.42654e-05	0.0027685
AUR62025050	1.22343	2.21266	4.44781e-05	0.00277793
AUR62010504	2.35246	1.24947	4.46031e-05	0.00278185
AUR62026969	0.563534	4.57867	4.47124e-05	0.00278479
AUR62044724	-6.0171	0.4187	4.53255e-05	0.00281906
AUR62017066	-1.3691	2.35652	4.57477e-05	0.00284137
AUR62033447	1.20332	2.05028	4.59643e-05	0.00284825
AUR62002406	0.983084	3.57426	4.59857e-05	0.00284825
AUR62017430	3.70218	0.185684	4.62044e-05	0.00285784
AUR62008436	1.55801	2.75378	4.62907e-05	0.00285923
AUR62011343	5.74398	0.420894	4.65471e-05	0.00287111
AUR62008149	1.44192	1.87539	4.71264e-05	0.00290285
AUR62025975	1.04159	2.59635	4.99738e-05	0.00307401
AUR62037949	-0.502566	5.97097	5.00605e-05	0.00307436
AUR62008806	0.958991	2.83392	5.01168e-05	0.00307436
AUR62026572	1.68921	2.02362	5.08809e-05	0.00311696
AUR62008237	-1.06235	2.40866	5.1076e-05	0.00312464
AUR62004024	1.0746	3.06938	5.15072e-05	0.00314672
AUR62019917	1.55289	1.35864	5.23839e-05	0.00319591
AUR62025659	-0.924368	2.99505	5.31039e-05	0.00323544
AUR62038793	-1.75457	1.05517	5.32971e-05	0.00324279
AUR62004095	1.34119	1.89507	5.36489e-05	0.00325977
AUR62003665	-1.28646	2.11236	5.37376e-05	0.00326074
AUR62039659	1.07017	2.41029	5.49357e-05	0.00332892
AUR62019174	1.56549	1.50406	5.51699e-05	0.0033386
AUR62026993	0.950415	2.85272	5.61149e-05	0.0033912
AUR62003205	-1.07219	2.89326	5.67858e-05	0.00342712
AUR62020864	0.867113	4.30063	5.83305e-05	0.00351383
AUR62034435	2.6462	0.610581	5.83794e-05	0.00351383
AUR62030272	4.96263	-0.0628263	6.13652e-05	0.00368859
AUR62028119	-1.30591	2.08675	6.15029e-05	0.00369191
AUR62015345	1.60783	2.40757	6.18567e-05	0.00370817
AUR62017813	-0.844052	3.43037	6.2759e-05	0.00375723
AUR62029718	-2.31117	1.39069	6.34497e-05	0.00379351
AUR62001674	-3.19015	0.194418	6.66299e-05	0.00397834
AUR62037582	1.25978	2.08451	6.70129e-05	0.00399588
AUR62017865	-0.712517	5.08404	6.81426e-05	0.00405784
AUR62004263	1.51745	1.53315	6.84302e-05	0.00406955
AUR62001435	-0.771788	4.18325	6.97068e-05	0.00413998
AUR62011730	0.662612	4.40284	7.08378e-05	0.00420157
AUR62019704	0.800696	4.22104	7.25466e-05	0.00429207
AUR62016142	-2.02265	0.930954	7.25552e-05	0.00429207
AUR62026024	0.479027	5.40827	7.40767e-05	0.00437629
AUR62017939	3.55789	0.106845	7.68318e-05	0.00453308
AUR62009462	-1.32131	2.20768	7.79194e-05	0.0045912
AUR62021485	-1.14903	2.11697	7.85615e-05	0.00462295
AUR62005123	0.937656	3.73644	7.89527e-05	0.00463987
AUR62009163	1.30131	1.82638	8.09957e-05	0.00475369
AUR62000426	1.24461	2.11411	8.16797e-05	0.00478756
AUR62011923	-0.516084	5.08087	8.18156e-05	0.00478926
AUR62018333	0.942723	4.43617	8.22631e-05	0.00480917
AUR62001073	-2.91185	0.341646	8.26022e-05	0.0048227
AUR62028219	1.60399	3.2408	8.32942e-05	0.00485677
AUR62030937	1.45915	1.56105	8.49779e-05	0.0049485
AUR62008433	1.47521	1.63045	8.6145e-05	0.00500995
AUR62037475	1.4622	1.50361	8.66962e-05	0.00503144
AUR62006584	-1.1752	2.40956	8.67392e-05	0.00503144
AUR62031577	-1.26435	1.85758	8.78108e-05	0.00508701
AUR62003189	2.59646	0.580019	8.99771e-05	0.00520577
AUR62037907	1.57197	1.21944	9.05658e-05	0.00523307
AUR62016592	-1.05253	2.42681	9.08891e-05	0.00524498
AUR62020995	-0.646938	4.04426	9.19701e-05	0.00530053
AUR62026840	1.2455	2.00186	9.26213e-05	0.0053312
AUR62023682	0.733675	4.36869	9.35799e-05	0.00537946
AUR62028335	1.39799	2.0115	9.55873e-05	0.00548781
AUR62027039	-2.50254	1.56557	9.65474e-05	0.00553584
AUR62009567	-1.1635	2.06811	9.87927e-05	0.00565734
AUR62018929	0.823345	4.03897	9.94497e-05	0.00568769
AUR62037607	-1.15976	2.60358	0.000100514	0.00574123
AUR62003528	1.07618	2.51814	0.000102078	0.00581705
AUR62037713	1.12447	2.33237	0.000102101	0.00581705
AUR62011351	-0.692423	3.74585	0.000104963	0.00596626
AUR62007178	2.49816	0.519539	0.000104987	0.00596626
AUR62024430	-0.711371	3.84367	0.00010697	0.00607127
AUR62003992	0.890867	3.32302	0.000108128	0.00612919
AUR62020765	0.526681	6.22066	0.000110779	0.00627157
AUR62035793	1.92849	1.1815	0.000111203	0.00628488
AUR62010108	-1.2597	2.42169	0.000111352	0.00628488
AUR62019367	2.78053	2.6757	0.000111435	0.00628488
AUR62008059	0.989288	5.12168	0.000113166	0.00637445
AUR62010155	0.874282	5.10499	0.000114151	0.00642184
AUR62014837	-0.820167	3.34718	0.000115742	0.00650321
AUR62016486	1.92534	1.16762	0.000117208	0.00657728
AUR62022830	2.24104	0.742408	0.000117385	0.00657899
AUR62019441	2.19971	0.718045	0.000117859	0.00658906
AUR62007094	-2.01069	0.702971	0.000117859	0.00658906
AUR62008248	-0.985286	3.50025	0.000118082	0.00659332
AUR62005533	3.07367	0.867133	0.000118349	0.00659998
AUR62001221	1.757	1.16305	0.00011877	0.00661523
AUR62011215	1.09622	2.69615	0.000121668	0.00676823
AUR62011870	1.20364	1.85266	0.000121892	0.00677227
AUR62001334	-3.11784	0.15465	0.000122082	0.00677442
AUR62039233	4.87268	-0.106063	0.000122642	0.00679708
AUR62005281	0.472888	5.58488	0.000123114	0.00681479
AUR62015655	0.93547	3.72871	0.000124187	0.00686573
AUR62007375	2.51446	0.740067	0.000125117	0.00690859
AUR62019494	-1.48433	1.32292	0.000125972	0.00694724
AUR62031711	2.28989	0.912117	0.000126441	0.0069561
AUR62032157	0.942536	2.61674	0.000126443	0.0069561
AUR62028374	-1.68158	1.0162	0.000130102	0.00713981
AUR62038153	-1.68154	1.01789	0.000130102	0.00713981
AUR62018377	0.777577	3.29335	0.000130576	0.00715708
AUR62009824	-1.40806	2.0635	0.000131495	0.00719864
AUR62024299	2.76828	1.08929	0.000131839	0.00720866
AUR62026350	0.986245	3.03595	0.000133907	0.0073104
AUR62014978	1.0063	2.67302	0.000134026	0.0073104
AUR62022530	0.99922	4.44764	0.000135464	0.0073798
AUR62015210	1.02768	4.29176	0.000138305	0.00751803
AUR62010078	1.06015	2.554	0.000138337	0.00751803
AUR62035218	-2.76238	0.683528	0.000138913	0.00754022
AUR62031444	1.44757	1.67251	0.000139639	0.00757044
AUR62007851	-0.597857	4.11047	0.000141826	0.0076797
AUR62011499	-1.42597	1.292	0.000142732	0.00771941
AUR62014190	1.22072	1.93863	0.000143454	0.00774909
AUR62004367	-0.693619	3.75144	0.000143823	0.00775967
AUR62039398	0.889264	4.72935	0.000144801	0.00780304
AUR62034980	1.61577	1.47553	0.000145312	0.00782116
AUR62040949	0.619677	4.16635	0.000145903	0.00784357
AUR62008201	0.819681	4.22492	0.00014625	0.00784663
AUR62001820	-1.0216	2.91589	0.000146311	0.00784663
AUR62008809	-1.27525	1.70003	0.000146658	0.00785431
AUR62037661	0.69348	3.84313	0.000146805	0.00785431
AUR62008267	0.585338	4.16589	0.000147571	0.00788591
AUR62009260	3.13572	0.330205	0.000148005	0.00789964
AUR62005059	-1.14459	2.02901	0.000148457	0.00791435
AUR62011764	0.911735	2.75989	0.000148745	0.00792026
AUR62022718	1.11395	2.38471	0.000149138	0.00793179
AUR62003987	-1.13438	2.67557	0.000150742	0.00800755
AUR62029942	1.0839	3.31426	0.000151372	0.00803148
AUR62000552	-0.934825	2.72598	0.000156083	0.00827167
AUR62028095	1.78531	2.01482	0.000156453	0.00828145
AUR62010257	-1.71552	0.949317	0.000156929	0.00829687
AUR62005776	1.71637	1.04371	0.000157299	0.00830661
AUR62010170	2.58754	0.328489	0.000157922	0.00832967
AUR62025951	0.959588	4.85586	0.00015822	0.00833558
AUR62014462	1.98042	2.52402	0.000161908	0.00851985
AUR62020857	-1.22242	1.90364	0.000166184	0.00872666
AUR62019423	2.00956	0.886715	0.000166228	0.00872666
AUR62032036	0.780259	4.58135	0.00016743	0.0087728
AUR62028376	-0.965073	3.28109	0.000167498	0.0087728
AUR62040310	0.715684	3.9878	0.000171663	0.00897709
AUR62007349	3.48297	0.0674105	0.0001718	0.00897709
AUR62039841	-0.77438	3.84355	0.000173545	0.00905772
AUR62021413	1.5546	2.17284	0.000173867	0.00906041
AUR62025375	-0.728232	4.11895	0.000174001	0.00906041
AUR62029502	1.86801	1.14312	0.000175199	0.00911216
AUR62011210	1.96056	1.35817	0.000175492	0.00911682
AUR62019572	-1.3788	2.08441	0.000176373	0.00915196
AUR62016755	-1.74012	3.56588	0.000178683	0.00926113
AUR62010692	-1.46674	1.37215	0.000179081	0.009271
AUR62005716	0.830291	4.53441	0.000181141	0.00936682
AUR62021675	-2.25942	0.406622	0.000181785	0.00938931
AUR62019941	1.31673	3.36278	0.000182114	0.00939543
AUR62023491	0.90443	3.56464	0.000182927	0.00942342
AUR62019058	1.5	1.3251	0.000183271	0.00942342
AUR62027472	0.741915	6.75097	0.000183288	0.00942342
AUR62007019	0.78406	3.14244	0.000184282	0.00945436
AUR62029687	3.5543	0.105802	0.000184312	0.00945436
AUR62016388	2.03476	0.767573	0.000184826	0.0094699
AUR62015373	-0.588843	4.36018	0.000185816	0.00950974
AUR62006196	-1.02876	2.48344	0.000186393	0.00952839
AUR62037667	-0.844602	5.51734	0.000187268	0.0095622
AUR62000076	1.43467	2.99657	0.000188387	0.00960837
AUR62014400	1.34196	1.48558	0.000189838	0.00966055
AUR62040992	1.47972	1.87925	0.000189841	0.00966055
AUR62044027	1.48714	1.68112	0.000191913	0.00975487
AUR62004564	-1.9626	0.67743	0.00019363	0.00983101
AUR62008318	2.15747	0.521927	0.000194318	0.00985479
AUR62039677	-2.04106	0.591172	0.000197502	0.0100049
AUR62017871	-0.597388	4.31073	0.000199619	0.0101007
AUR62008987	-1.64345	0.994597	0.000201739	0.0101965
AUR62003083	-1.23259	1.67992	0.000202447	0.0102207
AUR62017095	0.881435	7.76548	0.000204977	0.0103368
AUR62000635	-1.40153	1.85635	0.000209301	0.010543
AUR62015454	1.26255	1.60878	0.000209937	0.0105631
AUR62032655	-2.0565	0.730584	0.000211376	0.010614
AUR62036405	0.809278	3.22284	0.000211422	0.010614
AUR62032664	-1.14256	2.11787	0.000213269	0.0106947
AUR62032996	1.66576	1.27983	0.000214366	0.0107377
AUR62022887	1.20278	2.12355	0.000214643	0.0107396
AUR62036849	1.11161	2.65397	0.000216042	0.0107975
AUR62039481	0.501111	4.84213	0.000216855	0.0108261
AUR62007462	0.899129	3.15342	0.000218182	0.0108802
AUR62006617	1.10348	2.16181	0.000220748	0.0109959
AUR62014053	0.798472	3.8821	0.000221632	0.0110277
AUR62016006	-3.04183	0.117357	0.000222821	0.0110623
AUR62003109	2.88133	0.187372	0.000222821	0.0110623
AUR62037852	0.909608	4.95191	0.000224633	0.0111399
AUR62009632	1.46716	1.44325	0.000226533	0.0112216
AUR62039131	-2.95011	0.370055	0.000227312	0.0112478
AUR62027583	0.812927	2.94233	0.000228087	0.0112569
AUR62038709	0.652467	4.38608	0.000228154	0.0112569
AUR62027034	-1.03811	2.14093	0.000228251	0.0112569
AUR62021344	-0.901972	2.76048	0.000231184	0.0113891
AUR62006804	-0.763302	3.41354	0.000234498	0.0115354
AUR62026619	0.955315	3.56749	0.00023467	0.0115354
AUR62036455	2.03511	0.772651	0.000236944	0.0116344
AUR62042940	-0.99561	2.30014	0.000241051	0.0118231
AUR62043312	1.05786	2.34194	0.000243194	0.0119152
AUR62018678	4.77664	-0.153637	0.000245121	0.0119965
AUR62021383	-0.86192	3.10895	0.00024606	0.0120292
AUR62004509	-1.08343	2.51986	0.000249709	0.0121829
AUR62001145	4.77653	-0.154634	0.000249746	0.0121829
AUR62009210	-0.810893	3.71885	0.000253739	0.0123642
AUR62007599	5.08573	-0.0133167	0.000254444	0.0123851
AUR62021517	1.07671	2.59123	0.00025904	0.0125951
AUR62028404	0.925727	2.7422	0.00025964	0.0126105
AUR62036121	-1.48922	1.19622	0.00026348	0.0127832
AUR62016767	0.935021	2.62383	0.000264838	0.0128352
AUR62042337	0.848814	4.41034	0.000267773	0.0129579
AUR62038925	1.13152	4.20507	0.000267949	0.0129579
AUR62017096	1.17647	2.53928	0.000274776	0.0132737
AUR62019958	-1.40736	1.50634	0.000275371	0.0132881
AUR62041157	3.40208	0.0264092	0.000276154	0.0133116
AUR62042741	1.52003	1.8023	0.0002783	0.0133897
AUR62021839	-1.0626	2.31711	0.000278372	0.0133897
AUR62037808	1.09436	3.23565	0.000283081	0.0136015
AUR62001420	-0.613918	4.15469	0.000286795	0.0137652
AUR62002597	1.11216	2.02859	0.000288633	0.0138386
AUR62017344	2.20934	0.548122	0.000297638	0.0142551
AUR62033527	1.14028	2.65145	0.000298112	0.0142626
AUR62023590	-1.47625	1.43447	0.000298946	0.0142872
AUR62022346	-1.33977	1.70247	0.000301195	0.0143793
AUR62022191	3.40123	0.0253371	0.000302504	0.0144265
AUR62025226	1.34533	1.71641	0.000305388	0.0145485
AUR62038273	-0.636357	3.70933	0.000312661	0.0148791
AUR62000950	-1.50086	1.13823	0.000313152	0.014884
AUR62042029	2.28227	0.395708	0.00031354	0.014884
AUR62042342	-1.14461	4.21475	0.00031376	0.014884
AUR62037146	1.85301	1.31575	0.000316004	0.0149603
AUR62000965	0.983446	2.77682	0.000316266	0.0149603
AUR62010612	1.85721	0.665446	0.00031637	0.0149603
AUR62009035	1.52104	2.1757	0.000318288	0.0150351
AUR62005380	-1.05854	2.28323	0.000320625	0.0151295
AUR62019188	1.59614	1.31048	0.000321654	0.0151621
AUR62043690	-1.08909	1.95972	0.000322553	0.0151885
AUR62024256	-1.98757	0.562831	0.000327656	0.0154126
AUR62032871	1.88413	1.21834	0.000331697	0.0155863
AUR62016823	-0.53482	6.8451	0.00033341	0.015649
AUR62012026	1.24719	1.64454	0.000333731	0.015649
AUR62022374	-0.651445	3.7233	0.000340048	0.0159286
AUR62010630	0.883764	3.74056	0.00034084	0.0159489
AUR62014916	-1.34115	2.58992	0.000343914	0.0160744
AUR62006817	0.697726	4.54569	0.000344238	0.0160744
AUR62032807	-0.879084	2.71168	0.000351846	0.0164125
AUR62024859	3.56503	0.107797	0.000353082	0.016453
AUR62000632	1.11642	1.95996	0.000357149	0.0166252
AUR62003387	-1.12961	1.95712	0.000358524	0.0166719
AUR62015572	0.509886	4.85687	0.000359858	0.0167166
AUR62009835	1.62782	2.33261	0.000360943	0.0167496
AUR62023342	1.0926	2.65026	0.000361876	0.0167614
AUR62026075	-1.51963	1.08063	0.000361946	0.0167614
AUR62006550	-1.44994	1.47791	0.000372592	0.0172366
AUR62011012	0.621428	4.79481	0.000374106	0.0172888
AUR62017190	-1.24577	2.09845	0.000375538	0.0173371
AUR62041161	2.75868	0.431451	0.000379125	0.0174846
AUR62023577	0.660904	3.78986	0.00038383	0.0176805
AUR62037287	-0.860043	2.85741	0.000384161	0.0176805
AUR62027602	-1.41404	1.97293	0.000385664	0.0177314
AUR62020076	-2.19934	0.375962	0.000388498	0.0178434
AUR62016334	-1.5202	1.07884	0.000390436	0.017914
AUR62001149	0.989514	2.26953	0.000392249	0.0179788
AUR62014226	1.77373	0.869425	0.00039383	0.0180278
AUR62035759	0.760594	3.5071	0.000394123	0.0180278
AUR62028966	-1.19128	4.00134	0.000397023	0.0181419
AUR62039253	1.64717	1.0011	0.000398514	0.0181915
AUR62034775	1.34078	1.54867	0.000402982	0.0183688
AUR62030309	-2.27883	1.29616	0.000403218	0.0183688
AUR62033488	2.06834	3.19555	0.000406677	0.0185075
AUR62016715	0.914038	3.35161	0.000407639	0.0185325
AUR62021375	0.899128	3.42911	0.000408577	0.0185563
AUR62027445	1.58385	1.66079	0.000411602	0.0186747
AUR62027862	1.14464	2.08909	0.000412228	0.0186842
AUR62012781	-4.1611	0.273253	0.000413148	0.018707
AUR62022796	1.56178	1.04696	0.000416651	0.0188465
AUR62021202	0.648662	3.75301	0.000422404	0.0190837
AUR62035849	1.64215	1.61244	0.000422746	0.0190837
AUR62018622	1.22147	2.18379	0.00042516	0.0191733
AUR62011107	2.04897	3.11037	0.000427018	0.0192377
AUR62009081	-1.04063	2.02629	0.000428365	0.019279
AUR62017621	1.04265	2.56673	0.000429959	0.0193313
AUR62040649	-1.28477	1.75514	0.0004347	0.0195249
AUR62016659	-1.75341	0.779807	0.000436649	0.0195928
AUR62026737	1.36069	2.35096	0.000437801	0.0196248
AUR62037488	1.5163	1.4146	0.000440138	0.0197098
AUR62014717	1.06341	1.8885	0.000441327	0.0197433
AUR62002714	2.30388	0.608042	0.000449328	0.0200677
AUR62042527	0.798883	3.26502	0.000449475	0.0200677
AUR62043174	1.70344	1.22047	0.000450119	0.0200765
AUR62006005	-0.790303	3.1607	0.000452347	0.0201558
AUR62032201	0.49095	4.59322	0.000460416	0.0204949
AUR62010320	-0.8222	4.24409	0.000464753	0.0206483
AUR62038872	-0.909278	2.83094	0.000465113	0.0206483
AUR62031156	1.05122	2.69966	0.000465245	0.0206483
AUR62039778	1.1071	2.39279	0.00047404	0.0210178
AUR62023468	-0.86738	2.64656	0.0004747	0.0210262
AUR62023275	-1.06521	1.91276	0.000477758	0.0211206
AUR62014024	1.94867	0.717188	0.000477773	0.0211206
AUR62002809	1.26864	1.71519	0.000479382	0.0211708
AUR62035704	1.93743	0.846534	0.000481607	0.0212481
AUR62018772	0.787897	3.14925	0.000484971	0.0213755
AUR62010123	0.964035	3.64793	0.000487243	0.0214545
AUR62010063	1.44774	1.1456	0.000487754	0.0214559
AUR62025319	0.907226	2.51261	0.000489011	0.0214677
AUR62025992	-4.72992	-0.248365	0.00048994	0.0214677
AUR62025902	4.67377	-0.202283	0.00048994	0.0214677
AUR62026453	4.67371	-0.204102	0.00048994	0.0214677
AUR62036281	0.647844	3.76737	0.000490961	0.0214914
AUR62013398	-2.27759	0.229868	0.000491762	0.0215055
AUR62020648	-0.939657	3.53046	0.000497525	0.0217362
AUR62005874	1.98308	1.12333	0.00050164	0.0218947
AUR62021494	1.2542	2.57055	0.000505286	0.0220324
AUR62007286	1.49924	1.39293	0.000507399	0.022103
AUR62027204	-0.584906	4.73752	0.00050792	0.0221042
AUR62027905	1.61945	1.40616	0.00051222	0.0222504
AUR62023032	1.68111	3.75487	0.000512274	0.0222504
AUR62012093	-0.655498	3.62201	0.000515563	0.0223715
AUR62039336	1.31232	3.47021	0.000517151	0.0224187
AUR62022174	-0.625404	3.90831	0.000527325	0.0228377
AUR62043594	1.6611	1.60801	0.000529477	0.0229087
AUR62023778	1.50442	1.68821	0.000531036	0.022954
AUR62006000	-1.89897	1.48085	0.000533386	0.0230333
AUR62041398	-0.953287	2.47841	0.000535171	0.0230881
AUR62028324	-0.936825	2.2913	0.000536479	0.023109
AUR62022678	-1.90912	0.757696	0.000536688	0.023109
AUR62022642	-1.07662	3.74753	0.000537324	0.0231142
AUR62034620	1.0778	2.21402	0.000538598	0.0231468
AUR62016564	-1.93196	0.529139	0.000540429	0.0232032
AUR62022132	-1.15725	1.86342	0.000541656	0.0232174
AUR62026251	1.10595	1.9442	0.000541797	0.0232174
AUR62035954	0.695979	3.23735	0.000547167	0.0234251
AUR62006803	0.52627	6.22537	0.000552414	0.0236272
AUR62023673	0.967596	2.36408	0.000559097	0.0238902
AUR62008276	1.12002	2.06939	0.000560339	0.0239204
AUR62041817	0.433488	4.93412	0.00057015	0.0243025
AUR62035618	0.587622	3.86635	0.000570375	0.0243025
AUR62014498	1.17252	2.20701	0.000571645	0.0243335
AUR62002099	0.990255	4.30673	0.000580316	0.0246791
AUR62006597	-1.15686	1.8293	0.000581069	0.0246877
AUR62019518	-1.48656	1.19928	0.000585174	0.0248386
AUR62017819	-1.15844	1.54776	0.000588454	0.0249541
AUR62012626	-1.56722	1.6002	0.00059425	0.0251761
AUR62039360	-1.98534	0.803641	0.000596853	0.0252624
AUR62003338	0.810987	3.0192	0.000598556	0.0253106
AUR62024646	1.14634	1.8937	0.000613256	0.0258985
AUR62009892	-1.54949	1.09671	0.000613616	0.0258985
AUR62009552	-1.09656	1.79361	0.000625153	0.0263606
AUR62024973	-1.62102	1.33271	0.00062932	0.0265114
AUR62037906	-4.8398	-0.196391	0.000631567	0.026581
AUR62018342	-0.490422	5.31099	0.000636384	0.0267513
AUR62016844	1.63042	1.08196	0.000636807	0.0267513
AUR62035109	0.917338	4.35895	0.00064369	0.0270016
AUR62023841	-3.66637	2.25547	0.000643972	0.0270016
AUR62038222	-1.13328	1.57931	0.000644806	0.0270113
AUR62013650	0.800519	3.71105	0.000645538	0.0270167
AUR62035636	-2.47412	0.338452	0.000646734	0.0270414
AUR62015229	0.564555	4.13957	0.000647977	0.0270681
AUR62008418	0.758607	3.03009	0.000648655	0.0270712
AUR62031122	-1.34977	2.11718	0.000650706	0.0271309
AUR62003336	1.66714	0.915298	0.000651297	0.0271309
AUR62020140	1.48406	1.0879	0.000653621	0.0272024
AUR62039855	-0.622523	3.92699	0.000668224	0.0277843
AUR62001829	-0.703434	3.67682	0.000669151	0.0277971
AUR62041785	-0.55238	5.78072	0.000672083	0.027893
AUR62018955	1.04629	2.64152	0.000675216	0.0279971
AUR62016453	-2.31893	0.43604	0.000684211	0.0283438
AUR62010974	0.598575	6.69596	0.000689083	0.0285192
AUR62035121	5.04538	-0.0174531	0.000691316	0.0285676
AUR62038325	1.10527	1.91349	0.000691528	0.0285676
AUR62001701	1.00204	4.49096	0.000692757	0.0285753
AUR62020716	4.66955	-0.204149	0.000692991	0.0285753
AUR62035431	-0.556972	4.15255	0.00069672	0.0286914
AUR62028914	0.622512	4.80707	0.000697086	0.0286914
AUR62040809	-0.384524	7.38393	0.000699557	0.0287666
AUR62009301	1.02387	2.50286	0.000701546	0.028822
AUR62021178	2.8748	0.186947	0.000703287	0.028867
AUR62005581	1.27125	2.02618	0.000707268	0.0290032
AUR62008950	3.06292	0.292869	0.0007079	0.0290032
AUR62036560	1.60217	1.32669	0.000710429	0.029044
AUR62022522	-1.01525	2.0698	0.000711138	0.029044
AUR62022164	-1.49403	1.19739	0.000711274	0.029044
AUR62000162	-1.32796	1.23331	0.00071149	0.029044
AUR62018487	-1.2522	2.00124	0.000718431	0.0293006
AUR62036858	-1.52316	0.923001	0.000727857	0.029658
AUR62042624	0.674568	3.60479	0.000736099	0.0299666
AUR62013812	2.11436	0.492244	0.000738473	0.0300359
AUR62041914	0.78065	3.09553	0.000742127	0.0301572
AUR62020890	-2.37699	0.471675	0.000744877	0.030205
AUR62018102	4.56972	-0.251397	0.000744934	0.030205
AUR62000673	0.547661	4.89463	0.000745327	0.030205
AUR62008009	1.38376	1.73409	0.000750475	0.0303861
AUR62008992	0.820017	2.65312	0.000754263	0.0305119
AUR62020001	-0.759658	2.93773	0.000757015	0.0305956
AUR62026355	0.508024	4.7006	0.000768264	0.0310069
AUR62002085	-0.974994	2.21121	0.000768577	0.0310069
AUR62009473	0.895423	3.28649	0.000773223	0.0311663
AUR62030486	-0.861092	3.27228	0.000775412	0.0312092
AUR62019943	-0.63569	3.49329	0.000775993	0.0312092
AUR62003928	1.3889	1.33317	0.00077638	0.0312092
AUR62012129	-0.466853	8.04304	0.000778291	0.031258
AUR62014616	-1.32449	1.28894	0.000779918	0.0312953
AUR62033918	0.814696	2.92807	0.000799996	0.0320722
AUR62023869	1.12621	1.96728	0.000801327	0.0320761
AUR62019279	0.39406	5.87132	0.000801527	0.0320761
AUR62038689	1.65369	1.10502	0.000810147	0.0323922
AUR62013176	0.790022	3.12262	0.00081364	0.0325028
AUR62022214	0.740226	3.31189	0.000815954	0.0325507
AUR62011028	-0.625565	3.60656	0.000816294	0.0325507
AUR62030638	0.529972	5.17696	0.000824136	0.0328342
AUR62028011	2.58044	0.326993	0.000825085	0.0328428
AUR62040985	0.497479	4.98032	0.000826173	0.0328569
AUR62017336	2.39083	0.223185	0.000860836	0.0341747
AUR62030912	2.39082	0.223735	0.000860836	0.0341747
AUR62025480	-1.06881	1.70054	0.000877277	0.0347966
AUR62006744	-0.832567	2.6482	0.000878691	0.0348218
AUR62003630	3.34055	-0.0143157	0.00088274	0.0349514
AUR62030759	0.94198	2.52617	0.000885568	0.0349855
AUR62027832	2.15743	0.521235	0.000885865	0.0349855
AUR62002410	1.17416	1.79124	0.000885946	0.0349855
AUR62013421	-1.34114	2.80975	0.000889458	0.0350932
AUR62007855	4.56907	-0.252025	0.000892747	0.035192
AUR62026484	0.816131	2.91392	0.000897968	0.0353455
AUR62020761	0.793526	3.02697	0.000898219	0.0353455
AUR62018837	-0.874851	3.08883	0.000901041	0.0354254
AUR62009606	-0.881267	2.45574	0.000903642	0.0354965
AUR62005600	-0.842434	2.59978	0.00090555	0.0355403
AUR62019606	1.26946	2.28064	0.00091099	0.0357225
AUR62018125	-1.01096	1.78238	0.000912784	0.0357615
AUR62036883	-1.32827	1.2362	0.000915033	0.0358183
AUR62001415	2.15961	0.331222	0.000917047	0.0358658
AUR62027955	0.673598	3.31646	0.000919184	0.0359034
AUR62001783	-1.95672	0.405831	0.000919612	0.0359034
AUR62010312	0.693255	3.57377	0.000922101	0.0359507
AUR62041978	2.31993	0.611692	0.000923212	0.0359507
AUR62031838	1.61256	1.16645	0.000923233	0.0359507
AUR62030481	0.699111	3.14046	0.000926103	0.0360311
AUR62003557	-0.538556	4.0365	0.000941362	0.036593
AUR62023507	1.06341	1.99638	0.000943588	0.0366233
AUR62038526	-1.2615	1.51426	0.000943778	0.0366233
AUR62018075	1.06221	1.91671	0.000948604	0.0367497
AUR62039310	-1.03937	2.26302	0.000948675	0.0367497
AUR62023546	0.757828	3.85271	0.000951453	0.0368254
AUR62012860	-1.57603	0.781865	0.000952278	0.0368255
AUR62016618	0.639297	3.48754	0.00095621	0.0369457
AUR62044281	-0.892348	2.44473	0.000957444	0.0369615
AUR62040707	-0.451513	7.91965	0.000959274	0.0370002
AUR62023520	-0.994929	1.94051	0.000963205	0.0371127
AUR62006180	0.672602	3.22342	0.000963847	0.0371127
AUR62011314	-0.741189	3.36297	0.000966162	0.0371698
AUR62003889	4.56297	-0.253426	0.000979326	0.0375896
AUR62030377	4.56297	-0.253426	0.000979326	0.0375896
AUR62042086	0.928529	3.16773	0.000979591	0.0375896
AUR62021833	0.764698	3.00537	0.00099059	0.0379763
AUR62026282	-0.79267	2.86483	0.000991365	0.0379763
AUR62022351	1.86199	0.521013	0.000993688	0.0380328
AUR62006260	-1.25368	2.0764	0.00099628	0.0380672
AUR62005025	1.2714	2.51898	0.000996288	0.0380672
AUR62024225	1.19985	2.01379	0.00100582	0.0383987
AUR62024862	-1.54837	0.857896	0.00101316	0.0386458
AUR62031908	0.393942	5.9322	0.0010153	0.0386947
AUR62013259	-3.71975	0.0726361	0.00102818	0.0391234
AUR62029854	1.24646	1.42696	0.0010283	0.0391234
AUR62044298	-2.12462	0.336141	0.00103495	0.0393432
AUR62007657	1.0151	2.0776	0.00104022	0.0394973
AUR62010135	0.997284	2.11993	0.00104077	0.0394973
AUR62026965	-1.18669	1.42609	0.00104448	0.0396043
AUR62011571	2.4177	0.686424	0.00104831	0.0396901
AUR62041482	0.528079	4.70233	0.00104892	0.0396901
AUR62030319	2.27883	0.396109	0.0010494	0.0396901
AUR62014506	-0.916599	2.76541	0.00105436	0.0398421
AUR62019817	4.56132	-0.255095	0.0010552	0.0398421
AUR62001189	3.80246	0.254667	0.00105609	0.0398422
AUR62028617	-0.771376	2.99271	0.00106147	0.0400115
AUR62029121	-1.17154	1.76623	0.0010703	0.0403106
AUR62039637	0.756713	2.87994	0.00107467	0.0404409
AUR62010247	0.966893	2.47408	0.00107685	0.040489
AUR62014713	-0.962172	2.06977	0.00108205	0.0406502
AUR62014783	-2.20078	0.19119	0.00108908	0.0408713
AUR62035622	-0.834045	3.27968	0.00109011	0.0408713
AUR62017021	-0.769017	3.2657	0.00109067	0.0408713
AUR62029184	-1.48071	0.902077	0.0011033	0.0412755
AUR62003061	-1.48069	0.900743	0.0011033	0.0412755
AUR62017600	-1.35631	1.24887	0.00110875	0.0414449
AUR62010432	1.07986	1.68895	0.00111003	0.0414581
AUR62031973	0.850514	3.10996	0.00111485	0.0416035
AUR62033143	0.634343	3.75838	0.0011184	0.041701
AUR62007282	0.735747	3.00726	0.00113034	0.0421113
AUR62033907	-2.02997	0.727221	0.00113593	0.0422845
AUR62022122	-3.15959	0.525773	0.00114874	0.0427255
AUR62016917	0.999669	2.76136	0.00115508	0.0429259
AUR62007974	0.683211	3.93767	0.00115872	0.0430255
AUR62016391	1.03987	2.07783	0.00116398	0.0431848
AUR62039923	-0.372914	5.54104	0.00117486	0.0435526
AUR62021573	-0.695531	3.35668	0.00118297	0.0438169
AUR62031153	0.916918	3.39353	0.00118595	0.0438909
AUR62039836	-0.499146	5.58536	0.00119264	0.0440945
AUR62026546	1.05155	3.32463	0.00119342	0.0440945
AUR62026852	-0.814141	2.56345	0.00119887	0.0442261
AUR62022716	-3.49003	-0.0566994	0.00119896	0.0442261
AUR62032415	-1.1586	1.4606	0.00120269	0.0443272
AUR62007826	0.530242	4.67361	0.00120976	0.0445427
AUR62035132	-0.481496	5.86699	0.00121052	0.0445427
AUR62021354	0.997665	2.43782	0.00121736	0.0447574
AUR62019291	0.966219	2.50569	0.00123189	0.0452544
AUR62020851	-0.575424	4.64751	0.00123897	0.0454574
AUR62017156	0.879987	2.72014	0.00124002	0.0454574
AUR62037220	-1.50518	0.992758	0.00124046	0.0454574
AUR62024380	0.64446	3.27888	0.00124553	0.0456061
AUR62016931	-1.12334	1.7382	0.00124904	0.0456969
AUR62041628	1.03635	2.27928	0.00125983	0.0460541
AUR62024431	0.468459	5.47351	0.00127066	0.0463777
AUR62021481	-1.98729	0.564251	0.00127075	0.0463777
AUR62011243	2.96159	0.22802	0.00127372	0.0464482
AUR62027782	-1.22167	1.48975	0.00127563	0.04648
AUR62022613	-0.511587	5.25027	0.00129094	0.0469998
AUR62021041	-2.06606	0.306114	0.001293	0.0470363
AUR62000485	4.44943	-0.303392	0.00130871	0.0475693
AUR62014920	2.65339	0.0687242	0.00131851	0.0478865
AUR62012335	0.849786	2.37633	0.00134741	0.0488966
AUR62042184	-1.2881	1.2702	0.00135432	0.0490813
AUR62009942	0.75824	3.1782	0.00135469	0.0490813
AUR62037818	1.06081	2.14729	0.00135869	0.0491864
AUR62012310	-0.94355	2.36314	0.00136045	0.0492101
AUR62035360	-0.689639	3.16021	0.00136471	0.0493246
AUR62002817	1.80714	2.53411	0.00136719	0.0493742
AUR62036239	-1.35816	1.30325	0.00137362	0.0495665
AUR62005808	-1.13152	1.48815	0.00137674	0.0496008
AUR62019261	-0.776631	3.41249	0.00137719	0.0496008
AUR62013947	1.09906	1.61199	0.00137789	0.0496008
AUR62025439	0.838111	3.1953	0.0013841	0.0497843
AUR62006525	0.857723	2.5419	0.00138873	0.0499106
AUR62043061	-0.335731	7.12163	0.0014135	0.0507602
AUR62042022	0.949539	2.34153	0.00142531	0.0511432
AUR62001578	0.847663	2.70675	0.00143068	0.0512949
AUR62017550	1.68317	0.693046	0.00143463	0.0513952
AUR62040956	2.04866	0.462262	0.00144253	0.0516264
AUR62001945	-1.08482	1.59274	0.00144339	0.0516264
AUR62003953	-0.73996	3.82019	0.00145827	0.0521172
AUR62000579	-1.52785	0.757516	0.0014668	0.0523801
AUR62014999	0.799776	2.66346	0.0014707	0.0524776
AUR62012634	-1.48202	1.05285	0.0014727	0.0525073
AUR62012806	-1.07789	2.0257	0.00148	0.0527085
AUR62025133	1.30526	1.8134	0.0014807	0.0527085
AUR62014373	-0.977721	2.38116	0.00149107	0.0530354
AUR62001184	2.80919	0.148379	0.00149787	0.0531506
AUR62018720	2.31877	0.185099	0.00149787	0.0531506
AUR62003788	-2.1212	0.153763	0.00149787	0.0531506
AUR62019305	1.13224	1.57636	0.00150418	0.0533324
AUR62004541	1.28587	1.33063	0.00151204	0.0535685
AUR62020967	0.60738	3.56426	0.00151557	0.0536512
AUR62006977	-2.1308	0.337583	0.00152463	0.0539292
AUR62021989	1.28238	2.24133	0.00152941	0.0540558
AUR62021848	-1.24666	1.35885	0.00153315	0.0541451
AUR62044544	1.46334	2.42874	0.00153949	0.054326
AUR62022782	1.87606	0.938638	0.00154431	0.054449
AUR62015598	-1.24744	1.87373	0.0015454	0.054449
AUR62038178	-1.97741	0.409611	0.00154915	0.0545382
AUR62021078	2.09407	0.295378	0.00155367	0.0546541
AUR62001658	-0.911852	2.5294	0.00155746	0.0547395
AUR62016650	1.03298	1.95148	0.00155854	0.0547395
AUR62033686	-1.7533	0.561969	0.00156038	0.0547538
AUR62022781	-0.763149	2.82555	0.00156139	0.0547538
AUR62026363	-0.936955	2.0261	0.00156689	0.0549038
AUR62011274	-0.835464	2.62559	0.0015693	0.0549451
AUR62026769	-2.35048	0.269308	0.00157828	0.0552163
AUR62041417	0.563561	4.44064	0.001585	0.0554081
AUR62033817	-1.40498	1.01251	0.00158837	0.0554826
AUR62024904	0.479971	5.16907	0.00159182	0.0555598
AUR62005154	1.05121	4.44179	0.00160491	0.0559733
AUR62018383	1.93146	0.395386	0.00160938	0.0560853
AUR62000254	1.28227	1.85561	0.00161546	0.0561855
AUR62021236	0.806405	2.99771	0.00161578	0.0561855
AUR62008339	0.890952	2.61665	0.0016168	0.0561855
AUR62014501	1.72594	0.720496	0.00161727	0.0561855
AUR62014781	0.779484	2.9142	0.00162286	0.0563359
AUR62024345	1.58981	0.869229	0.00163387	0.056674
AUR62023751	2.3631	0.658393	0.00165064	0.0572116
AUR62027215	1.28635	1.44058	0.00165299	0.0572364
AUR62013614	0.664423	3.64212	0.00165391	0.0572364
AUR62018358	-0.981369	1.83644	0.00166233	0.0574833
AUR62012665	-1.31558	1.34151	0.00166999	0.0577036
AUR62018384	-0.482984	4.5341	0.00167159	0.0577145
AUR62037814	-0.903305	3.31981	0.00167904	0.0579084
AUR62006580	4.32858	0.604295	0.0016798	0.0579084
AUR62031735	-0.745712	2.91497	0.00169085	0.0582446
AUR62019363	4.56036	0.722029	0.00169459	0.0583286
AUR62028907	1.44529	1.29288	0.00170641	0.0586903
AUR62016407	-2.02135	0.442415	0.00170906	0.0586978
AUR62033821	0.701428	4.0199	0.00170955	0.0586978
AUR62012315	0.992344	2.24873	0.00171056	0.0586978
AUR62011618	-1.01687	2.19515	0.00171976	0.0589684
AUR62007492	-0.935335	3.77875	0.00172716	0.0591768
AUR62005972	0.757348	3.49613	0.00174438	0.0597208
AUR62032903	-1.06122	1.8714	0.00175189	0.0599323
AUR62038567	-0.560476	3.71815	0.00177295	0.0606007
AUR62024778	0.49363	4.66351	0.00177414	0.0606007
AUR62005194	0.641185	3.9514	0.00177843	0.0607011
AUR62003022	0.592456	4.39802	0.0017802	0.0607152
AUR62000251	-1.34416	1.11646	0.00178996	0.0610017
AUR62025113	0.851514	2.56103	0.00179574	0.0611521
AUR62014815	-1.09552	1.67939	0.00179965	0.0612385
AUR62015429	0.653061	3.52008	0.00180559	0.061394
AUR62038230	1.91401	0.551299	0.00180856	0.0614485
AUR62017678	-0.95928	2.09629	0.00181243	0.0615334
AUR62024672	-0.895152	2.16916	0.00181653	0.0616146
AUR62014466	0.74317	3.1003	0.00181758	0.0616146
AUR62008403	-1.88841	0.369866	0.00181946	0.0616317
AUR62025533	-1.497	0.99076	0.00182273	0.061696
AUR62000834	-2.48349	0.117823	0.0018299	0.061892
AUR62021197	3.13137	-0.106231	0.00183734	0.0620766
AUR62032167	-3.31116	-0.148569	0.0018391	0.0620766
AUR62010147	1.15583	1.48745	0.00183952	0.0620766
AUR62004632	0.835707	2.68537	0.00185176	0.0624127
AUR62040680	0.774224	2.58274	0.00185227	0.0624127
AUR62003687	0.595761	3.33471	0.00185759	0.0625449
AUR62006188	-1.75054	0.558405	0.00186529	0.062757
AUR62000933	0.966169	1.83139	0.00186984	0.0628628
AUR62026689	1.07599	1.735	0.00187128	0.0628639
AUR62039232	2.74332	0.110127	0.00188589	0.0633074
AUR62038918	1.80907	0.638554	0.00189539	0.0635785
AUR62021369	2.46411	0.262356	0.00190487	0.0638487
AUR62016438	3.22581	-0.0603884	0.00190911	0.0639432
AUR62022698	-1.04094	1.897	0.00191675	0.064151
AUR62010036	-0.521113	5.01743	0.00192463	0.0643354
AUR62006243	2.39305	0.224022	0.00192513	0.0643354
AUR62009037	1.1918	1.46009	0.00192695	0.0643481
AUR62007284	1.54772	0.842454	0.00193555	0.0645871
AUR62015075	0.773712	2.74298	0.0019431	0.0647907
AUR62025562	-0.724775	3.09986	0.00194541	0.0648196
AUR62035726	1.00525	2.19585	0.0019478	0.0648509
AUR62034226	0.911451	2.19989	0.00196512	0.065379
AUR62024523	1.07488	1.59139	0.0019742	0.0656324
AUR62016237	1.26376	1.83661	0.00198235	0.0658543
AUR62017240	-0.68686	3.26796	0.00198521	0.0659004
AUR62028136	1.0424	1.79201	0.00199747	0.0662582
AUR62017433	0.858412	2.71044	0.00199964	0.0662812
AUR62000297	1.38072	1.10291	0.00201091	0.0665904
AUR62020747	-1.00618	2.1195	0.00201194	0.0665904
AUR62040265	-3.20207	-0.19435	0.00201647	0.0666392
AUR62003540	0.742888	2.91267	0.00201729	0.0666392
AUR62007465	-0.515918	4.89701	0.00201788	0.0666392
AUR62004850	0.882314	2.63994	0.00202519	0.0668313
AUR62003931	-0.919509	1.92632	0.00205653	0.0678156
AUR62027932	-0.376813	5.7229	0.00205881	0.0678408
AUR62013570	-0.874142	2.25013	0.00206357	0.0679477
AUR62024271	3.13012	-0.107949	0.00206928	0.0680854
AUR62007080	-0.618691	3.22234	0.00207314	0.0681179
AUR62007452	-1.01643	1.77853	0.00207331	0.0681179
AUR62002799	-0.802619	2.59253	0.00208961	0.0686033
AUR62017726	-0.963486	2.01794	0.00209942	0.068875
AUR62010777	-0.807248	2.88936	0.00210707	0.0690753
AUR62031488	-1.659	0.726946	0.00210923	0.0690954
AUR62015980	1.41568	0.963146	0.0021141	0.0691539
AUR62019319	-1.3778	0.92326	0.0021141	0.0691539
AUR62019664	0.966517	2.41502	0.00212978	0.0696159
AUR62003482	0.915899	2.23344	0.00213238	0.0696501
AUR62033955	1.56449	2.53293	0.00213573	0.0697084
AUR62019340	1.09748	1.50405	0.00213792	0.0697131
AUR62004489	-0.665175	4.43805	0.00213997	0.0697131
AUR62035682	-0.363342	7.40134	0.00214054	0.0697131
AUR62011714	0.668289	3.3108	0.0021774	0.070862
AUR62040991	2.97283	0.229313	0.00218682	0.0710624
AUR62020204	0.88554	3.21369	0.002187	0.0710624
AUR62032429	-2.5096	0.749131	0.00218832	0.0710624
AUR62035960	-0.718319	3.57704	0.0021915	0.0711143
AUR62023689	0.725926	2.87615	0.00220396	0.0714666
AUR62003831	1.06113	1.80936	0.0022081	0.0715492
AUR62000279	1.14702	1.42616	0.00221296	0.0716548
AUR62004668	-0.459848	4.5907	0.00221844	0.0717312
AUR62010089	0.368145	5.80622	0.00221852	0.0717312
AUR62014774	0.678448	4.45399	0.0022357	0.0722345
AUR62032512	0.53076	4.34892	0.00225178	0.0727014
AUR62017453	0.961194	3.42796	0.00227097	0.0732682
AUR62032370	-1.1206	1.65444	0.00227734	0.0734208
AUR62036562	1.80701	0.771157	0.00228053	0.0734707
AUR62014739	1.10552	1.45723	0.00229392	0.0737668
AUR62021487	1.61973	1.24838	0.0022956	0.0737668
AUR62004582	1.13806	1.67905	0.00229583	0.0737668
AUR62010158	0.496072	4.00852	0.00229676	0.0737668
AUR62026736	2.22537	0.554949	0.00229795	0.0737668
AUR62011498	-1.27564	1.37608	0.00230507	0.0739421
AUR62028807	0.770829	2.7005	0.00232824	0.0746063
AUR62035551	-1.35476	1.4737	0.0023291	0.0746063
AUR62011867	-0.689524	2.9414	0.00233192	0.0746101
AUR62016717	1.19651	2.57077	0.00233256	0.0746101
AUR62030011	0.493839	3.99325	0.00233427	0.0746118
AUR62001471	1.49792	1.9415	0.00233867	0.074699
AUR62042268	5.31467	0.110605	0.00234296	0.0747827
AUR62028475	1.86088	0.667808	0.00235038	0.074966
AUR62030059	2.31498	0.630909	0.00235229	0.0749737
AUR62022910	-2.68976	-0.0546781	0.00235947	0.0750954
AUR62041445	2.56858	0.0251068	0.00235947	0.0750954
AUR62028981	0.960271	2.26757	0.00237813	0.0756357
AUR62007720	-1.52814	0.751886	0.00238739	0.0758288
AUR62028935	-1.31519	1.28684	0.00238759	0.0758288
AUR62041791	1.13108	1.47545	0.00240137	0.0762124
AUR62031460	0.904471	2.13512	0.00240771	0.0763181
AUR62033911	0.875574	2.83426	0.00240811	0.0763181
AUR62023844	-2.72199	0.942856	0.00242954	0.076855
AUR62007300	-0.867546	2.79024	0.00242972	0.076855
AUR62016827	-0.51053	4.08266	0.0024302	0.076855
AUR62035304	-0.801524	2.88656	0.00243555	0.0769699
AUR62034971	-0.824599	2.40243	0.00245323	0.0774739
AUR62026466	-0.639049	3.17037	0.00246296	0.0777263
AUR62019388	0.824501	3.64949	0.00246561	0.0777382
AUR62040749	0.365127	5.10973	0.0024668	0.0777382
AUR62032029	0.694359	3.33629	0.00247706	0.0780064
AUR62017495	2.79024	0.144813	0.00247945	0.0780269
AUR62035581	1.23946	1.24372	0.0024911	0.0783385
AUR62040573	1.00126	2.778	0.00249674	0.0784609
AUR62039834	1.10676	1.56197	0.00251143	0.0788518
AUR62027289	1.26471	1.44454	0.00251271	0.0788518
AUR62023430	2.29937	0.395168	0.00251451	0.078853
AUR62010404	0.705109	3.09563	0.00253167	0.0793357
AUR62001818	-2.55725	0.153815	0.00255167	0.0799067
AUR62017052	0.692956	3.22425	0.00256984	0.0803646
AUR62011592	0.538084	4.01973	0.0025704	0.0803646
AUR62016841	0.607573	3.51109	0.00257171	0.0803646
AUR62035637	0.752111	2.57026	0.00257414	0.0803646
AUR62028863	1.68599	1.10893	0.00257527	0.0803646
AUR62009615	-0.581557	4.16568	0.0025847	0.080425
AUR62037355	0.983586	2.27002	0.00258668	0.080425
AUR62027582	1.67589	0.692809	0.00258672	0.080425
AUR62033212	1.51496	0.717615	0.00258672	0.080425
AUR62035454	-2.39596	0.0738224	0.0025892	0.080425
AUR62014396	2.24294	0.148072	0.0025892	0.080425
AUR62003983	-0.814039	2.42373	0.00259127	0.080425
AUR62027733	1.20119	1.34622	0.00259157	0.080425
AUR62018218	-1.82256	0.337968	0.00259925	0.0805956
AUR62035768	-1.18728	1.77975	0.0026018	0.0805956
AUR62001428	-1.07015	2.23125	0.00260247	0.0805956
AUR62032724	-1.09108	1.63664	0.00260911	0.0806873
AUR62035956	0.849851	2.67175	0.00260939	0.0806873
AUR62035354	2.02548	0.261363	0.00261394	0.0806873
AUR62008379	-1.91384	0.232011	0.00261394	0.0806873
AUR62035913	0.795845	2.62152	0.00261444	0.0806873
AUR62007176	0.903121	2.27328	0.00261687	0.0807066
AUR62019040	-0.691983	4.72438	0.00262175	0.0808015
AUR62007367	0.98062	1.7124	0.00264453	0.0814031
AUR62008876	-1.44986	1.03447	0.00264708	0.0814031
AUR62020342	-0.932438	1.99654	0.00264796	0.0814031
AUR62013342	-0.679327	3.42511	0.00264854	0.0814031
AUR62005704	-1.12536	1.48491	0.00266056	0.0817165
AUR62040901	-0.683439	3.84764	0.00266771	0.0818385
AUR62017541	-1.13224	1.6612	0.00266933	0.0818385
AUR62021269	1.27239	1.1834	0.00267002	0.0818385
AUR62006957	0.793814	2.4705	0.00268132	0.0821289
AUR62034490	1.35367	1.31107	0.0026899	0.0823186
AUR62016873	-1.52824	0.755611	0.00269119	0.0823186
AUR62028751	-1.08395	1.67504	0.00269914	0.0825051
AUR62041504	-1.15653	1.40454	0.00270352	0.0825826
AUR62022363	1.23294	1.47423	0.00270647	0.0826165
AUR62024502	-0.966159	1.75572	0.00272337	0.0830358
AUR62014048	-0.907943	1.97961	0.00272391	0.0830358
AUR62027370	-0.872267	2.98485	0.00272875	0.0831027
AUR62004567	0.987893	3.32634	0.00272982	0.0831027
AUR62009578	-1.9724	0.407326	0.00274585	0.0835007
AUR62017319	1.43029	2.15973	0.00274662	0.0835007
AUR62032617	2.25193	0.366348	0.00275851	0.0837644
AUR62024893	-1.70823	0.751641	0.00275904	0.0837644
AUR62044372	0.869195	2.25932	0.00277247	0.0841152
AUR62040205	-0.50942	4.65969	0.00278094	0.084315
AUR62042559	0.846774	2.37646	0.00278946	0.0845162
AUR62033112	1.67477	0.691034	0.00279658	0.0846746
AUR62004407	-0.400789	6.01865	0.00280368	0.084832
AUR62015657	-0.59386	4.28965	0.00281944	0.0852513
AUR62005467	-0.803883	2.66934	0.00282825	0.08546
AUR62010018	-0.591561	3.3514	0.00283745	0.0856372
AUR62009398	-0.777037	3.37362	0.00283793	0.0856372
AUR62007358	-0.831266	3.84959	0.00285046	0.0859572
AUR62039758	1.12499	2.77901	0.00288394	0.0869082
AUR62008354	-1.19349	1.52232	0.00288712	0.0869456
AUR62034245	2.42173	0.464433	0.00291181	0.0876039
AUR62025395	-0.449282	4.12473	0.0029166	0.0876039
AUR62004821	-1.40785	0.780412	0.00291681	0.0876039
AUR62007990	-1.40785	0.78024	0.00291681	0.0876039
AUR62007672	-0.538227	3.6879	0.00294313	0.0883354
AUR62002497	0.823119	2.71531	0.00296594	0.0889603
AUR62034113	0.627463	3.689	0.00297863	0.089281
AUR62027712	2.01609	0.612752	0.00299151	0.0896072
AUR62024282	-1.06875	1.405	0.00299496	0.0896325
AUR62002768	-0.812678	2.76834	0.00299834	0.0896325
AUR62018389	0.633751	3.60899	0.00299836	0.0896325
AUR62025983	-1.16172	1.41008	0.00301783	0.0901521
AUR62006825	-1.22222	1.23823	0.00301977	0.0901521
AUR62043524	1.23467	1.42283	0.00302329	0.0901972
AUR62005780	-0.929467	2.577	0.00302765	0.0902672
AUR62029161	-0.672768	2.95628	0.00303463	0.0904014
AUR62030535	-0.816847	2.31053	0.00303619	0.0904014
AUR62013008	-0.663154	3.16049	0.00303918	0.0904302
AUR62007024	-0.578052	3.26579	0.00304203	0.0904549
AUR62007259	-2.78188	-0.0114737	0.00304668	0.090533
AUR62018948	-0.749175	2.87612	0.00305482	0.0906973
AUR62027725	-0.853027	2.03747	0.0030563	0.0906973
AUR62002189	-0.789525	3.85347	0.00305828	0.0906973
AUR62001954	-0.922558	2.59878	0.00308146	0.0913022
AUR62015297	-1.08877	1.50211	0.00308276	0.0913022
AUR62037785	0.772764	2.64076	0.00308726	0.0913752
AUR62027826	-4.57988	-0.30247	0.00310905	0.0919592
AUR62044426	1.02279	1.60789	0.0031164	0.0919935
AUR62020681	2.80332	0.146177	0.00311881	0.0919935
AUR62041007	0.750266	2.80668	0.00311958	0.0919935
AUR62018414	0.636589	3.27387	0.00312	0.0919935
AUR62026214	-0.92431	1.96598	0.00312048	0.0919935
AUR62030379	5.99199	0.621833	0.0031237	0.092028
AUR62010717	-1.5981	0.699234	0.00312933	0.092133
AUR62042824	1.73632	1.2569	0.00313379	0.0922038
AUR62018097	-0.962946	2.05008	0.00314965	0.0926096
AUR62022243	1.04447	1.92281	0.00315937	0.0928346
AUR62043085	0.810767	3.0044	0.00316948	0.0930706
AUR62034324	-0.608027	4.75474	0.00317943	0.0933014
AUR62015148	-1.18828	1.21793	0.00320347	0.0938494
AUR62028731	1.12772	1.2427	0.00320347	0.0938494
AUR62012015	1.86664	0.363219	0.00320439	0.0938494
AUR62028929	-0.901147	1.75718	0.00320666	0.0938545
AUR62018151	0.896863	2.00179	0.0032212	0.0942039
AUR62030292	0.906617	3.63868	0.0032228	0.0942039
AUR62035283	1.19468	1.14508	0.00324555	0.094807
AUR62022268	-0.725567	2.90933	0.00324861	0.0948345
AUR62035207	0.632604	3.07253	0.0032522	0.0948775
AUR62032974	-1.10465	1.47515	0.00325632	0.0949356
AUR62025680	-1.09616	1.37288	0.00326669	0.0951557
AUR62035406	-1.2647	1.13456	0.00326812	0.0951557
AUR62014055	1.04992	1.57816	0.00327261	0.095167
AUR62008388	-1.22025	1.59337	0.00327384	0.095167
AUR62026590	2.24565	0.146484	0.00327488	0.095167
AUR62033135	1.32593	1.21659	0.0032771	0.0951699
AUR62039856	-0.748095	3.56516	0.00328224	0.0952572
AUR62041510	0.811269	2.58596	0.00330001	0.095711
AUR62030621	-0.886426	2.05628	0.00330306	0.0957373
AUR62034957	-0.881427	1.93512	0.0033183	0.0961097
AUR62018409	2.32183	0.188154	0.0033202	0.0961097
AUR62043525	1.41835	0.96168	0.00335733	0.0971217
AUR62014027	1.31596	4.5257	0.00336167	0.0971846
AUR62022856	-0.605675	3.38091	0.00337501	0.0975072
AUR62039224	-1.5914	0.587328	0.00338631	0.0977373
AUR62039067	-1.23621	1.44427	0.00338734	0.0977373
AUR62010185	0.80959	2.53821	0.00340157	0.0980335
AUR62023462	-1.27079	1.31997	0.00340198	0.0980335
AUR62025858	1.51485	0.72237	0.00340896	0.0981084
AUR62015958	1.41658	0.767431	0.00340896	0.0981084
AUR62007016	-0.857861	2.23757	0.00341184	0.098114
AUR62022554	1.26401	1.44893	0.00341433	0.098114
AUR62039068	0.773198	3.03983	0.00341573	0.098114
AUR62018567	-0.565797	4.75816	0.0034209	0.0981997
AUR62006534	0.613728	3.11542	0.00342562	0.0982707
AUR62035446	-3.08012	-0.247278	0.00342777	0.0982707
AUR62035950	-0.423329	6.0579	0.00343101	0.0983008
AUR62040111	1.00841	3.11021	0.00344066	0.0985143
AUR62018731	1.06975	1.49389	0.00345899	0.0989757
AUR62028867	1.5606	0.749123	0.00351725	0.100579
AUR62044308	2.30938	0.185417	0.0035333	0.100973
AUR62003551	-0.535979	4.96599	0.00355811	0.101575
AUR62010461	1.49424	1.26029	0.00356046	0.101575
AUR62040089	-1.90304	0.375887	0.00356117	0.101575
AUR62027792	0.971665	2.3793	0.0035779	0.101987
AUR62035147	1.12275	1.622	0.00359867	0.102514
AUR62033419	0.743007	2.56472	0.00360904	0.102744
AUR62037024	-0.678822	2.9102	0.00361467	0.102783
AUR62014962	4.94091	-0.102533	0.00361498	0.102783
AUR62001958	-1.09365	1.32136	0.00363402	0.103258
AUR62017875	-1.01095	1.54976	0.00364272	0.103406
AUR62009127	1.37889	1.10175	0.00364437	0.103406
AUR62039661	0.590435	3.84448	0.00364614	0.103406
AUR62000945	-0.52609	4.23377	0.00364889	0.103418
AUR62027331	1.14612	1.7779	0.00366739	0.103877
AUR62031392	-0.555468	3.72307	0.00368167	0.104149
AUR62031798	1.03284	2.04673	0.00368331	0.104149
AUR62005971	0.89375	2.27324	0.00368397	0.104149
AUR62005657	0.703026	2.82892	0.00368906	0.104227
AUR62013030	0.804669	2.32659	0.00369166	0.104235
AUR62001289	1.95602	0.840568	0.00370038	0.104259
AUR62032359	-0.985593	2.14013	0.00370068	0.104259
AUR62010646	-2.0054	0.677583	0.00370085	0.104259
AUR62022281	3.02837	-0.154888	0.00370183	0.104259
AUR62016186	0.675311	3.14707	0.00371033	0.104433
AUR62023355	-1.87886	0.369527	0.00371823	0.104589
AUR62031766	0.551957	4.45081	0.00372288	0.104654
AUR62027447	1.19483	1.14901	0.00373214	0.104849
AUR62022553	-1.68554	0.405288	0.00374302	0.105088
AUR62030761	-1.15397	1.2527	0.00374553	0.105093
AUR62027152	3.02703	-0.153806	0.00376081	0.105456
AUR62013964	-0.866382	3.78758	0.00378356	0.106027
AUR62008663	-0.482519	4.19872	0.00379813	0.106369
AUR62029305	-0.922039	2.14577	0.00381167	0.106681
AUR62022546	-0.92265	1.83707	0.00382423	0.106966
AUR62012855	-1.1938	1.26686	0.00382874	0.107026
AUR62002040	0.426331	4.70712	0.00384008	0.107275
AUR62012840	-0.780787	4.75081	0.00387922	0.108298
AUR62025218	-2.05698	0.302675	0.00388152	0.108298
AUR62001999	-0.803878	3.09906	0.00388587	0.108352
AUR62010009	1.26578	1.2573	0.00390209	0.108736
AUR62033784	4.16815	-0.415816	0.00391348	0.108918
AUR62024807	4.16815	-0.415839	0.00391348	0.108918
AUR62000889	-1.6955	0.533393	0.00391951	0.109018
AUR62001517	1.53117	0.610352	0.00392387	0.109072
AUR62000396	-1.06643	1.36232	0.0039301	0.109177
AUR62023797	-0.804108	2.33472	0.00394853	0.109621
AUR62037500	-0.457449	4.11851	0.00395115	0.109626
AUR62005520	-0.755236	3.39089	0.00396708	0.11
AUR62039918	-0.848537	2.91285	0.00397004	0.110014
AUR62019218	-2.39097	0.0747922	0.00399668	0.110637
AUR62029037	-0.654754	3.23319	0.00399748	0.110637
AUR62030833	0.797691	3.26554	0.00401349	0.111012
AUR62003739	0.740027	2.60276	0.00405516	0.112095
AUR62019027	1.25249	1.11092	0.00406085	0.112183
AUR62034138	1.62896	0.669485	0.00409274	0.112968
AUR62028658	0.755269	2.48845	0.00409432	0.112968
AUR62040218	-0.920906	1.9635	0.00409931	0.113037
AUR62020100	-0.821132	2.99442	0.00410925	0.113241
AUR62029257	2.23918	0.146681	0.00412108	0.113497
AUR62031713	1.30936	2.02747	0.00412864	0.113635
AUR62037102	0.524027	4.40698	0.00413565	0.113758
AUR62037872	-0.93361	1.81153	0.00415436	0.114198
AUR62037900	0.510497	4.16826	0.00415672	0.114198
AUR62027771	0.825088	2.4858	0.00418449	0.114889
AUR62014392	0.782356	3.10271	0.004187	0.114889
AUR62012920	-2.58642	-0.101494	0.00419542	0.114908
AUR62017390	-2.5864	-0.100206	0.00419542	0.114908
AUR62041575	2.47856	-0.0158755	0.00419542	0.114908
AUR62011792	0.904387	1.7961	0.00420371	0.115065
AUR62036877	-1.22086	1.33658	0.00424098	0.116014
AUR62004717	-0.944216	2.60074	0.00425558	0.116343
AUR62015133	0.604716	3.52644	0.0042615	0.116433
AUR62033215	0.522011	4.53927	0.00427118	0.116627
AUR62025812	0.773366	2.73465	0.00428431	0.116847
AUR62026065	0.90769	1.75836	0.00428447	0.116847
AUR62005601	-0.627547	3.23071	0.00429501	0.117014
AUR62037485	2.47881	-0.0158733	0.00429583	0.117014
AUR62030037	-1.19858	1.57433	0.00430563	0.11721
AUR62036160	2.41481	0.22828	0.00432956	0.11779
AUR62031309	-1.83347	0.192872	0.00436452	0.118597
AUR62006063	-1.83344	0.19146	0.00436452	0.118597
AUR62023641	-1.18479	1.61545	0.00436898	0.118646
AUR62023377	-1.44953	0.621763	0.00438992	0.119142
AUR62003212	-0.685892	2.92566	0.00440877	0.119531
AUR62011232	-0.746922	2.71743	0.00441121	0.119531
AUR62024508	-0.996808	1.50357	0.00441224	0.119531
AUR62034527	0.466077	4.22404	0.00441911	0.119645
AUR62010951	0.754569	3.3655	0.00442988	0.119864
AUR62017937	-2.3056	0.034109	0.00444331	0.120082
AUR62016837	2.16296	0.108789	0.00444331	0.120082
AUR62006918	0.696096	2.78573	0.00445312	0.120199
AUR62028391	0.862424	2.37229	0.00445471	0.120199
AUR62019642	-0.577653	3.31837	0.00445677	0.120199
AUR62028774	1.55745	0.745299	0.00445839	0.120199
AUR62014270	1.06025	1.53695	0.00447001	0.120343
AUR62038656	1.19603	1.14862	0.00447075	0.120343
AUR62012201	0.543896	5.22239	0.00447178	0.120343
AUR62036034	-0.754432	2.34487	0.0045019	0.121018
AUR62026789	-0.629505	3.16514	0.00450226	0.121018
AUR62040207	-0.781952	2.59311	0.00450543	0.12103
AUR62004507	1.2094	1.61005	0.00451167	0.121125
AUR62039742	4.1681	-0.416019	0.00451545	0.121154
AUR62003757	0.499532	4.66302	0.00454034	0.121749
AUR62014388	0.765023	2.32739	0.00456554	0.122238
AUR62034964	-0.671619	2.98833	0.00456556	0.122238
AUR62001928	-0.852485	1.94932	0.00456675	0.122238
AUR62019008	-1.53441	0.560918	0.00458469	0.122571
AUR62007486	-1.53439	0.559509	0.00458469	0.122571
AUR62009142	1.62659	0.961342	0.00460227	0.122968
AUR62026992	-1.11395	1.11489	0.00461899	0.123341
AUR62017942	-0.769799	2.6732	0.00462374	0.123394
AUR62004789	-1.51392	0.646835	0.00462845	0.123446
AUR62005442	4.74031	-0.198506	0.00463228	0.123475
AUR62036010	1.23892	1.02675	0.00465389	0.123963
AUR62007621	0.896703	2.43812	0.00465613	0.123963
AUR62025547	-1.04801	1.49178	0.00466377	0.124093
AUR62019115	-1.1445	1.78777	0.00466831	0.12414
AUR62025969	0.498143	3.69393	0.00467786	0.12432
AUR62029352	-0.719044	3.54051	0.00470051	0.124834
AUR62030018	2.03251	0.258737	0.00470279	0.124834
AUR62004633	0.518353	3.71104	0.00470818	0.124903
AUR62009706	-0.953398	2.09645	0.00473017	0.125413
AUR62030306	0.803672	2.34835	0.00474713	0.125788
AUR62014557	-0.830934	2.02433	0.00477957	0.126572
AUR62019776	-0.747288	3.02408	0.00478375	0.126608
AUR62018309	1.51483	1.08893	0.00480803	0.127176
AUR62004825	-1.37529	0.922166	0.00481954	0.127405
AUR62023698	-1.69008	0.408593	0.00486615	0.128561
AUR62014556	1.12778	1.36118	0.00488685	0.129032
AUR62028228	-0.711169	2.54142	0.0048904	0.12905
AUR62008222	1.26642	2.3933	0.00489336	0.129052
AUR62027783	-1.11604	1.22871	0.0049099	0.129375
AUR62039715	-1.18904	1.76514	0.00491139	0.129375
AUR62011834	0.77114	2.52399	0.00493816	0.130003
AUR62012384	-1.96598	3.70134	0.00494479	0.130046
AUR62004001	0.805196	2.63278	0.00494558	0.130046
AUR62041056	-0.531837	4.16582	0.00497466	0.130713
AUR62008439	-1.0322	1.33865	0.00497758	0.130713
AUR62010317	0.782449	2.33988	0.00497969	0.130713
AUR62003530	-1.54823	1.57493	0.0049935	0.130944
AUR62017798	1.95504	0.225288	0.00499436	0.130944
AUR62018879	-0.554278	3.46385	0.00501396	0.131381
AUR62012106	0.606075	5.39706	0.00503024	0.13173
AUR62039878	-0.555907	4.20691	0.00503383	0.131748
AUR62015621	0.846209	2.09492	0.00504054	0.131841
AUR62002154	-0.685808	2.98619	0.00504329	0.131841
AUR62040571	0.982257	2.4314	0.00507462	0.132583
AUR62008698	-0.973893	1.73371	0.00508783	0.13285
AUR62010848	-0.863401	1.98404	0.00511131	0.133385
AUR62017784	0.938241	1.654	0.00512487	0.133662
AUR62000015	1.51482	0.719309	0.00513982	0.133895
AUR62033330	-1.42632	0.699734	0.00513982	0.133895
AUR62029292	-1.43118	0.705193	0.00516053	0.134357
AUR62008691	1.00952	1.65152	0.00517697	0.134706
AUR62022795	3.02742	-0.152615	0.0052226	0.135688
AUR62008810	-1.05421	1.25024	0.00522378	0.135688
AUR62018299	-1.05407	1.25043	0.00522378	0.135688
AUR62020326	0.771231	4.52263	0.00522836	0.135728
AUR62027773	0.615968	4.17457	0.00523893	0.13589
AUR62002370	-1.83828	0.196452	0.00524065	0.13589
AUR62000612	-1.11568	1.11774	0.00525385	0.136066
AUR62008210	-1.57139	0.472668	0.00525656	0.136066
AUR62023120	-1.57127	0.466888	0.00525656	0.136066
AUR62010110	0.73772	2.60574	0.00527137	0.136371
AUR62021939	-2.30766	0.0328017	0.00527722	0.136443
AUR62012342	2.23878	0.145704	0.00528494	0.136564
AUR62022081	-0.495467	5.90782	0.00528979	0.13661
AUR62008868	-1.54497	0.562816	0.00530143	0.136832
AUR62035554	-0.819281	1.90307	0.00531125	0.137006
AUR62018123	-1.9012	0.643251	0.00532694	0.137332
AUR62015650	1.64952	0.799373	0.00535113	0.137876
AUR62025243	-1.04533	1.57741	0.00536372	0.138121
AUR62011595	0.937125	1.65495	0.00536801	0.138152
AUR62009525	0.354202	4.94377	0.00538702	0.138562
AUR62023556	-1.2664	1.20054	0.00540801	0.139022
AUR62028101	-0.891041	2.46385	0.00542524	0.139385
AUR62034531	-2.05193	0.301999	0.00543995	0.139667
AUR62018472	1.09697	1.22103	0.00544245	0.139667
AUR62020370	1.37366	0.843855	0.00545172	0.139824
AUR62022331	1.5804	0.866896	0.00548974	0.140719
AUR62018730	-0.846772	1.94415	0.00551007	0.141094
AUR62010207	-1.09287	1.42194	0.00551316	0.141094
AUR62033581	0.414252	4.70792	0.00551383	0.141094
AUR62004874	-0.789403	2.10633	0.00551954	0.14116
AUR62024398	-4.32509	-0.412697	0.0055295	0.141334
AUR62025203	4.3263	-0.358448	0.00554237	0.141529
AUR62000385	-0.87711	2.1897	0.00554346	0.141529
AUR62011089	0.871636	1.95857	0.00554777	0.141558
AUR62007194	-0.713153	2.83696	0.00556185	0.141837
AUR62022983	1.26542	0.9591	0.00557226	0.141941
AUR62020073	1.2654	0.959352	0.00557226	0.141941
AUR62002257	-0.875271	1.96114	0.00560237	0.142626
AUR62037539	-1.78318	0.8246	0.00562119	0.143024
AUR62034760	3.38787	0.488191	0.00562446	0.143026
AUR62012950	1.50931	0.915913	0.00564638	0.143502
AUR62017696	-0.800738	2.09129	0.00566197	0.143817
AUR62033724	-1.23822	0.925714	0.0056654	0.143822
AUR62008430	-0.60452	4.00836	0.00568559	0.144253
AUR62026802	2.45479	0.260199	0.0057024	0.144597
AUR62012183	-0.601408	3.76421	0.00570743	0.144643
AUR62028700	-0.674411	2.9499	0.00572567	0.145023
AUR62012270	0.498488	4.11193	0.00573736	0.145237
AUR62019082	-0.596693	6.52908	0.00574259	0.145288
AUR62025208	-1.00525	2.1855	0.00575194	0.145442
AUR62005471	1.92577	0.39661	0.00576157	0.145603
AUR62005945	-0.913423	2.50963	0.00577291	0.145805
AUR62008628	0.482214	3.85195	0.00577606	0.145805
AUR62014133	-0.660453	2.97717	0.00578949	0.146061
AUR62016406	0.554409	3.93138	0.00580467	0.146362
AUR62031535	-4.18732	-0.468369	0.00582026	0.146673
AUR62025188	-1.19355	1.03284	0.00582835	0.146716
AUR62041423	1.06965	1.70845	0.00582855	0.146716
AUR62012336	1.36401	1.10242	0.00585554	0.147313
AUR62003897	-1.15076	1.07199	0.0058592	0.147322
AUR62038187	1.48176	1.3094	0.00586494	0.147356
AUR62002159	0.802807	2.29449	0.00586713	0.147356
AUR62003918	0.555214	3.41808	0.00588032	0.147605
AUR62000530	-0.966308	1.92186	0.00588852	0.147667
AUR62023743	0.634489	2.93553	0.00588939	0.147667
AUR62006365	-0.827709	1.93467	0.00592735	0.148474
AUR62009075	-0.706418	2.8516	0.00592821	0.148474
AUR62028018	-1.61669	0.370215	0.00595799	0.149136
AUR62042823	0.998519	3.35144	0.00596244	0.149164
AUR62034188	0.846012	2.40167	0.00596722	0.1492
AUR62020887	-0.912293	1.68997	0.00599687	0.149858
AUR62017018	-0.52491	4.42112	0.00600569	0.149995
AUR62022761	1.62627	0.398142	0.00602235	0.150327
AUR62037575	-1.03166	1.3376	0.00602655	0.150348
AUR62000728	1.52671	0.611019	0.00603215	0.150404
AUR62024175	-1.61668	0.372405	0.00603635	0.150425
AUR62002314	0.680426	3.91009	0.00604997	0.15068
AUR62017761	0.376373	4.72373	0.00606387	0.150943
AUR62033885	0.969715	2.01715	0.00607234	0.15107
AUR62023449	0.895263	1.8988	0.00608542	0.151311
AUR62015200	0.910644	1.97934	0.00609239	0.1514
AUR62018817	-0.746559	2.83164	0.00610033	0.151513
AUR62038247	-0.825723	1.98849	0.00610586	0.151526
AUR62019007	-1.08963	1.32191	0.00610761	0.151526
AUR62023009	-1.44836	0.618419	0.00612347	0.151836
AUR62016505	0.706232	3.06509	0.0061547	0.152445
AUR62008962	0.884938	1.74444	0.00615486	0.152445
AUR62014077	-0.927769	2.08958	0.00616627	0.152561
AUR62002908	0.786564	2.30361	0.00616675	0.152561
AUR62035158	-0.969713	1.48579	0.0061713	0.152561
AUR62004735	-1.51304	0.651453	0.00617317	0.152561
AUR62019015	-0.523854	3.43432	0.00617726	0.152578
AUR62019108	0.63081	3.40728	0.00618877	0.152778
AUR62032095	-0.704828	2.55229	0.00619313	0.152801
AUR62016362	0.829014	2.39286	0.00620005	0.152888
AUR62024677	0.964244	1.86947	0.00626751	0.154435
AUR62038300	0.487308	4.15438	0.0062697	0.154435
AUR62000491	0.686509	2.73113	0.00627561	0.154496
AUR62036585	0.5958	3.68728	0.00628207	0.15454
AUR62036781	0.833231	2.20744	0.00628429	0.15454
AUR62035163	-0.600111	3.27524	0.00628971	0.154588
AUR62041692	1.23798	1.02794	0.00630694	0.154926
AUR62015594	-0.861585	2.32501	0.0063162	0.155069
AUR62032522	0.650342	3.1858	0.00634022	0.155573
AUR62024664	-0.648623	2.81451	0.00634826	0.155685
AUR62036944	-3.08005	-0.249302	0.00636257	0.15578
AUR62012058	-2.94851	-0.299429	0.00636257	0.15578
AUR62042751	2.79773	-0.252124	0.00636257	0.15578
AUR62022787	-0.922094	2.10604	0.00638864	0.156333
AUR62026211	-0.923755	1.73242	0.00639736	0.156461
AUR62028265	0.659665	3.11584	0.00640727	0.156618
AUR62036403	-1.04851	1.19726	0.00641181	0.156643
AUR62009086	1.03476	1.86082	0.00642651	0.156917
AUR62017314	0.93289	1.69437	0.00646118	0.157626
AUR62001565	1.19587	1.27844	0.00646603	0.157626
AUR62040708	0.816767	2.05188	0.00646613	0.157626
AUR62000103	-1.35791	0.751076	0.00647998	0.157824
AUR62020229	0.556074	3.19131	0.00648129	0.157824
AUR62011026	0.412243	4.42953	0.00649914	0.158173
AUR62031242	0.798848	2.21883	0.00652353	0.15868
AUR62042113	-1.07507	1.09747	0.00653003	0.158752
AUR62025479	1.715	0.585855	0.00653917	0.158888
AUR62008302	-1.94438	0.406322	0.00654823	0.158938
AUR62010315	0.505076	4.26037	0.00654834	0.158938
AUR62029613	1.01619	1.82494	0.00655889	0.159108
AUR62027560	1.52705	0.610833	0.00657769	0.159478
AUR62032620	-0.615463	3.11658	0.00661791	0.160366
AUR62015009	1.73428	0.294449	0.00664296	0.160799
AUR62008397	-0.938342	1.87168	0.00664471	0.160799
AUR62034521	-2.07371	1.07077	0.00664656	0.160799
AUR62031443	0.473881	4.48517	0.00665209	0.160846
AUR62012724	-0.93888	1.59303	0.00665847	0.160914
AUR62010365	-1.19176	0.970517	0.00666897	0.160942
AUR62012919	1.29547	0.891519	0.00667041	0.160942
AUR62012438	-1.28883	0.875393	0.00667041	0.160942
AUR62006369	2.46949	-0.0177258	0.00669176	0.16137
AUR62029310	-0.754874	3.32951	0.00671392	0.161736
AUR62026800	0.666108	3.45825	0.00672095	0.161736
AUR62023268	0.86655	2.81437	0.00672254	0.161736
AUR62001501	-0.804186	2.0371	0.00672258	0.161736
AUR62029843	0.679274	3.56392	0.006725	0.161736
AUR62028954	-1.17273	1.37378	0.00672951	0.161757
AUR62020891	-1.76132	0.438499	0.00674655	0.16208
AUR62000966	0.482415	4.46618	0.00680171	0.163318
AUR62030745	-0.687082	2.56073	0.00680599	0.163333
AUR62022604	-1.06745	1.45265	0.0068155	0.163396
AUR62032125	-1.35173	0.9879	0.00681652	0.163396
AUR62031049	1.81066	0.495705	0.00681959	0.163396
AUR62010377	0.509699	3.78052	0.00682749	0.163498
AUR62021123	-0.808954	1.86973	0.00683199	0.163511
AUR62028811	1.00266	1.34537	0.00683533	0.163511
AUR62014970	-1.36247	1.06098	0.00688097	0.164475
AUR62009135	0.895311	1.9736	0.00688459	0.164475
AUR62014551	3.02016	-0.156215	0.00688927	0.164475
AUR62033296	-0.701517	2.62069	0.00689033	0.164475
AUR62035072	0.785562	2.26258	0.00690348	0.164701
AUR62038546	1.51318	0.718341	0.0069198	0.16493
AUR62023486	1.17337	1.20193	0.00692041	0.16493
AUR62020031	0.826957	2.42406	0.00693905	0.165286
AUR62025602	0.589431	3.20264	0.00695496	0.165577
AUR62027652	2.2562	0.367478	0.00696302	0.16561
AUR62033962	1.0045	1.77529	0.00696375	0.16561
AUR62002536	1.0805	1.33297	0.00697782	0.165838
AUR62002352	0.788629	2.27864	0.00698075	0.165838
AUR62037021	4.1847	-0.414103	0.00698721	0.165904
AUR62003853	-0.78428	2.69992	0.00699331	0.165961
AUR62027315	-1.2751	1.32391	0.00704534	0.166852
AUR62008263	1.59911	0.524634	0.00704576	0.166852
AUR62024697	1.41794	0.553563	0.00704576	0.166852
AUR62025898	1.41789	0.552423	0.00704576	0.166852
AUR62013434	0.9691	1.57741	0.00705516	0.166986
AUR62019137	2.91803	-0.201239	0.00707101	0.167273
AUR62041384	-0.39722	5.90696	0.00713636	0.168683
AUR62025514	1.45538	1.23725	0.00713815	0.168683
AUR62028648	1.76715	0.871532	0.0071424	0.168694
AUR62027824	-1.29816	0.807132	0.00715109	0.16881
AUR62006331	-1.11978	2.46989	0.00717788	0.169353
AUR62005455	-0.681823	2.79632	0.00718607	0.169378
AUR62024375	2.56182	0.0247416	0.00718647	0.169378
AUR62028763	-1.56747	0.467245	0.00720481	0.169721
AUR62015243	-0.717457	2.76315	0.007221	0.169983
AUR62020142	1.87758	0.184634	0.00722734	0.169983
AUR62022672	-1.74847	0.154121	0.00722734	0.169983
AUR62022991	1.46538	0.794462	0.00723921	0.170173
AUR62002129	-1.49949	0.642945	0.00725296	0.170299
AUR62034724	0.74718	2.24104	0.00725458	0.170299
AUR62025870	0.280488	6.4833	0.007256	0.170299
AUR62014972	-0.819799	2.73495	0.00726366	0.17032
AUR62019280	-1.38792	0.850966	0.00726449	0.17032
AUR62020803	1.40915	1.2947	0.00729643	0.170979
AUR62035613	0.801756	2.19288	0.00731713	0.171375
AUR62016366	-5.00674	-0.143456	0.00733529	0.17171
AUR62010584	0.660943	4.45859	0.00735016	0.171968
AUR62031238	-2.47511	-0.146325	0.00740668	0.17302
AUR62017990	2.38261	-0.062	0.00740668	0.17302
AUR62035461	2.3826	-0.0593832	0.00740668	0.17302
AUR62005236	1.28335	1.13005	0.00743566	0.173606
AUR62038521	-1.61502	0.369328	0.00745193	0.173895
AUR62006956	2.47605	-0.0146636	0.0074997	0.174919
AUR62003967	-0.561753	3.43564	0.00751548	0.175059
AUR62019162	-0.989962	1.4512	0.00751901	0.175059
AUR62033906	1.13709	2.77897	0.00752026	0.175059
AUR62031428	0.939321	1.60982	0.00752133	0.175059
AUR62043450	-0.60239	3.12734	0.00752949	0.175157
AUR62042248	0.690599	2.78575	0.00754388	0.175401
AUR62013114	-1.11561	1.11452	0.0075613	0.175511
AUR62020033	-2.20931	-0.00834187	0.00756427	0.175511
AUR62019836	-2.20926	-0.00940821	0.00756427	0.175511
AUR62018310	-2.20918	-0.0116471	0.00756427	0.175511
AUR62043518	1.33643	0.916583	0.00757336	0.175631
AUR62014350	0.511441	3.89567	0.00757908	0.175672
AUR62001003	-0.542524	3.2008	0.00760573	0.176199
AUR62024860	-1.35158	0.988654	0.00766206	0.177412
AUR62020884	-0.579108	4.25371	0.0076749	0.177617
AUR62020115	1.37131	0.840311	0.0076881	0.177748
AUR62027083	-1.37283	0.675477	0.00768847	0.177748
AUR62008912	1.08212	1.33368	0.00769964	0.177914
AUR62022163	-0.534064	3.80447	0.00771387	0.178151
AUR62021672	-0.617907	4.01349	0.00772391	0.178291
AUR62025581	-0.793674	2.13298	0.007733	0.178409
AUR62011169	0.781286	2.49576	0.00773931	0.178462
AUR62007335	-0.809118	1.86439	0.00774876	0.178588
AUR62029886	-0.977996	1.53372	0.00778917	0.178907
AUR62007476	1.18156	1.66477	0.00780502	0.178907
AUR62033964	-0.865734	1.59222	0.00781372	0.178907
AUR62032362	1.73273	0.293676	0.00781655	0.178907
AUR62006833	0.950419	1.51945	0.00781785	0.178907
AUR62000710	-4.17195	-0.470189	0.00782375	0.178907
AUR62009865	-4.17193	-0.470578	0.00782375	0.178907
AUR62043743	-4.17191	-0.471292	0.00782375	0.178907
AUR62008690	-4.17189	-0.471846	0.00782375	0.178907
AUR62006683	-4.17188	-0.472235	0.00782375	0.178907
AUR62013216	4.00825	-0.473514	0.00782375	0.178907
AUR62016838	4.00823	-0.474103	0.00782375	0.178907
AUR62028346	4.00823	-0.474103	0.00782375	0.178907
AUR62036035	4.00822	-0.474283	0.00782375	0.178907
AUR62004248	4.0082	-0.474957	0.00782375	0.178907
AUR62011224	-1.19542	1.16012	0.00782653	0.178907
AUR62006094	0.734336	2.33191	0.0078582	0.179483
AUR62030740	-1.14954	1.01334	0.00786856	0.179483
AUR62004063	1.14266	1.04477	0.00786856	0.179483
AUR62020071	0.54585	3.35732	0.00787026	0.179483
AUR62011896	1.80821	0.331428	0.00787173	0.179483
AUR62013879	-0.820663	2.44447	0.00788157	0.179615
AUR62009869	-0.767019	2.11696	0.00789435	0.179815
AUR62000102	0.421192	5.92744	0.00790968	0.180073
AUR62017247	-1.04178	1.13498	0.00791893	0.180192
AUR62008013	1.94799	0.221754	0.00793997	0.180579
AUR62021235	-0.822864	1.90666	0.00795	0.180715
AUR62026804	0.890338	2.06422	0.0079614	0.180837
AUR62031544	-0.926786	1.54782	0.00796343	0.180837
AUR62002448	-1.33355	1.1158	0.0079706	0.180908
AUR62034925	-1.09645	1.37416	0.0080063	0.181594
AUR62002131	-0.767601	3.04523	0.00801008	0.181594
AUR62044225	1.2254	0.940575	0.00801702	0.181594
AUR62003861	-1.1928	0.903608	0.00801702	0.181594
AUR62043145	1.26407	0.957315	0.00802158	0.181605
AUR62005169	-0.59165	3.42238	0.00804819	0.182046
AUR62032540	0.995663	1.39344	0.00804919	0.182046
AUR62026710	-0.607787	2.94595	0.00805993	0.182197
AUR62033106	-0.463972	4.28739	0.00811158	0.183272
AUR62014018	0.641096	5.07477	0.00812137	0.1834
AUR62015988	-1.08713	1.46716	0.00813611	0.183623
AUR62023096	0.816705	1.99075	0.00813944	0.183623
AUR62001825	-0.614856	3.43013	0.00815173	0.183808
AUR62027928	-0.469742	3.84281	0.00815966	0.183852
AUR62031063	-1.24715	0.782981	0.00816459	0.183852
AUR62003498	-0.58441	3.35813	0.00816598	0.183852
AUR62042249	-1.50562	0.439189	0.00817615	0.183896
AUR62034053	1.48135	0.460165	0.00817615	0.183896
AUR62010180	-0.430311	4.04218	0.00824243	0.185293
AUR62039400	4.30393	-0.360419	0.0082533	0.185445
AUR62003347	-1.37936	0.677096	0.00825941	0.185489
AUR62019045	0.912466	1.67765	0.00826647	0.185554
AUR62018338	-0.58202	3.2193	0.00829556	0.186089
AUR62041408	0.703292	2.40956	0.00830264	0.186089
AUR62041365	1.07805	2.82034	0.00830277	0.186089
[truncated: 42,783 more rows]
