# Supplementary material for: Transcriptomic Profiling of Quinoa Reveals Distinct Defense Responses to Exogenous Methyl Jasmonate and Salicylic Acid
Source: Plants (Basel). 2025 Jun 3;14(11):1708. doi: 10.3390/plants14111708 (PMC12157332; doi:10.3390/plants14111708)
Supplement: Supplementary file 1 [file plants-14-01708-s001.zip › Table S6.xlsx]

## Sheet: Sheet 1 - TPM_edgeRSA
TPM_edgeRSA
	logFC	logCPM	PValue	FDR
AUR62039410	5.33185	4.46781	1.11965e-102	5.0139e-98
AUR62013997	3.92719	4.54845	2.55654e-72	5.72423e-68
AUR62014053	2.54324	5.07715	1.37002e-53	2.04502e-49
AUR62028933	1.78464	5.46133	2.84962e-40	3.19023e-36
AUR62028083	2.4906	4.07617	3.03547e-31	2.71863e-27
AUR62029778	3.00191	3.1152	1.25054e-28	9.3334e-25
AUR62005987	2.56405	3.2992	6.59125e-25	4.21661e-21
AUR62023979	2.63836	3.13064	3.00979e-24	1.68477e-20
AUR62003949	3.47458	3.55356	7.18492e-24	3.57498e-20
AUR62031604	4.07395	2.81098	9.43421e-24	4.22474e-20
AUR62022132	2.16318	3.58199	1.23565e-22	5.03031e-19
AUR62033116	1.3265	5.45039	1.82594e-21	6.81397e-18
AUR62006427	2.79806	2.54519	3.41987e-20	1.17804e-16
AUR62033670	1.79138	3.68461	3.85007e-20	1.2315e-16
AUR62032814	4.13041	1.80671	6.95426e-20	2.07613e-16
AUR62030555	2.2448	2.95745	5.34333e-18	1.4955e-14
AUR62008609	1.89249	5.84869	6.78703e-18	1.78782e-14
AUR62006786	1.72774	4.08608	1.03339e-17	2.5709e-14
AUR62031441	2.36793	2.65108	1.77473e-17	4.18285e-14
AUR62035027	2.37405	2.61034	1.95705e-17	4.38193e-14
AUR62033138	2.18116	3.04533	2.81468e-16	6.00211e-13
AUR62020080	1.68056	4.63668	3.71758e-16	7.56713e-13
AUR62038263	2.43879	3.11065	6.53398e-16	1.27217e-12
AUR62026575	4.59445	1.2236	9.26611e-16	1.72894e-12
AUR62030978	1.81182	3.20653	9.47757e-15	1.69766e-11
AUR62035654	1.67491	5.14015	1.19521e-14	2.05857e-11
AUR62033162	1.60765	5.96936	2.91073e-14	4.82761e-11
AUR62029541	3.07538	1.64917	4.6964e-14	7.31223e-11
AUR62031460	2.0269	2.7902	4.84134e-14	7.31223e-11
AUR62013998	5.17911	1.08728	4.89866e-14	7.31223e-11
AUR62037605	4.28961	1.38304	5.21495e-14	7.53325e-11
AUR62007422	1.68921	3.4126	9.03196e-14	1.25671e-10
AUR62027742	1.82549	3.82074	9.26092e-14	1.25671e-10
AUR62002131	1.73822	4.36347	1.34022e-13	1.76519e-10
AUR62011271	1.973	2.93852	1.53279e-13	1.96114e-10
AUR62014652	3.57788	2.37873	2.01876e-13	2.51117e-10
AUR62027395	2.44421	2.71008	4.03369e-13	4.88196e-10
AUR62031002	2.26235	2.43698	6.41064e-13	7.55461e-10
AUR62000077	-3.0269	1.74062	7.57401e-13	8.69671e-10
AUR62038069	3.76977	1.52003	8.09886e-13	9.06688e-10
AUR62016866	1.57663	3.5358	1.05457e-12	1.15182e-09
AUR62021115	2.64558	2.09156	2.05163e-12	2.18748e-09
AUR62009354	2.66219	2.10777	2.22781e-12	2.32009e-09
AUR62035048	-2.02437	3.00024	2.34325e-12	2.36312e-09
AUR62031777	2.49727	2.76363	2.42059e-12	2.36312e-09
AUR62004478	1.18472	4.64581	2.42745e-12	2.36312e-09
AUR62028576	1.0529	4.86706	2.88137e-12	2.74533e-09
AUR62039431	1.75433	3.52226	6.02518e-12	5.62112e-09
AUR62029019	1.9009	2.7917	2.10834e-11	1.92681e-08
AUR62039856	1.4271	4.66584	2.51151e-11	2.24936e-08
AUR62040723	1.13556	5.93351	3.49749e-11	3.071e-08
AUR62042026	1.31736	4.03877	4.23414e-11	3.64633e-08
AUR62027397	2.30935	2.6964	5.25394e-11	4.43919e-08
AUR62020924	1.0096	5.40421	6.26536e-11	5.19573e-08
AUR62014531	1.23207	4.69478	7.32293e-11	5.96233e-08
AUR62015579	1.24979	3.9805	8.43521e-11	6.74531e-08
AUR62041570	-1.03016	5.28981	9.14573e-11	7.18517e-08
AUR62024669	-1.09984	5.51666	1.46745e-10	1.133e-07
AUR62022346	1.57681	3.02001	2.30052e-10	1.7461e-07
AUR62024594	2.5924	1.40886	4.14057e-10	3.09031e-07
AUR62003069	2.20308	2.07539	5.83366e-10	4.28257e-07
AUR62015210	-1.76992	3.013	7.30965e-10	5.27957e-07
AUR62028543	1.60715	3.49339	9.89796e-10	7.03556e-07
AUR62016385	1.18593	3.58828	1.50468e-09	1.05283e-06
AUR62007882	2.74983	1.4042	1.65205e-09	1.13816e-06
AUR62031871	-1.45959	3.62063	1.73908e-09	1.17996e-06
AUR62015213	-2.40382	1.89971	1.86864e-09	1.24895e-06
AUR62040806	-1.2905	3.53665	2.01239e-09	1.32525e-06
AUR62003695	1.33515	5.04832	2.88395e-09	1.87168e-06
AUR62013246	1.95351	3.09479	3.8381e-09	2.45534e-06
AUR62018315	1.97417	1.92268	4.42243e-09	2.78931e-06
AUR62011329	1.43071	3.18818	4.85584e-09	3.01176e-06
AUR62033729	-0.877288	4.66279	4.90963e-09	3.01176e-06
AUR62036165	1.57259	2.61026	5.17377e-09	3.1309e-06
AUR62003786	3.8654	0.695139	5.56554e-09	3.32307e-06
AUR62001701	1.72898	4.89799	5.95809e-09	3.51065e-06
AUR62021058	1.44957	3.90844	6.34315e-09	3.66002e-06
AUR62010571	1.69051	2.34716	6.37505e-09	3.66002e-06
AUR62019321	1.35645	3.37844	6.60253e-09	3.74263e-06
AUR62034683	1.27802	3.87972	7.3565e-09	4.1179e-06
AUR62011825	-0.975864	4.69848	7.9206e-09	4.37892e-06
AUR62016026	1.61794	2.49545	8.99848e-09	4.91416e-06
AUR62039948	-1.63378	3.15353	9.35437e-09	5.04697e-06
AUR62028658	1.52734	2.88848	1.20228e-08	6.40943e-06
AUR62035560	0.968369	4.32015	1.26279e-08	6.65284e-06
AUR62017829	-1.77186	2.37527	1.38647e-08	7.21949e-06
AUR62016314	1.63705	2.54126	1.5226e-08	7.83719e-06
AUR62039634	-1.86428	1.89231	1.57313e-08	7.93325e-06
AUR62007584	1.10377	5.74835	1.57669e-08	7.93325e-06
AUR62027783	1.70518	2.51709	1.65895e-08	8.25436e-06
AUR62023474	1.07146	3.9385	1.67997e-08	8.26711e-06
AUR62025630	1.65786	2.64535	1.90011e-08	9.24878e-06
AUR62018349	1.787	2.74146	1.97084e-08	9.48992e-06
AUR62016980	6.37739	0.79256	2.22935e-08	1.05646e-05
AUR62004387	1.44989	2.55351	2.26274e-08	1.05646e-05
AUR62000502	2.29391	1.31502	2.26479e-08	1.05646e-05
AUR62021230	1.61815	2.59115	2.31007e-08	1.06647e-05
AUR62024873	-1.19311	4.03902	2.44924e-08	1.11918e-05
AUR62006388	1.26033	3.16556	2.77483e-08	1.25515e-05
AUR62016100	-1.04682	5.57869	2.98678e-08	1.33751e-05
AUR62012633	2.13914	1.78263	3.11527e-08	1.38124e-05
AUR62009983	3.62139	0.88648	3.1523e-08	1.38395e-05
AUR62008633	1.37118	2.9324	3.24576e-08	1.41115e-05
AUR62004316	1.80327	1.91049	3.42089e-08	1.47299e-05
AUR62037262	1.99805	1.81097	3.71444e-08	1.58416e-05
AUR62005391	1.74412	2.10322	4.01552e-08	1.69641e-05
AUR62004266	1.50728	2.66767	4.27874e-08	1.79071e-05
AUR62028757	1.81049	2.40436	4.51946e-08	1.87394e-05
AUR62039001	1.33198	4.03175	4.70933e-08	1.93476e-05
AUR62023473	2.07463	1.52276	4.97516e-08	2.02539e-05
AUR62018495	0.951151	4.62422	5.41901e-08	2.1862e-05
AUR62006067	0.9194	4.82184	6.13242e-08	2.45193e-05
AUR62031420	-1.89673	2.60094	6.59574e-08	2.61384e-05
AUR62019246	1.55398	2.45586	6.90362e-08	2.71185e-05
AUR62021422	1.03313	4.73011	8.34954e-08	3.25131e-05
AUR62036053	-1.77665	2.18752	8.54983e-08	3.3006e-05
AUR62035028	1.36953	4.61889	8.64904e-08	3.31036e-05
AUR62039598	1.07908	4.03994	9.47675e-08	3.57631e-05
AUR62012229	-1.17299	3.20087	9.50361e-08	3.57631e-05
AUR62002168	1.85674	1.52221	1.00138e-07	3.73689e-05
AUR62036085	0.841638	4.75074	1.03154e-07	3.81765e-05
AUR62004480	2.19786	1.60809	1.11377e-07	4.08818e-05
AUR62027726	1.42238	2.55817	1.1644e-07	4.23926e-05
AUR62033030	0.984661	3.91198	1.34097e-07	4.84274e-05
AUR62037852	-1.21564	3.86821	1.84815e-07	6.62096e-05
AUR62032204	2.08806	2.2461	2.32391e-07	8.25928e-05
AUR62032501	1.03386	4.54435	2.35719e-07	8.31162e-05
AUR62031427	2.14921	1.31073	2.48837e-07	8.70561e-05
AUR62003891	1.39213	2.74029	3.10089e-07	0.000107644
AUR62021070	1.3926	2.98382	3.3287e-07	0.000114664
AUR62004789	1.74695	1.97398	3.44038e-07	0.000117606
AUR62023770	2.43183	0.917543	3.82692e-07	0.000129828
AUR62009564	-1.44473	2.44524	3.86363e-07	0.000130088
AUR62003282	0.839932	4.30981	4.05718e-07	0.000135586
AUR62030805	-1.20369	3.87068	4.50716e-07	0.000149508
AUR62031938	1.43959	2.69419	4.65538e-07	0.000153289
AUR62042823	1.3261	3.46621	5.14376e-07	0.000168133
AUR62008494	-1.14595	3.12613	6.02576e-07	0.000195536
AUR62026770	2.41879	1.29938	6.26203e-07	0.000201741
AUR62022492	1.60357	1.66766	6.35238e-07	0.00020288
AUR62033803	1.5977	2.04068	6.388e-07	0.00020288
AUR62015209	-1.37002	2.63012	6.5409e-07	0.000205421
AUR62028095	2.15207	2.18243	6.57459e-07	0.000205421
AUR62016732	0.974784	3.8094	6.60562e-07	0.000205421
AUR62002478	1.6908	2.27433	6.66696e-07	0.000205899
AUR62015441	1.41693	2.29321	6.76302e-07	0.000207435
AUR62029901	2.41899	1.39182	6.90906e-07	0.000210472
AUR62034147	-1.55286	2.55989	6.99736e-07	0.000211722
AUR62015107	1.30544	2.64005	7.13678e-07	0.000214491
AUR62011750	1.71137	1.68184	7.61966e-07	0.000227477
AUR62004336	1.33539	2.72423	7.89327e-07	0.000234085
AUR62015534	1.67462	2.12842	8.20558e-07	0.000241746
AUR62009838	1.2609	2.60672	8.40282e-07	0.000244918
AUR62031949	-2.5672	1.50339	8.42261e-07	0.000244918
AUR62030445	-3.51347	0.465097	8.83466e-07	0.000253606
AUR62018661	3.50841	0.459695	8.83466e-07	0.000253606
AUR62035304	-1.35456	2.64999	8.93814e-07	0.000254942
AUR62013807	1.21451	3.90887	9.20743e-07	0.000260961
AUR62026400	-0.793385	6.31199	9.76483e-07	0.000273373
AUR62008408	1.05484	3.38223	9.82844e-07	0.000273373
AUR62023771	0.970238	3.49146	9.82851e-07	0.000273373
AUR62022040	0.930287	3.84828	1.09102e-06	0.000301053
AUR62025251	0.873755	4.47477	1.09581e-06	0.000301053
AUR62012478	2.13579	1.29881	1.12355e-06	0.000306791
AUR62007494	-1.66001	2.88815	1.18951e-06	0.000322834
AUR62003848	1.45736	2.40419	1.25859e-06	0.000339524
AUR62021285	-1.61128	2.21507	1.27861e-06	0.000342858
AUR62021863	2.25118	1.92029	1.35306e-06	0.000360662
AUR62007338	1.73532	1.50926	1.41568e-06	0.000375122
AUR62005059	-1.53197	1.87487	1.51473e-06	0.000399006
AUR62041280	1.01062	5.26045	1.55282e-06	0.000406648
AUR62004178	-1.56515	3.22623	1.58106e-06	0.000411636
AUR62021482	-1.93334	2.01927	1.62588e-06	0.000420858
AUR62015133	1.05357	3.70811	1.69965e-06	0.000437425
AUR62009824	-1.94772	1.89567	1.73865e-06	0.000444906
AUR62006987	1.6455	1.97649	1.85053e-06	0.000470843
AUR62040226	1.62745	1.88857	1.87878e-06	0.000475332
AUR62025301	1.34119	2.44753	1.9484e-06	0.000490176
AUR62031939	-1.98826	1.20781	2.04317e-06	0.000511146
AUR62032691	0.846628	4.99972	2.08304e-06	0.000518225
AUR62009462	-1.63037	2.0776	2.15115e-06	0.000532188
AUR62033303	-1.62194	1.77902	2.16293e-06	0.000532188
AUR62011247	1.74798	1.5838	2.45583e-06	0.000600953
AUR62010155	0.925022	5.04317	2.64832e-06	0.000644536
AUR62012645	1.86375	1.45774	2.9866e-06	0.000722934
AUR62023240	1.93825	1.34818	3.05233e-06	0.000734872
AUR62016194	3.40346	0.39868	3.07828e-06	0.000737157
AUR62015956	3.71269	0.589757	3.101e-06	0.000738647
AUR62034359	0.998563	3.43588	3.25168e-06	0.000770441
AUR62005348	1.71425	1.78264	3.3665e-06	0.000793448
AUR62022854	-0.756097	5.06618	3.46671e-06	0.000812788
AUR62011131	1.08891	3.13884	3.61142e-06	0.000838015
AUR62011029	1.23444	2.52638	3.61173e-06	0.000838015
AUR62027741	1.28592	2.59891	3.65945e-06	0.000844711
AUR62001285	2.145	1.10343	3.97615e-06	0.000913109
AUR62013247	0.588766	6.00895	4.00783e-06	0.000915687
AUR62027139	1.29887	2.68114	4.29748e-06	0.00097688
AUR62024416	1.34233	2.50297	4.34564e-06	0.000980011
AUR62032816	1.34271	2.40155	4.35502e-06	0.000980011
AUR62033811	-1.95774	1.18904	4.51884e-06	0.00101179
AUR62031474	1.91953	2.34991	4.58279e-06	0.001021
AUR62030486	-1.25379	3.07854	4.96362e-06	0.00110037
AUR62021071	1.301	2.66576	5.0065e-06	0.00110441
AUR62011568	1.15561	3.55957	5.50034e-06	0.00120741
AUR62014351	-1.61169	1.56041	5.76194e-06	0.00125866
AUR62005976	1.95421	1.59221	5.83046e-06	0.00126744
AUR62029228	-0.862213	4.64668	5.87421e-06	0.00127079
AUR62000945	-1.09138	3.95484	5.92334e-06	0.00127525
AUR62022163	-0.930015	3.58238	6.25712e-06	0.00134067
AUR62017643	2.01432	1.1322	6.4108e-06	0.00136706
AUR62024933	-1.74018	1.83843	6.45282e-06	0.00136812
AUR62010597	-0.823578	4.16085	6.47686e-06	0.00136812
AUR62009892	1.50813	2.34518	6.7783e-06	0.00142506
AUR62005814	-1.36249	2.3666	6.82892e-06	0.001429
AUR62029942	1.00398	3.1633	6.92067e-06	0.00144146
AUR62020856	-1.19616	2.56809	7.18708e-06	0.00149002
AUR62011444	0.83873	3.72561	7.43974e-06	0.00153529
AUR62010259	3.65747	0.555145	8.13495e-06	0.00167106
AUR62012314	1.50953	2.06687	8.21354e-06	0.0016795
AUR62005795	-0.829047	3.79943	8.453e-06	0.00172061
AUR62026077	1.26283	2.71672	8.58588e-06	0.00173975
AUR62038278	-1.06577	3.06844	9.03628e-06	0.00182276
AUR62009027	1.14434	2.5847	9.119e-06	0.0018312
AUR62032266	5.46315	0.18288	9.1965e-06	0.00183852
AUR62001369	1.24615	2.66485	9.6658e-06	0.0019221
AUR62007526	1.5389	1.62419	9.70044e-06	0.0019221
AUR62000089	-1.07485	2.8073	9.89913e-06	0.00194476
AUR62019188	1.85827	1.37668	9.90164e-06	0.00194476
AUR62010108	-1.54635	2.2916	1.03425e-05	0.00202249
AUR62008059	1.05235	5.06534	1.05908e-05	0.00206203
AUR62003633	-1.18109	2.75699	1.12149e-05	0.00216122
AUR62027396	1.43415	2.42211	1.1243e-05	0.00216122
AUR62021672	-0.861573	3.84738	1.1245e-05	0.00216122
AUR62030675	-1.10474	3.88226	1.13358e-05	0.00216518
AUR62023377	1.58183	1.81728	1.13623e-05	0.00216518
AUR62020875	1.12798	3.22742	1.17125e-05	0.00222245
AUR62038725	1.47493	5.50392	1.18655e-05	0.00224198
AUR62012326	0.88211	4.24482	1.24665e-05	0.00234564
AUR62025473	2.31765	0.850858	1.28853e-05	0.0024143
AUR62036970	0.811735	4.45724	1.29599e-05	0.00241815
AUR62026737	1.42585	2.29	1.30407e-05	0.00242313
AUR62042074	-1.45933	1.62752	1.32399e-05	0.00244998
AUR62007474	-1.09541	3.12064	1.33357e-05	0.00245755
AUR62015925	0.642854	5.37849	1.35225e-05	0.00248176
AUR62039048	1.43252	1.76135	1.38342e-05	0.00252819
AUR62019082	-0.703182	6.40117	1.38884e-05	0.00252819
AUR62030569	1.40935	2.31661	1.45406e-05	0.00263621
AUR62019831	-1.05073	3.46723	1.46607e-05	0.00264727
AUR62013012	1.64272	1.44824	1.47521e-05	0.00265306
AUR62017994	-0.988932	3.01771	1.48672e-05	0.00265902
AUR62003498	-1.10886	3.10557	1.4904e-05	0.00265902
AUR62026942	-0.91954	5.11831	1.50917e-05	0.00268184
AUR62021481	-2.92318	0.434521	1.54485e-05	0.00273438
AUR62026452	-2.20896	1.83902	1.5672e-05	0.00276303
AUR62007961	-0.53699	6.12912	1.61859e-05	0.00284243
AUR62039068	1.11502	3.15506	1.66494e-05	0.00291241
AUR62017676	-1.22653	3.44521	1.74132e-05	0.00303024
AUR62018906	1.8214	1.76424	1.74584e-05	0.00303024
AUR62040763	0.821651	3.78053	1.77984e-05	0.00307733
AUR62036484	0.542848	5.30455	1.79605e-05	0.00309342
AUR62005262	2.73551	0.979852	1.91644e-05	0.00326459
AUR62010449	1.21424	3.984	1.91679e-05	0.00326459
AUR62011598	1.03631	3.903	1.9173e-05	0.00326459
AUR62012183	-0.880231	3.58202	1.93757e-05	0.0032866
AUR62041032	-1.52589	1.73006	1.98671e-05	0.00335725
AUR62012343	0.996395	4.76947	2.04697e-05	0.00342431
AUR62003141	-0.577355	6.26541	2.04823e-05	0.00342431
AUR62024168	1.25984	3.99335	2.04934e-05	0.00342431
AUR62011195	0.916606	3.36339	2.05821e-05	0.00342635
AUR62027408	1.07684	2.88879	2.07585e-05	0.00344291
AUR62007341	-3.77493	0.152161	2.11768e-05	0.00349933
AUR62020851	-0.854526	4.46317	2.13505e-05	0.00351505
AUR62017453	-1.72526	2.22221	2.1523e-05	0.00353049
AUR62007154	0.77093	4.21671	2.25463e-05	0.00368483
AUR62017865	-0.842397	4.95642	2.33066e-05	0.00379524
AUR62042824	2.21748	1.44531	2.35922e-05	0.00382783
AUR62009661	-0.886771	3.25777	2.41889e-05	0.00391048
AUR62023749	-1.11631	3.28336	2.47193e-05	0.00398185
AUR62004717	-1.27207	2.43669	2.5203e-05	0.00404521
AUR62040570	1.26683	3.81547	2.56118e-05	0.00409615
AUR62025538	1.39391	1.63706	2.59557e-05	0.00413638
AUR62040844	0.896197	3.43895	2.62486e-05	0.00416823
AUR62005821	1.04012	2.72994	2.66095e-05	0.0042106
AUR62014460	2.76904	4.27098	2.72278e-05	0.00429327
AUR62024246	1.33844	2.07454	2.78187e-05	0.00437104
AUR62030292	1.20884	3.74234	2.87887e-05	0.00449651
AUR62042342	-1.37481	4.07662	2.8818e-05	0.00449651
AUR62018310	1.80197	1.26263	2.93314e-05	0.00456073
AUR62006008	-1.02205	2.98482	2.98706e-05	0.0046285
AUR62025664	0.905084	3.28613	3.05881e-05	0.00472333
AUR62031152	-1.82587	1.55543	3.09102e-05	0.00474316
AUR62018309	1.75026	1.14751	3.09521e-05	0.00474316
AUR62030361	1.14468	2.5036	3.10343e-05	0.00474316
AUR62007657	1.27322	2.13838	3.11458e-05	0.00474401
AUR62030104	0.939137	3.76583	3.15744e-05	0.004793
AUR62016684	1.2228	2.28669	3.17875e-05	0.00480904
AUR62028572	1.26669	2.25102	3.30307e-05	0.0049803
AUR62020150	1.41222	1.93182	3.36064e-05	0.00504208
AUR62013964	0.879629	4.56146	3.36657e-05	0.00504208
AUR62002815	-1.60746	3.06727	3.39267e-05	0.00505351
AUR62001903	-1.22921	2.20927	3.39677e-05	0.00505351
AUR62009902	1.08408	2.66447	3.43593e-05	0.00509484
AUR62023332	-1.07576	3.29652	3.54014e-05	0.00523204
AUR62028954	-1.8154	1.1849	3.5856e-05	0.00524775
AUR62024863	0.836478	3.90129	3.58987e-05	0.00524775
AUR62029429	1.22769	2.26263	3.60624e-05	0.00524775
AUR62030568	2.08797	1.17789	3.60837e-05	0.00524775
AUR62033530	0.742904	5.02105	3.60936e-05	0.00524775
AUR62014042	-0.966818	3.4343	3.78642e-05	0.00548736
AUR62015907	1.7832	1.16386	3.82181e-05	0.00551544
AUR62026214	-1.33303	1.78949	3.83043e-05	0.00551544
AUR62003895	1.06259	2.47893	3.9865e-05	0.00572178
AUR62001828	-0.87944	3.18835	4.14829e-05	0.00593446
AUR62011502	-0.588915	5.4387	4.16118e-05	0.00593446
AUR62012440	1.63018	1.44488	4.20166e-05	0.00597082
AUR62032201	0.652526	4.59629	4.21334e-05	0.00597082
AUR62022375	0.835626	3.34031	4.30132e-05	0.00604193
AUR62000635	1.29903	3.00691	4.30134e-05	0.00604193
AUR62019319	-2.16182	0.749643	4.304e-05	0.00604193
AUR62020567	1.67852	1.18923	4.34116e-05	0.00605278
AUR62019637	-1.13529	2.46395	4.34304e-05	0.00605278
AUR62010123	0.847338	3.47739	4.35228e-05	0.00605278
AUR62027795	1.06104	2.92521	4.42744e-05	0.00613824
AUR62038929	0.782981	3.90343	4.54123e-05	0.00627657
AUR62004392	-3.70303	0.109494	4.64178e-05	0.0063958
AUR62029843	-1.45483	2.59286	4.69477e-05	0.00644898
AUR62039860	-2.97667	1.13772	4.72196e-05	0.00646649
AUR62027086	0.859293	3.24322	4.84073e-05	0.00660892
AUR62037689	2.01632	0.91069	4.87633e-05	0.00661952
AUR62014972	-1.13264	2.56741	4.89405e-05	0.00661952
AUR62025509	1.49136	3.52977	4.90099e-05	0.00661952
AUR62041683	-1.57537	1.52265	4.90762e-05	0.00661952
AUR62001283	2.2753	0.82055	4.93089e-05	0.00663094
AUR62001829	-0.906798	3.53006	4.97985e-05	0.00665734
AUR62036884	-2.81004	0.370085	4.98025e-05	0.00665734
AUR62027104	0.84994	3.5743	5.09446e-05	0.00678974
AUR62032053	0.628208	4.6675	5.23979e-05	0.0069627
AUR62018208	-1.14046	2.26529	5.26751e-05	0.00697883
AUR62035587	1.49632	1.96318	5.33037e-05	0.00704045
AUR62009319	0.610343	4.9089	5.34546e-05	0.00704045
AUR62023223	1.31926	1.87016	5.59248e-05	0.00734419
AUR62027832	2.46991	0.613675	5.84243e-05	0.00765
AUR62024251	1.28394	1.88206	5.86211e-05	0.00765338
AUR62001233	1.64282	1.24203	5.93931e-05	0.00773163
AUR62007239	2.55546	0.466456	6.02346e-05	0.00781845
AUR62033471	2.55853	1.01095	6.16254e-05	0.00797585
AUR62038705	1.63836	1.31389	6.21325e-05	0.00801832
AUR62001863	-0.984114	3.51373	6.42173e-05	0.00826355
AUR62023354	-1.74383	1.37206	6.47258e-05	0.00830511
AUR62001148	-2.92069	0.91485	6.51449e-05	0.00833502
AUR62003021	1.14303	2.23101	6.60443e-05	0.00842601
AUR62034659	3.10178	0.225597	6.66616e-05	0.00848061
AUR62017318	1.70539	1.20295	6.86258e-05	0.00870576
AUR62018312	1.95251	1.08565	7.02093e-05	0.00888148
AUR62005545	2.22755	0.638698	7.06672e-05	0.0088958
AUR62013231	1.25981	2.26845	7.07198e-05	0.0088958
AUR62009317	1.17994	2.9238	7.40073e-05	0.00928325
AUR62021332	0.791297	3.71059	7.60535e-05	0.00951328
AUR62006044	1.47992	1.41232	7.79487e-05	0.00972317
AUR62015125	1.66314	1.7262	7.86606e-05	0.00978472
AUR62032640	1.91053	0.962007	7.98667e-05	0.00990723
AUR62018527	-1.07692	3.42027	8.04727e-05	0.00995483
AUR62018567	-0.813885	4.58355	8.14276e-05	0.0100452
AUR62018276	-1.24496	2.22693	8.23334e-05	0.0101057
AUR62032807	-1.17455	2.5536	8.23703e-05	0.0101057
AUR62008974	1.96371	1.19411	8.27564e-05	0.0101057
AUR62041482	0.655089	4.68361	8.28204e-05	0.0101057
AUR62019879	-0.99968	2.89536	8.39117e-05	0.010211
AUR62025234	-1.49918	1.70621	8.46984e-05	0.0102788
AUR62008273	1.25951	1.65231	8.5956e-05	0.0104032
AUR62002694	-1.49692	1.65133	8.65453e-05	0.0104463
AUR62015128	1.24173	2.4025	8.69971e-05	0.0104516
AUR62038273	-0.829162	3.56417	8.70556e-05	0.0104516
AUR62002107	1.18528	2.11073	8.82361e-05	0.010565
AUR62037813	2.74456	0.329411	8.88971e-05	0.0106157
AUR62028902	1.32702	2.0362	8.94656e-05	0.0106552
AUR62012988	-0.807629	4.49426	9.12524e-05	0.0108392
AUR62028833	0.953276	2.73321	9.15196e-05	0.0108422
AUR62003693	1.49236	1.22241	9.40976e-05	0.0111182
AUR62011212	1.25832	1.79027	9.54764e-05	0.0112514
AUR62029354	0.867275	4.05147	9.67188e-05	0.0113679
AUR62007706	1.14958	2.44159	9.86386e-05	0.01156
AUR62044253	0.721248	4.55028	9.88695e-05	0.01156
AUR62005491	1.68603	1.26698	0.000104795	0.0122115
AUR62031140	-0.727285	3.68534	0.000104987	0.0122115
AUR62043450	-0.946532	2.93245	0.000106213	0.0123221
AUR62025418	1.45377	1.72057	0.00010684	0.0123628
AUR62021143	0.811288	4.47326	0.000108486	0.0125066
AUR62035927	2.80288	0.362455	0.000108641	0.0125066
AUR62000442	0.6059	4.64061	0.000109092	0.0125263
AUR62009615	-0.746028	4.02463	0.000110874	0.0126984
AUR62012114	-1.27357	1.61123	0.00011116	0.0126986
AUR62012222	-0.59565	5.12625	0.000113289	0.0128922
AUR62036503	-1.56088	1.2626	0.000113431	0.0128922
AUR62012398	1.74608	1.30797	0.000113877	0.0129102
AUR62018280	-1.27873	1.88741	0.000115331	0.013042
AUR62012765	-0.837814	3.78429	0.000118054	0.0133163
AUR62025007	0.764262	3.40594	0.000118866	0.0133742
AUR62012970	0.85041	3.22635	0.000120038	0.0134722
AUR62008073	-4.85935	-0.152255	0.000122673	0.0136993
AUR62041084	4.85656	-0.154799	0.000122673	0.0136993
AUR62031122	-1.50976	2.02392	0.000124242	0.01384
AUR62013150	0.867962	2.98698	0.000124811	0.0138689
AUR62007598	-1.36864	1.99494	0.000125532	0.0139145
AUR62010648	-1.05303	2.55031	0.000126237	0.0139581
AUR62007497	-2.34193	0.996775	0.000127277	0.0140134
AUR62019741	-0.841206	3.29413	0.000127363	0.0140134
AUR62002440	1.3897	1.68716	0.00012932	0.0141938
AUR62025864	-1.02088	2.74446	0.000135373	0.0147877
AUR62013212	-1.40816	1.64502	0.000135391	0.0147877
AUR62043381	1.36861	2.86333	0.000137506	0.0149821
AUR62041807	-1.31971	1.53841	0.000139578	0.0151388
AUR62029193	1.17238	1.88909	0.00013962	0.0151388
AUR62036598	1.13555	2.04627	0.000140523	0.0151999
AUR62002880	-1.32291	2.41776	0.000141676	0.0152877
AUR62040144	-0.618766	4.78195	0.000143269	0.0154224
AUR62040214	-2.18485	0.61666	0.000143777	0.0154387
AUR62027506	-0.730948	4.7672	0.00014411	0.0154387
AUR62024357	1.74037	0.961872	0.000144761	0.0154714
AUR62024204	1.74099	0.965337	0.000149923	0.015985
AUR62014036	1.28224	1.76136	0.000150473	0.0160055
AUR62010471	1.06649	2.38638	0.000150862	0.0160089
AUR62000441	1.84979	1.36842	0.000153173	0.0162156
AUR62000862	1.29123	2.1508	0.000154859	0.0163556
AUR62036654	1.11162	2.30797	0.000156496	0.0164895
AUR62032996	1.61487	1.14771	0.0001574	0.0165459
AUR62010867	0.699441	3.88272	0.000157915	0.0165611
AUR62035655	1.97448	0.772404	0.000159192	0.016656
AUR62005992	1.40668	1.43217	0.000167339	0.0174676
AUR62016982	-0.798009	5.53274	0.000167926	0.0174882
AUR62012721	0.85264	4.12813	0.000168829	0.0175413
AUR62018209	-1.24661	1.90826	0.000169706	0.0175917
AUR62039002	1.2862	1.80533	0.000171877	0.0177628
AUR62010986	-1.19686	1.94919	0.000172151	0.0177628
AUR62037439	-1.77997	1.24119	0.0001729	0.0177992
AUR62021180	1.5701	1.33893	0.000179632	0.0184498
AUR62031735	-0.95086	2.77622	0.000180958	0.0185434
AUR62041235	0.876304	2.88164	0.000184085	0.0187801
AUR62026922	1.35677	1.50892	0.000184106	0.0187801
AUR62003953	-1.2432	3.5841	0.000184799	0.018808
AUR62040992	1.34831	1.70268	0.000185298	0.0188159
AUR62031879	-0.912252	3.25106	0.000188261	0.0190735
AUR62022692	-1.00175	2.49282	0.000189522	0.019158
AUR62029679	-1.13735	2.29687	0.00019229	0.0193941
AUR62007038	-1.09024	2.01843	0.000199347	0.0200606
AUR62031677	1.19143	2.11971	0.000201008	0.0201824
AUR62012930	1.81015	1.48755	0.000204009	0.0204378
AUR62039836	-0.636846	5.44696	0.00020736	0.0207272
AUR62017604	-1.20984	1.79816	0.00021148	0.021092
AUR62018684	1.10587	2.45852	0.000212288	0.0211255
AUR62023551	1.79453	1.33987	0.000212915	0.0211409
AUR62020592	-0.872977	3.20115	0.000213933	0.021195
AUR62010036	-0.850487	4.81145	0.000217097	0.021461
AUR62015076	0.985081	2.61744	0.000218264	0.021495
AUR62035879	0.760301	3.65666	0.000218833	0.021495
AUR62024492	1.15265	2.30765	0.000218882	0.021495
AUR62010000	-0.778431	3.2933	0.000222887	0.0218405
AUR62008823	1.06493	2.43667	0.00022464	0.0219297
AUR62033419	1.00893	2.62883	0.000224777	0.0219297
AUR62026966	2.11883	0.724653	0.000225352	0.021938
AUR62021748	0.872068	3.45879	0.000226396	0.0219919
AUR62026051	0.86392	3.23265	0.000228398	0.0221261
AUR62011495	-1.1419	2.1862	0.000228767	0.0221261
AUR62004450	1.27561	1.46429	0.000231629	0.0223547
AUR62030465	1.13171	2.14894	0.000232659	0.0224058
AUR62007025	0.988456	2.48034	0.00023663	0.0227393
AUR62020895	1.48776	3.10776	0.000237303	0.022754
AUR62005993	1.44111	2.23744	0.000237799	0.022754
AUR62024834	-1.70278	1.03068	0.000245835	0.0234649
AUR62001682	-0.956761	2.68813	0.000246276	0.0234649
AUR62025641	-0.924886	2.66797	0.000246908	0.0234752
AUR62009311	1.42681	1.44665	0.000248266	0.0235136
AUR62025955	0.963676	3.09402	0.000249076	0.0235136
AUR62036545	-0.760717	3.78241	0.000249268	0.0235136
AUR62023773	-1.98146	0.775363	0.000249412	0.0235136
AUR62013687	0.914171	2.59459	0.000252002	0.0237078
AUR62001029	-1.05022	2.21192	0.000256312	0.0240627
AUR62016318	-0.559575	5.20467	0.000257277	0.0241028
AUR62007611	1.42686	1.37773	0.000258323	0.0241502
AUR62020215	0.911608	3.34173	0.000259528	0.0242123
AUR62005780	-1.01485	2.48585	0.000271311	0.025259
AUR62027733	1.44847	1.39758	0.000273224	0.0253843
AUR62035193	1.58237	1.04873	0.00027384	0.0253889
AUR62016665	3.45712	-0.0145475	0.000276235	0.025558
AUR62033177	-0.758297	4.21216	0.000278774	0.0257398
AUR62006552	-1.22509	1.58873	0.00028728	0.0264706
AUR62027011	1.0077	2.4716	0.000292034	0.0268533
AUR62019697	0.940206	2.80422	0.000295083	0.0270781
AUR62028596	1.32249	1.65108	0.000303059	0.0277531
AUR62038300	0.638285	4.14961	0.000304552	0.0278329
AUR62012951	-1.0059	2.35257	0.00030561	0.0278727
AUR62043776	-0.878109	4.48097	0.000311079	0.0283139
AUR62005495	0.856594	3.85348	0.000314011	0.0285228
AUR62007460	1.05433	2.21226	0.000316056	0.0286504
AUR62035742	-1.16127	1.84085	0.000317109	0.0286878
AUR62024760	1.0893	2.35767	0.000318172	0.0287259
AUR62000912	-1.21427	1.66919	0.000319323	0.0287718
AUR62014795	-0.659242	6.12513	0.000321981	0.0289531
AUR62009819	-0.559926	6.83656	0.000323638	0.0290438
AUR62000017	2.21021	0.461841	0.000328342	0.0294069
AUR62043620	0.671394	5.40344	0.000331548	0.0295834
AUR62028163	-1.43212	2.48074	0.000331633	0.0295834
AUR62032620	-0.876121	2.95108	0.000338288	0.030117
AUR62009699	0.92402	2.66514	0.00033911	0.0301303
AUR62017533	1.12045	2.35051	0.00034455	0.030553
AUR62022939	1.41435	1.43719	0.000345616	0.030587
AUR62021595	-0.970719	3.09485	0.000346422	0.0305978
AUR62015297	-1.40281	1.37294	0.000347353	0.0306197
AUR62021057	1.00331	2.29501	0.000357812	0.0314797
AUR62042385	-0.796365	3.10189	0.000359751	0.0315883
AUR62025028	-1.11588	2.38475	0.000364681	0.0319442
AUR62010941	-0.755778	4.24001	0.000365231	0.0319442
AUR62023871	-0.667993	3.84368	0.000368349	0.032154
AUR62023321	0.597445	3.95598	0.000377854	0.0329196
AUR62000170	-0.847234	3.28345	0.000379742	0.0330199
AUR62034964	-1.02623	2.79819	0.00039047	0.0338869
AUR62022174	-0.639691	3.82347	0.000392625	0.0339537
AUR62023843	-3.04801	1.8988	0.000392756	0.0339537
AUR62036858	-1.71883	0.849489	0.000394138	0.0340075
AUR62015781	0.681145	4.25465	0.000396712	0.0341638
AUR62030570	1.93132	0.73928	0.000400058	0.0343401
AUR62002840	-0.762485	4.47403	0.000400293	0.0343401
AUR62005358	2.88499	0.11087	0.000405107	0.0346866
AUR62022592	1.09695	2.09455	0.000407323	0.0348098
AUR62037361	-0.875849	2.67108	0.000408908	0.0348786
AUR62014851	-0.520163	6.27671	0.000411155	0.0349582
AUR62008657	2.56337	0.466412	0.000412671	0.0349582
AUR62035683	0.972689	2.62179	0.000412801	0.0349582
AUR62029120	-0.725636	3.58789	0.000412963	0.0349582
AUR62008009	1.4003	1.64621	0.00041963	0.0354556
AUR62023953	1.17751	1.69021	0.000422912	0.0356656
AUR62040018	0.798186	2.96267	0.000424782	0.035756
AUR62017033	-0.880366	3.12953	0.000427741	0.0359375
AUR62008018	1.25305	1.74198	0.000429442	0.0360128
AUR62020184	0.826954	3.3408	0.000430267	0.0360146
AUR62012483	0.845029	3.88594	0.000437282	0.0365334
AUR62029550	-1.12818	1.96993	0.000442231	0.0368681
AUR62030926	0.981878	3.51796	0.000442934	0.0368681
AUR62035618	-0.767329	3.14228	0.000445653	0.0370256
AUR62000202	-1.34282	1.50059	0.000450427	0.0373421
AUR62011420	-1.04613	2.58008	0.00045113	0.0373421
AUR62003838	-0.891686	2.77721	0.000453289	0.0374515
AUR62034077	1.0936	1.81147	0.000462574	0.0381483
AUR62021485	-1.04905	2.08493	0.000480965	0.0395921
AUR62003152	-1.16495	1.64407	0.000486561	0.0399793
AUR62044558	3.75752	6.29554	0.000487621	0.039993
AUR62030422	1.01804	2.18717	0.000489287	0.0400562
AUR62026800	-1.07581	2.59962	0.000492461	0.0402425
AUR62038742	1.59781	1.14527	0.00050335	0.0410016
AUR62029305	-1.06423	2.04153	0.000503581	0.0410016
AUR62002195	-0.887582	2.88597	0.00050677	0.0411863
AUR62012922	1.92325	0.61033	0.000514221	0.0416768
AUR62010620	-2.16287	1.24891	0.000514666	0.0416768
AUR62041226	0.671187	3.76694	0.000526083	0.0425244
AUR62006005	-0.837803	3.07351	0.000527886	0.0425932
AUR62011145	-0.89587	2.88517	0.000531764	0.0427617
AUR62023310	-0.769656	7.01475	0.000531883	0.0427617
AUR62004745	0.656532	3.68981	0.000537656	0.0429488
AUR62000847	-2.3246	0.334936	0.000538047	0.0429488
AUR62003189	2.3193	0.333908	0.000538047	0.0429488
AUR62006808	2.31927	0.330367	0.000538047	0.0429488
AUR62033821	0.653976	3.89704	0.000541763	0.0431058
AUR62003345	0.617847	4.29815	0.000541939	0.0431058
AUR62017319	1.18695	1.89877	0.00054316	0.0431263
AUR62016840	0.603849	5.96598	0.000554876	0.0439786
AUR62015201	-0.781851	3.40649	0.000563372	0.0445731
AUR62040534	2.15308	0.431414	0.000575903	0.0454842
AUR62016043	2.07627	0.558544	0.000582677	0.0458072
AUR62043428	0.965329	2.44308	0.000582815	0.0458072
AUR62004107	0.821855	3.00521	0.000583062	0.0458072
AUR62001196	1.58666	1.20845	0.000588651	0.0461629
AUR62016668	1.70024	0.939602	0.000589651	0.0461629
AUR62041738	1.71618	0.848097	0.000593499	0.0462982
AUR62037507	0.820099	3.01773	0.000594113	0.0462982
AUR62020342	-1.05908	1.89484	0.000595396	0.0462982
AUR62043467	3.02986	0.791138	0.000595515	0.0462982
AUR62010587	1.21992	1.57949	0.000598964	0.0464856
AUR62002490	1.04787	2.54257	0.000618252	0.0478996
AUR62021123	-1.08644	1.72228	0.00062515	0.0483503
AUR62043592	5.23246	-0.00660115	0.000630541	0.0486733
AUR62040531	-1.28944	1.41944	0.0006315	0.0486733
AUR62035759	0.805691	3.43765	0.000633651	0.0487278
AUR62010228	-0.683971	5.68604	0.000634426	0.0487278
AUR62011498	1.15422	2.36817	0.000635472	0.0487278
AUR62027176	1.18155	2.99338	0.00063731	0.0487852
AUR62028968	0.940207	2.8246	0.000643639	0.0491857
AUR62018093	0.746112	3.13806	0.000650217	0.049536
AUR62012305	1.02742	1.88439	0.000650436	0.049536
AUR62003738	1.11803	1.89733	0.000652065	0.0495757
AUR62030917	-0.772728	3.04309	0.000654199	0.0496537
AUR62008062	1.04355	1.96644	0.000661995	0.0501604
AUR62021861	3.696	0.11062	0.000673322	0.0509325
AUR62024047	-2.08555	1.88132	0.000675321	0.0509976
AUR62039727	0.669796	3.42235	0.00068301	0.0514914
AUR62032804	1.12995	2.01551	0.000690114	0.0519395
AUR62011602	1.02411	2.01322	0.000691282	0.0519401
AUR62019108	0.725697	3.36841	0.000698933	0.052427
AUR62025137	0.626185	3.71198	0.000702837	0.0526317
AUR62034815	1.26147	3.01546	0.000714486	0.053352
AUR62002189	-0.885172	3.74544	0.000714839	0.053352
AUR62029189	0.821597	2.98951	0.000716261	0.0533692
AUR62019311	0.724728	4.35054	0.000717478	0.0533711
AUR62009032	0.953926	3.78757	0.000725402	0.053871
AUR62031028	-0.659884	3.63191	0.000727025	0.0539022
AUR62021637	2.80481	0.0651783	0.00073282	0.054242
AUR62016960	0.801776	3.37336	0.000734746	0.0542949
AUR62021105	-0.924305	2.53206	0.000749411	0.0552582
AUR62044225	1.50928	1.00777	0.000750251	0.0552582
AUR62029718	-1.8782	1.42677	0.000753897	0.0554356
AUR62025754	-0.999612	2.73923	0.000755521	0.0554639
AUR62000160	1.03576	2.31531	0.000757672	0.0555308
AUR62000579	-1.97842	0.647319	0.000761758	0.0555574
AUR62020020	-1.79777	0.669192	0.000761758	0.0555574
AUR62034578	1.79258	0.669556	0.000761758	0.0555574
AUR62011923	-0.440796	5.02735	0.000764837	0.0556913
AUR62001359	0.911542	2.49931	0.000770703	0.0560274
AUR62013952	0.60644	4.34326	0.00077513	0.0562579
AUR62025243	-1.2761	1.46082	0.000777295	0.0563237
AUR62014373	-1.35108	2.21107	0.000786402	0.0568916
AUR62043061	-0.387504	7.01241	0.00079054	0.0570986
AUR62039407	-2.32897	0.337252	0.000807026	0.0581956
AUR62014346	-1.08515	1.80178	0.000810428	0.0583127
AUR62013897	-0.701426	3.29749	0.000811255	0.0583127
AUR62015345	1.45361	2.2109	0.000815394	0.0585163
AUR62002122	0.84419	2.88641	0.000817491	0.0585729
AUR62024169	-1.78103	1.07051	0.000821952	0.0587596
AUR62038527	-0.601289	4.0482	0.000822721	0.0587596
AUR62001894	1.59395	2.41974	0.000829999	0.059185
AUR62033055	0.707209	3.91122	0.000832385	0.0592608
AUR62032664	-1.04014	2.08823	0.000837219	0.0595103
AUR62013152	0.798039	4.25651	0.000847506	0.060146
AUR62042828	0.636897	3.92003	0.000851611	0.0603417
AUR62026023	0.698872	3.37907	0.000855191	0.0604997
AUR62017644	-2.48064	0.1898	0.000861127	0.0606322
AUR62035566	2.47556	0.190694	0.000861127	0.0606322
AUR62007264	2.47547	0.185824	0.000861127	0.0606322
AUR62022374	0.582201	4.23651	0.000867539	0.0609879
AUR62026518	-1.8113	0.801337	0.000871293	0.0611558
AUR62004362	0.899269	2.85082	0.000874493	0.0612647
AUR62005836	1.00927	1.97603	0.000875582	0.0612647
AUR62007939	-1.06594	1.62654	0.000883282	0.0617071
AUR62028131	1.96927	0.495669	0.000886294	0.0617334
AUR62032254	1.22072	1.43254	0.000886415	0.0617334
AUR62014467	0.734164	3.14717	0.000910769	0.0632938
AUR62013892	1.72954	0.963411	0.000911957	0.0632938
AUR62037600	0.770004	2.9971	0.000913062	0.0632938
AUR62030383	0.888734	3.07376	0.000917872	0.0635289
AUR62028217	-1.65957	1.51985	0.000930992	0.0642114
AUR62018544	0.981051	2.25315	0.000931983	0.0642114
AUR62009288	1.17015	1.60048	0.000932034	0.0642114
AUR62039360	-1.81556	0.796953	0.000934678	0.0642946
AUR62006744	-0.876448	2.56355	0.000946534	0.0648082
AUR62040796	-1.09826	1.77163	0.000947756	0.0648082
AUR62018857	0.755437	3.06559	0.000950355	0.0648082
AUR62009803	2.47691	0.191124	0.000950826	0.0648082
AUR62043174	1.47131	0.988102	0.000950827	0.0648082
AUR62018215	1.47118	0.982231	0.000950827	0.0648082
AUR62003305	1.15861	2.06706	0.00095347	0.0648693
AUR62025755	-0.755601	3.04994	0.000954621	0.0648693
AUR62027801	0.990626	2.20021	0.000957176	0.0649444
AUR62010266	0.428086	5.54297	0.000978036	0.0662566
AUR62024537	-4.52484	-0.306518	0.000979475	0.0662566
AUR62009760	2.317	0.334351	0.000986973	0.0665778
AUR62032345	-1.06492	1.70948	0.000987197	0.0665778
AUR62013467	0.790889	2.98863	0.000993017	0.0668449
AUR62016419	-1.16983	1.80568	0.000994142	0.0668449
AUR62038631	0.850776	3.4613	0.00100329	0.0673589
AUR62021414	1.04596	1.99756	0.00100514	0.0673817
AUR62021573	-0.73242	3.2688	0.00101094	0.0676692
AUR62008417	-0.997756	2.16969	0.00101384	0.0677622
AUR62009496	0.744526	3.05035	0.00101618	0.0678177
AUR62028695	1.16765	2.00406	0.00102295	0.0681674
AUR62029869	0.815505	3.10695	0.00103512	0.068876
AUR62016767	0.931185	2.52446	0.00103749	0.0689312
AUR62040798	-0.711384	3.3673	0.00104187	0.0689709
AUR62037146	1.62842	1.08551	0.00104214	0.0689709
AUR62024957	1.79569	1.28451	0.0010427	0.0689709
AUR62032178	-1.27265	1.471	0.00104886	0.0692759
AUR62030976	-1.88524	3.30186	0.0010694	0.0705286
AUR62039946	1.02929	2.1441	0.00107399	0.0707271
AUR62008739	-1.68551	0.720643	0.0010776	0.0707564
AUR62019740	1.6801	0.723923	0.0010776	0.0707564
AUR62019040	0.810372	5.39986	0.00107992	0.070805
AUR62028718	-0.672622	4.9193	0.00108496	0.0709594
AUR62039910	1.31093	1.18674	0.00108544	0.0709594
AUR62017317	0.949103	2.29203	0.00108774	0.0710043
AUR62000287	1.06891	1.97505	0.0010893	0.0710043
AUR62010872	-1.18608	1.70275	0.00109659	0.0713566
AUR62036215	0.899998	2.57284	0.00109789	0.0713566
AUR62017269	-1.50854	0.91718	0.0011041	0.0714777
AUR62043879	-0.995576	2.1842	0.00110432	0.0714777
AUR62012026	1.09703	1.46513	0.00110454	0.0714777
AUR62016694	2.17012	0.606861	0.00111137	0.0717075
AUR62040153	0.60249	4.17841	0.00111314	0.0717075
AUR62013421	-1.64445	2.68646	0.00111478	0.0717075
AUR62018008	0.977227	2.08412	0.00111524	0.0717075
AUR62009836	-1.12829	2.32957	0.00111709	0.0717075
AUR62013042	0.530582	4.66849	0.0011177	0.0717075
AUR62004667	0.445207	6.21649	0.00112618	0.0721483
AUR62026256	-1.28976	1.53016	0.00113512	0.0726167
AUR62009942	0.785249	3.09764	0.00114277	0.0730019
AUR62009869	-1.01486	1.97526	0.00115004	0.0733615
AUR62019306	0.962774	2.06586	0.00115475	0.0735577
AUR62034521	-2.463	0.992566	0.0011564	0.0735579
AUR62021884	0.941374	2.20089	0.00117775	0.0748096
AUR62041536	-1.08684	1.92034	0.00118275	0.0750206
AUR62026460	1.19387	1.82274	0.00118473	0.0750404
AUR62000039	-0.528416	4.62181	0.00119331	0.0754769
AUR62009622	1.74267	0.637952	0.00120598	0.0760632
AUR62041004	1.58235	0.664391	0.00120598	0.0760632
AUR62028241	0.867783	2.7589	0.00121103	0.0762742
AUR62039507	-0.835409	3.00406	0.0012202	0.0767443
AUR62020911	-0.833935	2.81482	0.00122589	0.0769319
AUR62019823	0.913673	2.49807	0.00122662	0.0769319
AUR62001968	-0.932997	2.59438	0.00124144	0.0776478
AUR62015386	1.6387	1.08693	0.00124151	0.0776478
AUR62022608	-0.74339	3.01921	0.00124725	0.0778985
AUR62008163	1.2046	1.83326	0.00125529	0.078291
AUR62029121	-1.10125	1.72704	0.00126129	0.0785564
AUR62043557	1.29529	1.3642	0.0012663	0.0787587
AUR62044368	0.493905	4.46433	0.00127082	0.0789006
AUR62024580	1.52471	1.01303	0.00127222	0.0789006
AUR62010140	0.699027	3.45049	0.00127387	0.0789006
AUR62029149	1.53972	0.844019	0.00127647	0.0789524
AUR62001742	1.20973	1.30956	0.00127954	0.0790331
AUR62016794	1.50597	1.00286	0.00128993	0.079565
AUR62040729	-0.78639	3.21476	0.00129681	0.0798798
AUR62022010	1.79155	0.663344	0.00130437	0.0802347
AUR62016661	0.724104	3.12283	0.00130884	0.0803992
AUR62010446	2.71994	0.0278539	0.00131884	0.0809028
AUR62019383	-1.16913	1.39733	0.00132152	0.080956
AUR62042337	0.713845	4.23293	0.00132441	0.0810223
AUR62037981	1.81827	0.55389	0.00133137	0.0812356
AUR62001269	-1.97398	0.499539	0.00133314	0.0812356
AUR62042578	1.20957	1.31277	0.00133334	0.0812356
AUR62014551	3.39352	-0.0566516	0.00134113	0.0815879
AUR62019261	-0.770719	3.33998	0.00134276	0.0815879
AUR62012370	1.20457	1.41826	0.00136018	0.0825339
AUR62010913	1.30101	1.36237	0.00136843	0.0829221
AUR62000530	-1.07301	1.82931	0.00138073	0.0835544
AUR62022726	2.25764	0.300175	0.00138679	0.0838083
AUR62025375	-0.812154	4.0102	0.00139192	0.0840048
AUR62016823	-0.636035	6.71923	0.00140632	0.0847596
AUR62019994	-2.55695	0.229865	0.00141254	0.0850201
AUR62020596	-1.6315	0.799391	0.00142523	0.0856685
AUR62006298	0.821591	3.10915	0.00142782	0.0857093
AUR62008117	1.3631	1.41701	0.00143886	0.0862567
AUR62015997	1.91176	0.464413	0.00144316	0.0863987
AUR62019497	-0.970972	1.98549	0.00146421	0.0875416
AUR62027824	-1.80342	0.669525	0.00147472	0.0880527
AUR62011620	1.09899	2.03131	0.0014813	0.0882377
AUR62018952	0.838476	3.35452	0.00148176	0.0882377
AUR62021687	1.00132	2.08406	0.00148562	0.0883502
AUR62005524	-1.31952	1.19293	0.00150615	0.0894524
AUR62016755	1.37533	4.92956	0.00151331	0.0897585
AUR62028333	-1.22146	1.54656	0.00151928	0.0899181
AUR62040907	-1.05976	2.82669	0.00152002	0.0899181
AUR62028509	-2.03519	0.36741	0.00152522	0.0899877
AUR62042583	-2.03506	0.367699	0.00152522	0.0899877
AUR62020715	0.48908	4.44901	0.00153385	0.0903778
AUR62012958	-3.27308	-0.104766	0.0015378	0.0904103
AUR62033033	1.32843	1.1286	0.00153859	0.0904103
AUR62009883	-4.63342	-0.253389	0.00154173	0.0904103
AUR62014826	-1.07328	3.49403	0.0015432	0.0904103
AUR62012931	1.6505	0.919601	0.00154449	0.0904103
AUR62028815	1.15682	1.44563	0.00154902	0.090505
AUR62008136	-0.631342	4.96447	0.00155118	0.090505
AUR62001674	-2.19025	0.260826	0.00155419	0.090505
AUR62004090	2.18506	0.263857	0.00155419	0.090505
AUR62031153	-0.980369	2.41522	0.00156679	0.0910023
AUR62041384	-0.620753	5.7307	0.0015683	0.0910023
AUR62021819	-0.978343	4.31635	0.00156883	0.0910023
AUR62002342	1.31311	1.18499	0.00157671	0.0913409
AUR62014001	0.632959	3.59885	0.00157988	0.0914064
AUR62007420	0.658403	3.48753	0.00158801	0.0916439
AUR62041011	0.650906	3.65469	0.00158808	0.0916439
AUR62040083	0.899742	2.40966	0.00159795	0.0920951
AUR62031394	1.03899	2.7025	0.00160049	0.0921228
AUR62004402	-0.795417	3.13477	0.001603	0.0921491
AUR62027501	0.918058	2.53316	0.00160816	0.0922879
AUR62040599	0.773993	3.18844	0.00160954	0.0922879
AUR62010395	-0.794557	6.23288	0.00162636	0.0929771
AUR62014213	0.920377	2.07305	0.00162657	0.0929771
AUR62008659	-2.32456	0.330775	0.00162779	0.0929771
AUR62014323	0.638475	4.77022	0.00163782	0.093399
AUR62014500	1.12844	1.61713	0.00163935	0.093399
AUR62041485	-0.777084	2.89455	0.00164958	0.0938625
AUR62016134	0.949819	2.14463	0.00166242	0.0944731
AUR62004874	-1.00951	1.9726	0.00167183	0.0948449
AUR62007465	-0.641638	4.7651	0.0016732	0.0948449
AUR62030456	0.915296	2.21684	0.00167743	0.0948869
AUR62027553	1.95824	0.770796	0.00167984	0.0948869
AUR62010271	-1.11284	1.61837	0.00168029	0.0948869
AUR62037024	-0.783766	2.80252	0.00168435	0.0949959
AUR62012708	-0.872815	2.31224	0.00168773	0.0950668
AUR62009075	-0.808645	2.74446	0.00169114	0.0951394
AUR62022164	-1.31594	1.1942	0.00171034	0.0959821
AUR62012345	1.26004	1.73194	0.00171041	0.0959821
AUR62005335	2.02928	0.362998	0.00171406	0.0960266
AUR62014716	-0.782399	2.70867	0.00171549	0.0960266
AUR62033112	1.82808	0.692021	0.00172259	0.096304
AUR62015474	0.967296	2.96596	0.00172983	0.0965878
AUR62035644	-0.602721	3.7552	0.00173527	0.096771
AUR62017240	-0.772611	3.1657	0.00174589	0.0972421
AUR62041785	-0.551629	5.69681	0.00175489	0.0976218
AUR62003983	-0.890428	2.33298	0.00176785	0.0982209
AUR62012869	0.905225	2.51433	0.00177016	0.0982274
AUR62028594	-0.950765	2.31831	0.00177717	0.0984946
AUR62000684	0.554785	3.97077	0.00179734	0.0994892
AUR62004367	-0.967036	3.57897	0.00180029	0.0995292
AUR62006597	-1.03004	1.80839	0.00180767	0.0998141
AUR62015881	-0.919174	2.37358	0.00181108	0.0998795
AUR62025058	0.679994	3.50411	0.00181469	0.0999555
AUR62035622	-0.868314	3.19723	0.00181976	0.100111
AUR62035595	0.840461	2.52225	0.00183305	0.100603
AUR62002314	-0.875409	3.09244	0.00183593	0.100603
AUR62024455	-3.1722	-0.153371	0.00183768	0.100603
AUR62040898	3.16759	-0.155657	0.00183768	0.100603
AUR62011500	3.43947	-0.0185106	0.00185739	0.101465
AUR62030317	1.20767	1.83164	0.00185795	0.101465
AUR62018418	0.98505	2.0262	0.00186126	0.101522
AUR62027447	1.32779	1.12944	0.0018705	0.101901
AUR62041278	-1.18421	1.3011	0.00189276	0.102932
AUR62020946	1.6912	0.617016	0.00189631	0.102932
AUR62017705	1.69118	0.608699	0.00189631	0.102932
AUR62014994	-1.29754	1.53725	0.001905	0.10323
AUR62003260	-0.906496	2.0725	0.00190642	0.10323
AUR62009123	0.966533	1.91431	0.00190877	0.103233
AUR62009525	0.460772	4.91159	0.00191517	0.103454
AUR62004273	-1.37392	1.011	0.00192576	0.10369
AUR62010135	1.00487	2.02569	0.00192658	0.10369
AUR62017585	0.549196	6.21574	0.00192941	0.10369
AUR62024886	-1.29078	1.42102	0.00193026	0.10369
AUR62028305	-1.69646	0.612552	0.00193441	0.10369
AUR62026499	0.88929	2.78838	0.00193672	0.10369
AUR62000630	-0.771299	2.68868	0.00194163	0.10369
AUR62020648	1.17359	4.53032	0.00194513	0.10369
AUR62035240	-0.9959	1.90375	0.00195181	0.10369
AUR62010378	0.469523	5.56268	0.00195237	0.10369
AUR62023360	0.797374	2.65273	0.0019542	0.10369
AUR62023690	-1.1361	1.42994	0.00195711	0.10369
AUR62025671	-4.39366	-0.35886	0.00195789	0.10369
AUR62021618	-4.39365	-0.359163	0.00195789	0.10369
AUR62031404	-4.39365	-0.359163	0.00195789	0.10369
AUR62009850	4.39099	-0.359223	0.00195789	0.10369
AUR62027315	-1.18441	1.29624	0.0019589	0.10369
AUR62030553	-0.963519	2.12317	0.00196543	0.103913
AUR62015831	-0.921458	2.32631	0.00197472	0.104269
AUR62040810	1.3145	1.19415	0.00197684	0.104269
AUR62010154	1.08225	2.01562	0.00201628	0.106225
AUR62028376	-0.931647	3.22084	0.00202184	0.106393
AUR62028252	-0.429605	4.93761	0.00203508	0.106964
AUR62012014	1.03137	1.98629	0.00204937	0.107588
AUR62020100	-1.00867	2.863	0.00206021	0.108031
AUR62023585	0.495272	5.50985	0.00206429	0.108118
AUR62001721	0.819654	2.55658	0.00207026	0.108304
AUR62004017	1.47685	1.06475	0.0020813	0.10872
AUR62032238	-0.472752	5.1196	0.00208307	0.10872
AUR62001287	-1.76826	0.523415	0.00212049	0.110416
AUR62032633	1.76292	0.526359	0.00212049	0.110416
AUR62005154	0.848003	4.22153	0.00212886	0.110682
AUR62007721	-1.75881	2.17524	0.00213055	0.110682
AUR62026794	0.768068	2.71482	0.00213859	0.110971
AUR62008423	-0.725002	4.61303	0.00214225	0.111032
AUR62012017	-0.466191	4.92137	0.00218759	0.113251
AUR62023282	1.1973	1.36149	0.00219236	0.113367
AUR62007776	0.950875	2.15095	0.00220047	0.113655
AUR62005261	0.778668	2.63185	0.002214	0.114223
AUR62006568	-0.519391	3.95553	0.00222063	0.114331
AUR62042480	-0.764045	3.12212	0.0022212	0.114331
AUR62002773	-1.14632	1.33251	0.00222695	0.11442
AUR62034113	0.602321	3.58003	0.00222911	0.11442
AUR62012355	0.749351	3.09722	0.00223094	0.11442
AUR62020637	0.848807	2.692	0.00223317	0.11442
AUR62020887	-1.01549	1.59964	0.00224623	0.114958
AUR62022023	1.2869	2.39649	0.00225939	0.1155
AUR62040330	1.21943	1.25834	0.00226576	0.115561
AUR62016044	1.18758	1.24565	0.00226576	0.115561
AUR62014028	-3.98304	1.19498	0.00226899	0.115594
AUR62016915	-0.902257	1.97474	0.00227596	0.115679
AUR62014837	-0.742631	3.30347	0.00227646	0.115679
AUR62004997	-1.16631	1.39985	0.0022789	0.115679
AUR62013474	-0.45338	5.07237	0.0022828	0.115679
AUR62014133	-0.809485	2.85234	0.00228357	0.115679
AUR62040742	1.85141	0.42831	0.00233338	0.117953
AUR62022856	-0.747098	3.25439	0.00233372	0.117953
AUR62026028	1.04078	1.73872	0.00233908	0.118066
AUR62000564	0.859169	2.60362	0.00234123	0.118066
AUR62004942	2.6297	-0.0179447	0.00235998	0.118762
AUR62016137	-0.805547	6.77655	0.00236033	0.118762
AUR62016351	0.613425	3.82715	0.00236936	0.119082
AUR62014305	-0.828992	2.50092	0.00237316	0.119139
AUR62025611	-1.84023	0.819933	0.00237949	0.119323
AUR62034495	0.68436	4.91567	0.00238678	0.119459
AUR62009228	0.879366	2.24931	0.00238942	0.119459
AUR62023468	-0.810312	2.59976	0.00239022	0.119459
AUR62023093	-0.67349	3.4622	0.00239286	0.119459
AUR62002685	0.676919	2.97432	0.00239781	0.119573
AUR62023502	0.575736	3.57699	0.00241841	0.120438
AUR62001676	1.02519	2.2471	0.00242053	0.120438
AUR62000259	0.739039	2.69842	0.00242921	0.120735
AUR62036234	0.958081	2.2636	0.00245036	0.121651
AUR62029184	-1.42502	0.872846	0.00248823	0.123134
AUR62001895	1.41948	0.868225	0.00248823	0.123134
AUR62001840	1.21144	1.88805	0.00248848	0.123134
AUR62010051	0.483238	4.8003	0.00249744	0.123441
AUR62021828	-1.96946	0.334426	0.00251068	0.123959
AUR62040563	-0.970903	1.81641	0.0025247	0.124514
AUR62002718	1.30874	0.891377	0.00254034	0.125147
AUR62038250	4.38586	-0.3608	0.00258468	0.126882
AUR62039654	1.0914	2.10274	0.002586	0.126882
AUR62015370	-2.32454	0.113427	0.00258986	0.126882
AUR62001785	2.31946	0.113539	0.00258986	0.126882
AUR62014864	2.31935	0.109567	0.00258986	0.126882
AUR62017875	-1.10256	1.47229	0.00259616	0.126882
AUR62004995	0.818806	2.59117	0.00260233	0.126882
AUR62030622	-0.759209	2.82987	0.00260257	0.126882
AUR62015542	0.826186	2.31386	0.00261183	0.126882
AUR62043697	-2.11807	0.223337	0.00261471	0.126882
AUR62014866	-2.11801	0.223785	0.00261471	0.126882
AUR62021367	2.11284	0.229122	0.00261471	0.126882
AUR62029569	2.11282	0.222635	0.00261471	0.126882
AUR62022894	-2.40306	0.152945	0.00261523	0.126882
AUR62002812	1.28547	1.35812	0.00263538	0.127484
AUR62017620	-1.23844	1.0018	0.00263642	0.127484
AUR62041352	-0.932762	1.86264	0.00263677	0.127484
AUR62020892	-0.742542	4.6287	0.00263902	0.127484
AUR62025891	-1.27358	1.4137	0.00267306	0.128863
AUR62022954	1.05258	1.99948	0.00267331	0.128863
AUR62017999	-5.16508	0.0603004	0.00269476	0.129757
AUR62005743	0.903258	2.06868	0.0027103	0.130365
AUR62001348	-0.952258	1.96154	0.0027154	0.13047
AUR62010315	0.655021	4.25421	0.00272255	0.130674
AUR62020171	-1.36318	2.73818	0.00275263	0.131976
AUR62040704	-1.69734	0.614284	0.00275813	0.132098
AUR62003413	0.957996	2.41109	0.00277185	0.132613
AUR62013024	-0.500799	5.5468	0.00277597	0.132669
AUR62033436	-1.83325	2.63511	0.0027801	0.132725
AUR62006505	-1.12828	1.57465	0.00278412	0.132775
AUR62018039	-0.780744	2.6851	0.00278755	0.132797
AUR62038183	-0.91418	2.09594	0.00279184	0.13286
AUR62030773	0.961692	1.65206	0.00279716	0.132972
AUR62014562	-0.765531	3.85488	0.00280273	0.132984
AUR62008651	0.660002	3.66334	0.00280336	0.132984
AUR62007683	-0.685563	3.0805	0.00282602	0.133719
AUR62038131	-0.535949	4.64583	0.00282694	0.133719
AUR62002199	0.861098	2.29566	0.0028278	0.133719
AUR62032008	-0.659772	2.94187	0.00285162	0.134703
AUR62017282	0.762831	2.48197	0.00287603	0.135552
AUR62031093	-0.926233	2.13907	0.00287704	0.135552
AUR62017854	0.890569	2.74973	0.00287868	0.135552
AUR62021671	1.07629	1.63897	0.00288828	0.135861
AUR62016135	0.69476	3.01724	0.00289326	0.135953
AUR62030105	1.22302	1.3759	0.00289981	0.136118
AUR62036698	0.988786	1.96512	0.00290836	0.136376
AUR62012971	3.25264	-0.109371	0.00291347	0.136418
AUR62011545	-1.28173	1.17526	0.00291628	0.136418
AUR62012438	-1.45628	0.799191	0.0029184	0.136418
AUR62018085	-0.902735	2.01207	0.00292247	0.136466
AUR62041784	2.73046	0.0307823	0.00293184	0.136761
AUR62027628	-2.36739	0.337575	0.00294174	0.13708
AUR62026999	1.76611	0.527808	0.00295099	0.137368
AUR62021647	-1.64309	0.588763	0.00296042	0.137664
AUR62012097	-3.17884	-0.151516	0.0029676	0.137714
AUR62018761	1.22483	1.44297	0.00296765	0.137714
AUR62041798	0.881284	2.24013	0.00298028	0.138043
AUR62008727	0.790846	5.37466	0.00298111	0.138043
AUR62001254	-0.966746	2.01651	0.00298399	0.138043
AUR62016382	1.19474	1.91416	0.00299586	0.138396
AUR62026965	-1.07762	1.40082	0.00299778	0.138396
AUR62015580	1.02887	1.69198	0.00300248	0.138469
AUR62021176	0.738018	2.64354	0.00300596	0.138488
AUR62004071	0.791802	4.92716	0.00303575	0.139716
AUR62001704	-0.940507	1.5991	0.00305048	0.140153
AUR62043469	1.01797	2.27285	0.00305151	0.140153
AUR62022913	-0.647365	3.5316	0.00307028	0.140871
AUR62021454	-0.556209	4.42012	0.0030779	0.141076
AUR62005922	3.25968	-0.106076	0.00309697	0.141766
AUR62039952	1.1932	1.24041	0.00309927	0.141766
AUR62011106	1.06154	4.76621	0.00310861	0.142048
AUR62036209	0.468856	4.78477	0.00311294	0.142054
AUR62004170	0.705347	2.73197	0.0031151	0.142054
AUR62023096	-1.26269	1.09087	0.00312322	0.142151
AUR62040000	-1.04304	1.77748	0.00312801	0.142151
AUR62012354	-0.855402	2.64146	0.00312833	0.142151
AUR62018653	-1.40089	0.943586	0.00313192	0.142151
AUR62014806	1.17315	1.45532	0.00313308	0.142151
AUR62022354	-0.495902	4.82473	0.00315167	0.142849
AUR62020927	0.772329	2.48533	0.00315944	0.143029
AUR62013677	-1.38103	1.4084	0.00316202	0.143029
AUR62014010	2.15318	0.427358	0.00318617	0.143976
AUR62043316	-1.01549	1.55977	0.00319086	0.144042
AUR62036079	0.621073	4.26232	0.00320101	0.144355
AUR62008980	-0.920415	2.11007	0.00320849	0.144502
AUR62007042	-2.32586	0.110945	0.00321073	0.144502
AUR62016459	-0.866115	2.1315	0.00322452	0.144977
AUR62016334	-1.26295	1.09365	0.00325625	0.146257
AUR62018370	1.07848	1.45029	0.00327654	0.147021
AUR62023351	0.986885	2.982	0.00329276	0.147351
AUR62002343	1.44841	1.87041	0.00329278	0.147351
AUR62027296	-0.799479	2.31976	0.00329377	0.147351
AUR62026343	0.743511	3.01108	0.00332845	0.148754
AUR62012585	-1.23124	1.50058	0.00333621	0.148952
AUR62006550	-1.11362	1.51099	0.00334056	0.148965
AUR62015882	-0.725287	3.02663	0.00334328	0.148965
AUR62036532	0.755684	2.67085	0.00334649	0.148965
AUR62009217	1.70504	0.495124	0.00335242	0.149081
AUR62029030	-0.817574	2.48013	0.00336346	0.149218
AUR62000632	0.962276	1.7682	0.00336526	0.149218
AUR62019322	0.768341	3.26252	0.00336549	0.149218
AUR62041007	0.905703	2.79438	0.00337143	0.149333
AUR62007473	-0.875781	3.01811	0.00338684	0.149868
AUR62034389	-0.769621	2.97733	0.00339651	0.15
AUR62021563	2.62884	-0.0166763	0.00339652	0.15
AUR62015522	-0.56319	5.03166	0.00342416	0.151071
AUR62027152	3.05659	-0.201217	0.00342829	0.151105
AUR62035551	-1.19492	1.46256	0.00344959	0.151894
AUR62007583	1.71259	0.86318	0.0034587	0.152145
AUR62039841	-0.633769	3.81784	0.0034694	0.152466
AUR62016188	-1.50145	1.29146	0.00348323	0.152924
AUR62028114	0.729494	2.71917	0.00349497	0.153189
AUR62019842	1.12111	1.66276	0.00349922	0.153189
AUR62023539	0.78171	2.49212	0.00349953	0.153189
AUR62020191	-0.81653	2.35859	0.00352029	0.153871
AUR62022253	-0.987042	1.79052	0.00352199	0.153871
AUR62021344	-0.801696	2.7279	0.00352992	0.154068
AUR62029530	1.35989	0.996895	0.00353505	0.154141
AUR62000086	-0.818273	2.87552	0.00356369	0.155089
AUR62004760	-0.743457	2.79427	0.00356731	0.155089
AUR62022776	-0.639931	4.67184	0.00356856	0.155089
AUR62004102	-1.42125	0.872727	0.00357063	0.155089
AUR62003551	-0.585838	4.86452	0.00358041	0.155363
AUR62025945	1.70426	0.491784	0.00358797	0.155501
AUR62003104	1.18656	1.23691	0.00359054	0.155501
AUR62024983	-0.925848	2.34217	0.0035992	0.155674
AUR62011605	-1.25729	2.95038	0.00360411	0.155674
AUR62035505	-0.75788	2.77279	0.00360497	0.155674
AUR62003182	1.25424	1.09192	0.00363984	0.157028
AUR62029622	-0.645999	3.4676	0.00366126	0.157801
AUR62033906	-1.47221	1.5889	0.00368064	0.158381
AUR62002799	-0.794027	2.52758	0.0036818	0.158381
AUR62006110	-1.26538	4.01841	0.00369254	0.158691
AUR62012927	4.38088	-0.360706	0.0037007	0.158835
AUR62007235	-0.771372	2.66656	0.0037048	0.158835
AUR62018096	0.680229	3.09177	0.00370654	0.158835
AUR62034199	-1.7941	0.399243	0.0037443	0.160147
AUR62023120	-1.79401	0.398178	0.0037443	0.160147
AUR62024232	0.730905	2.98784	0.00375501	0.160451
AUR62022940	-1.11705	1.30723	0.00381138	0.162689
AUR62010860	-0.957739	2.25302	0.00381631	0.162689
AUR62017942	-0.839727	2.58066	0.00381827	0.162689
AUR62026589	1.80026	0.776769	0.00382828	0.16296
AUR62014008	0.78544	2.33788	0.00383662	0.16316
AUR62012444	-2.34787	0.334576	0.003854	0.163744
AUR62038225	0.925733	1.98822	0.00387138	0.164065
AUR62002775	-0.652684	3.59835	0.00387185	0.164065
AUR62036792	-1.55371	0.753867	0.00387255	0.164065
AUR62020057	-1.00474	1.83373	0.00389317	0.164783
AUR62040137	-4.24927	-0.41542	0.00391387	0.165468
AUR62012297	1.32934	0.980845	0.00391676	0.165468
AUR62015811	-1.69637	0.614834	0.00396732	0.167347
AUR62023841	-3.03564	2.28306	0.00396871	0.167347
AUR62009524	-2.05243	0.368027	0.00397493	0.167401
AUR62017273	-0.632889	3.69885	0.00397999	0.167401
AUR62012262	-0.661729	3.76765	0.0039812	0.167401
AUR62010607	-1.24456	1.14964	0.00398819	0.167538
AUR62040739	1.10036	1.68231	0.00400187	0.167796
AUR62002860	-0.955416	2.8834	0.0040092	0.167796
AUR62035721	0.702429	2.76257	0.00400922	0.167796
AUR62028069	1.68409	0.612907	0.00400933	0.167796
AUR62032324	0.903778	1.84255	0.00402149	0.168148
AUR62006631	0.980406	1.70315	0.00403244	0.168449
AUR62011057	-2.20793	2.89653	0.00407501	0.170068
AUR62021881	1.7754	0.650013	0.00408415	0.170291
AUR62017021	-0.888605	3.15197	0.00408877	0.170325
AUR62016441	-1.04997	1.74187	0.00409898	0.170374
AUR62040535	1.8956	0.299291	0.00410137	0.170374
AUR62014732	1.89549	0.294883	0.00410137	0.170374
AUR62015979	0.938459	1.71476	0.00410802	0.170492
AUR62019847	-1.13341	1.43006	0.00411611	0.170649
AUR62038409	0.533152	3.84527	0.00411942	0.170649
AUR62007457	1.33525	1.20782	0.00412333	0.170653
AUR62021494	0.917816	2.2597	0.0041352	0.170987
AUR62038177	0.921923	2.32816	0.00415032	0.171453
AUR62041894	0.971836	1.91663	0.00416838	0.172041
AUR62022546	-0.950309	1.77047	0.00417438	0.17213
AUR62036973	2.04915	0.780711	0.00418336	0.172186
AUR62028935	-1.29552	1.24335	0.00419212	0.172186
AUR62027868	-2.53865	-0.0580243	0.0041962	0.172186
AUR62015620	2.53359	-0.0602759	0.0041962	0.172186
AUR62018505	2.5335	-0.0623852	0.0041962	0.172186
AUR62042626	-0.866977	2.21399	0.00419881	0.172186
AUR62035771	0.808175	2.71832	0.00420285	0.172194
AUR62013215	-0.729225	2.95766	0.00421536	0.172548
AUR62027951	0.783236	2.70009	0.00424543	0.173621
AUR62003233	0.857108	2.13191	0.00425424	0.173822
AUR62015189	0.851786	2.06646	0.00427243	0.174406
AUR62039854	1.25974	1.61545	0.00430923	0.175748
AUR62020509	4.25001	-0.413957	0.00432041	0.176044
AUR62017700	1.44763	0.800018	0.00432636	0.176126
AUR62017813	-0.593479	3.4491	0.00433437	0.176292
AUR62001989	2.3925	0.149607	0.00434053	0.176382
AUR62003290	-1.23132	1.26665	0.00435173	0.176658
AUR62022090	-0.724271	4.5141	0.0043552	0.176658
AUR62022122	-2.61663	0.546855	0.00437588	0.177336
AUR62006789	0.592089	4.11294	0.00438811	0.177671
AUR62036403	-1.34829	1.07728	0.00441109	0.17844
AUR62009106	-0.989124	1.49757	0.00441643	0.178495
AUR62004386	1.70265	0.492025	0.00442958	0.178723
AUR62021812	-0.407565	4.91925	0.00443005	0.178723
AUR62008218	2.2345	0.0672256	0.00444429	0.179136
AUR62008339	0.821521	2.47914	0.00447987	0.180407
AUR62001501	-0.860579	1.9579	0.004493	0.180774
AUR62037305	-0.975914	4.7577	0.00455132	0.182956
AUR62019749	1.06571	2.23715	0.00456261	0.183245
AUR62033664	1.94107	0.903825	0.00456839	0.183313
AUR62018768	-1.31388	0.892358	0.00458313	0.18343
AUR62020467	1.58237	0.557573	0.00458648	0.18343
AUR62021958	1.58226	0.553388	0.00458648	0.18343
AUR62036773	1.76135	0.520412	0.00458982	0.18343
AUR62003203	0.899648	2.82373	0.00459297	0.18343
AUR62036988	0.854312	2.12596	0.00459589	0.18343
AUR62001658	-0.879503	2.47291	0.00460673	0.183699
AUR62042546	0.909121	2.19026	0.00461942	0.183956
AUR62011328	-0.692646	2.63531	0.00462139	0.183956
AUR62018494	0.960918	3.18445	0.00463295	0.184109
AUR62009985	-1.43446	0.964367	0.00463345	0.184109
AUR62023080	-0.759397	2.43299	0.00464045	0.184163
AUR62020229	0.645152	3.1498	0.00464305	0.184163
AUR62033940	0.866469	2.00908	0.00465324	0.184404
AUR62011709	2.5307	-0.0611527	0.00465891	0.184466
AUR62001016	3.30181	-0.10141	0.00468817	0.185362
AUR62021124	-0.864142	2.42021	0.00469211	0.185362
AUR62012683	0.839611	2.03196	0.00469397	0.185362
AUR62018907	1.1932	1.70671	0.00470595	0.185436
AUR62017187	-1.01737	1.41564	0.00470657	0.185436
AUR62004363	1.03166	1.65005	0.0047099	0.185436
AUR62013209	1.00267	2.10088	0.0047124	0.185436
AUR62012015	1.89607	0.298067	0.00472271	0.185678
AUR62028039	-0.950399	1.94765	0.00473603	0.186039
AUR62008746	-1.4532	0.798592	0.00475237	0.186517
AUR62029188	-1.13845	2.02016	0.00476098	0.18653
AUR62006196	-0.786812	2.49843	0.00476104	0.18653
AUR62031384	0.833173	2.40843	0.00476865	0.186665
AUR62027463	1.69316	0.617043	0.00477851	0.186888
AUR62036358	0.800574	2.51852	0.00478918	0.187142
AUR62000506	-1.0809	1.353	0.00479587	0.18724
AUR62011020	-0.994008	1.71424	0.00480921	0.187597
AUR62000260	-0.786278	2.52088	0.00481419	0.187628
AUR62014449	-0.556941	3.6844	0.00484739	0.188685
AUR62023728	-1.04062	1.61378	0.00484975	0.188685
AUR62016873	-1.49476	0.722483	0.0048803	0.189504
AUR62026450	1.15388	1.22242	0.00488292	0.189504
AUR62031623	-1.02609	1.97663	0.00488349	0.189504
AUR62010245	0.456902	4.40384	0.00489163	0.189655
AUR62004437	0.527503	3.74559	0.00490392	0.189968
AUR62004741	2.94426	0.113872	0.00492535	0.190509
AUR62002828	2.6958	0.0223308	0.00493064	0.190509
AUR62001014	0.892523	1.65434	0.00493066	0.190509
AUR62025111	0.77774	2.67321	0.00493868	0.190654
AUR62001937	0.497191	3.89783	0.00495355	0.191064
AUR62009532	-1.07742	1.35438	0.00498104	0.191958
AUR62028345	-1.33256	0.980781	0.00501078	0.192939
AUR62017153	2.53352	-0.0607327	0.00501855	0.193072
AUR62039606	-0.950106	1.79894	0.00504937	0.19371
AUR62020603	2.43005	0.18249	0.00504948	0.19371
AUR62042012	0.908766	1.77257	0.00505042	0.19371
AUR62001366	-0.80106	2.33221	0.00505435	0.19371
AUR62016946	-1.13341	1.62722	0.00505677	0.19371
AUR62013789	-1.15874	1.28916	0.00511287	0.195562
AUR62010936	0.66665	3.09114	0.00511384	0.195562
AUR62034533	-0.589235	3.78738	0.0051341	0.196169
AUR62014489	-1.44325	0.697041	0.00514209	0.196307
AUR62027407	-0.655747	3.6125	0.00515791	0.196472
AUR62036121	-1.15828	1.23236	0.00515892	0.196472
AUR62015889	1.28543	0.795798	0.00515958	0.196472
AUR62042022	0.837693	2.17796	0.00517684	0.196729
AUR62035968	1.44807	0.794542	0.00517925	0.196729
AUR62001825	-0.637731	3.34679	0.00517951	0.196729
AUR62006601	1.23853	1.39218	0.00519184	0.19703
AUR62034322	0.804822	2.46427	0.00519831	0.197109
AUR62037918	-1.65048	0.465037	0.00525838	0.198881
AUR62039082	-1.65031	0.463862	0.00525838	0.198881
AUR62022440	1.64505	0.464924	0.00525838	0.198881
AUR62012724	-0.963045	1.52983	0.00527959	0.199515
AUR62034942	-0.44951	4.36014	0.00529843	0.199896
AUR62039099	1.01316	1.41721	0.0052986	0.199896
AUR62032415	-0.988645	1.45316	0.00531916	0.200334
AUR62024508	-0.988441	1.45033	0.00531916	0.200334
AUR62007978	0.708278	3.17189	0.00533004	0.200575
AUR62006492	0.749187	2.85905	0.00534677	0.201036
AUR62002908	0.858991	2.24713	0.00535608	0.201217
AUR62037151	-1.20244	1.19649	0.00536137	0.201247
AUR62024735	1.64501	0.460518	0.00537666	0.201652
AUR62021154	-1.13322	1.15291	0.00542615	0.202933
AUR62014453	-1.13318	1.15234	0.00542615	0.202933
AUR62007558	1.88879	0.460281	0.00542774	0.202933
AUR62014713	-0.883217	2.03587	0.00542895	0.202933
AUR62002220	0.922634	1.90019	0.00543946	0.203156
AUR62038153	-1.31195	1.05488	0.00544873	0.203202
AUR62019781	1.15763	1.22735	0.00544976	0.203202
AUR62032147	0.833828	2.1922	0.0054581	0.203344
AUR62029552	-0.600604	3.3347	0.00547686	0.203803
AUR62022681	0.43511	4.40345	0.00547953	0.203803
AUR62001219	0.693441	2.56175	0.00550095	0.20443
AUR62037160	-0.312394	5.53865	0.0055252	0.205161
AUR62041597	0.818162	2.28199	0.00553948	0.205403
AUR62031345	0.834611	1.91155	0.00554089	0.205403
AUR62004955	-0.858733	2.39147	0.00561218	0.207843
AUR62018097	-0.865119	2.01713	0.00561599	0.207843
AUR62021529	0.837665	1.93428	0.00563544	0.20839
AUR62025659	-0.60513	3.03673	0.00565065	0.208609
AUR62038660	0.887319	1.92983	0.00565161	0.208609
AUR62002557	1.18132	1.0494	0.00565533	0.208609
AUR62024879	1.70116	0.492804	0.0056762	0.209121
AUR62030037	-1.13005	1.54078	0.00567855	0.209121
AUR62004507	1.21327	1.52791	0.00569668	0.209616
AUR62042726	-0.365074	5.14815	0.0057299	0.210665
AUR62019943	-0.55268	3.44802	0.00577309	0.211657
AUR62024860	-1.48909	0.915271	0.00577387	0.211657
AUR62010833	-0.783774	2.65662	0.00577434	0.211657
AUR62024065	1.44854	0.892268	0.00577577	0.211657
AUR62011548	-1.31556	1.04313	0.0057846	0.211731
AUR62016523	1.10766	1.36695	0.00579026	0.211731
AUR62026749	1.03587	1.89515	0.00579197	0.211731
AUR62024188	1.64618	0.465863	0.00582167	0.212643
AUR62031536	0.758588	3.10537	0.00586084	0.213899
AUR62007628	0.774368	2.15911	0.00588009	0.214427
AUR62016931	-0.952906	1.73175	0.0059035	0.215106
AUR62010875	-1.90195	0.297812	0.00592114	0.215573
AUR62028096	2.6104	-0.0174861	0.00594231	0.216168
AUR62006299	0.77416	2.72666	0.0059585	0.216581
AUR62021342	-4.45554	-0.355016	0.00601462	0.218443
AUR62042685	-1.48274	0.609105	0.00603452	0.218634
AUR62017635	-1.48272	0.612856	0.00603452	0.218634
AUR62033401	1.4773	0.607842	0.00603452	0.218634
AUR62019869	0.694202	3.544	0.0060487	0.218971
AUR62007145	-0.591283	3.54485	0.00606284	0.219163
AUR62013342	-0.660873	3.35617	0.0060638	0.219163
AUR62008285	-0.651253	2.88831	0.00607528	0.219401
AUR62038698	-0.862997	1.78775	0.00610865	0.220428
AUR62003803	-0.882019	2.64988	0.00611889	0.22062
AUR62017696	-0.815044	2.02357	0.00612954	0.220826
AUR62027205	0.831827	2.13871	0.00615022	0.221393
AUR62028421	0.986793	1.63442	0.00617227	0.222008
AUR62000536	0.515288	4.05217	0.00618866	0.222419
AUR62031566	0.978834	1.93041	0.00624465	0.224203
AUR62021181	2.61508	-0.0193179	0.00624995	0.224203
AUR62005543	0.774818	2.64314	0.00625332	0.224203
AUR62033605	0.652304	2.92271	0.00626298	0.22437
AUR62037849	-0.787228	2.37208	0.00628526	0.224988
AUR62008147	0.486362	4.01089	0.00632064	0.226074
AUR62036279	0.545001	3.53757	0.00634282	0.226686
AUR62014465	0.807383	2.07268	0.00635173	0.226697
AUR62021673	-2.94098	-0.250573	0.00636338	0.226697
AUR62036336	-2.94082	-0.25263	0.00636338	0.226697
AUR62020088	2.9364	-0.250717	0.00636338	0.226697
AUR62004329	0.795351	2.29689	0.00638316	0.227221
AUR62022988	0.754932	3.83033	0.00640579	0.227737
AUR62021546	-1.04506	1.43282	0.00640783	0.227737
AUR62010975	-0.888477	2.6614	0.00645458	0.229217
AUR62003042	-0.484047	4.36519	0.0064599	0.229224
AUR62007016	-0.867746	2.17153	0.00647083	0.22943
AUR62013886	1.35639	0.749434	0.00648286	0.229587
AUR62018730	-0.920663	1.85947	0.00648551	0.229587
AUR62010716	0.721844	2.61513	0.00650247	0.230006
AUR62009511	1.40379	0.770864	0.00659879	0.233228
AUR62037799	0.70389	2.57223	0.00662905	0.234112
AUR62001277	-1.82868	0.263647	0.00664469	0.234112
AUR62006301	1.82321	0.260513	0.00664469	0.234112
AUR62012148	1.58233	0.292993	0.00664469	0.234112
AUR62020083	-0.762955	2.27668	0.00665737	0.234374
AUR62031510	-1.79959	0.399519	0.00666494	0.234397
AUR62013111	-1.19828	0.982351	0.00667267	0.234397
AUR62013937	1.26472	0.872195	0.00667373	0.234397
AUR62014464	-0.501004	4.22932	0.00670038	0.235115
AUR62038521	-1.89047	0.297148	0.00670466	0.235115
AUR62024436	0.956998	1.52851	0.00671495	0.235291
AUR62034961	0.673264	2.77515	0.00672614	0.235499
AUR62025858	1.47796	0.617796	0.00673858	0.23575
AUR62041457	0.93736	1.51164	0.0067561	0.236179
AUR62031262	2.32286	0.107397	0.00676613	0.236345
AUR62006574	-1.19865	0.987215	0.00678736	0.236902
AUR62032975	2.52507	-0.0608595	0.00681247	0.237454
AUR62028949	-1.90893	0.971503	0.00681399	0.237454
AUR62017826	0.850491	1.70541	0.0068191	0.237454
AUR62010356	-1.8278	0.262135	0.00683391	0.237641
AUR62021388	-1.40943	0.665768	0.00683944	0.237641
AUR62033953	-1.01889	1.31614	0.0068404	0.237641
AUR62039382	-0.806918	2.06761	0.00685874	0.238094
AUR62018338	-0.630163	3.12368	0.00686799	0.23819
AUR62004825	-1.31447	0.890319	0.00687215	0.23819
AUR62009820	-1.29866	1.25303	0.00688852	0.238573
AUR62036186	0.616601	3.53204	0.00690697	0.239027
AUR62001999	-0.805257	3.02838	0.00694133	0.240031
AUR62003181	-0.734983	2.37401	0.00698054	0.241188
AUR62019851	1.30801	1.0413	0.00698557	0.241188
AUR62040458	0.879313	1.86567	0.00699872	0.241456
AUR62042627	-0.833109	2.24264	0.00700889	0.241489
AUR62016284	2.48282	0.219655	0.00701109	0.241489
AUR62012700	1.35216	1.0607	0.00702465	0.241489
AUR62008015	-1.00753	1.59877	0.00702721	0.241489
AUR62011909	0.827465	1.9859	0.00703457	0.241489
AUR62041737	-1.53005	0.524484	0.00704821	0.241489
AUR62030352	-1.53003	0.526235	0.00704821	0.241489
AUR62003476	-1.52993	0.523634	0.00704821	0.241489
AUR62033041	1.52449	0.523131	0.00704821	0.241489
AUR62014207	0.913828	2.67344	0.00709094	0.242642
AUR62008436	0.971884	2.26608	0.00709271	0.242642
AUR62036636	-1.65451	0.45916	0.00710042	0.242721
AUR62007358	-0.59714	3.8569	0.00710723	0.242768
AUR62036034	-0.777669	2.2721	0.00712663	0.243205
AUR62018185	0.852369	1.70535	0.00713284	0.243205
AUR62029490	0.502111	5.33509	0.00714388	0.243205
AUR62002035	1.37826	1.00621	0.00714919	0.243205
AUR62029081	2.22295	0.0680125	0.00715018	0.243205
AUR62029647	-0.61363	4.48533	0.00715261	0.243205
AUR62025156	-0.987996	1.40077	0.00715974	0.243263
AUR62027376	-0.961753	1.64625	0.00716805	0.243361
AUR62025808	0.982935	1.44753	0.00719803	0.243581
AUR62009578	-1.79689	0.404302	0.00720473	0.243581
AUR62021391	-1.00906	1.55428	0.00722263	0.243581
AUR62003429	-1.96197	0.151988	0.00722895	0.243581
AUR62022524	-1.96189	0.151351	0.00722895	0.243581
AUR62023363	-1.96188	0.147624	0.00722895	0.243581
AUR62039445	1.95683	0.150395	0.00722895	0.243581
AUR62037723	1.95674	0.150765	0.00722895	0.243581
AUR62021069	1.95673	0.146878	0.00722895	0.243581
AUR62016707	1.95672	0.148582	0.00722895	0.243581
AUR62000551	-1.01036	1.55867	0.00726892	0.244744
AUR62031904	1.83883	0.430082	0.00728638	0.245147
AUR62000283	0.820387	2.20889	0.00729681	0.245314
AUR62005380	-0.866824	2.28022	0.00731901	0.245536
AUR62016117	-0.606593	6.23327	0.00731953	0.245536
AUR62012143	1.35344	0.924432	0.007328	0.245536
AUR62016607	-1.11795	1.26696	0.0073306	0.245536
AUR62025145	-0.772037	2.55165	0.00733083	0.245536
AUR62017067	-0.757738	2.30195	0.0073423	0.245721
AUR62026363	-0.796156	2.01058	0.00734732	0.245721
AUR62035163	-0.623202	3.19254	0.00735896	0.245776
AUR62012111	-1.25647	0.939549	0.00736364	0.245776
AUR62031914	0.828321	1.69591	0.00736544	0.245776
AUR62014289	-0.788773	1.93937	0.00737174	0.245803
AUR62022444	1.26548	0.871179	0.00740134	0.245871
AUR62016586	-2.43537	-0.106947	0.00740784	0.245871
AUR62031023	2.43055	-0.10236	0.00740784	0.245871
AUR62012520	2.43048	-0.105642	0.00740784	0.245871
AUR62002596	2.43048	-0.105868	0.00740784	0.245871
AUR62005275	2.43043	-0.107149	0.00740784	0.245871
AUR62009606	-0.71159	2.44526	0.00741222	0.245871
AUR62016726	0.695951	2.81447	0.00742057	0.245966
AUR62013055	1.16923	1.75261	0.00742629	0.245974
AUR62024124	-0.423562	4.38286	0.00744284	0.24634
AUR62041840	-0.901303	1.81261	0.00747234	0.247134
AUR62019207	-1.25729	1.09328	0.00748619	0.247409
AUR62031084	-1.2947	0.961966	0.00750193	0.247588
AUR62034381	-0.852659	1.66778	0.00750266	0.247588
AUR62037201	1.3174	1.06654	0.00755137	0.249012
AUR62031932	-2.14948	0.0282579	0.00756569	0.2493
AUR62025208	-1.16584	2.08181	0.00758798	0.249851
AUR62043312	0.844825	2.11582	0.00761392	0.250521
AUR62032805	0.957757	1.48108	0.0076369	0.250962
AUR62042367	0.580922	3.19292	0.00763852	0.250962
AUR62032803	3.08875	-0.199162	0.00766246	0.251468
AUR62044335	-4.22295	-0.418372	0.00766517	0.251468
AUR62014950	0.906181	1.81003	0.00767619	0.251645
AUR62016295	-1.39175	0.673012	0.0076915	0.251942
AUR62043702	-2.00216	0.491847	0.00769649	0.251942
AUR62028371	2.92565	-0.255186	0.00772286	0.252621
AUR62016638	-0.660418	2.77595	0.00774269	0.253084
AUR62005174	0.884941	2.20363	0.00775998	0.25329
AUR62040846	-1.01868	1.36924	0.00776031	0.25329
AUR62023520	-0.824161	1.93391	0.00777539	0.253461
AUR62022043	1.82506	0.260755	0.00777685	0.253461
AUR62019549	-4.08884	-0.472787	0.00782435	0.254084
AUR62039249	-4.08879	-0.474549	0.00782435	0.254084
AUR62030080	-4.08876	-0.475151	0.00782435	0.254084
AUR62003653	4.08616	-0.474408	0.00782435	0.254084
AUR62032718	4.08612	-0.475486	0.00782435	0.254084
AUR62006309	0.499979	4.80171	0.00783152	0.254133
AUR62021966	0.90295	1.77431	0.00783966	0.254213
AUR62005375	4.08632	-0.473423	0.0078573	0.2546
AUR62023436	0.874512	3.75546	0.00789817	0.255636
AUR62021002	-1.6087	0.560116	0.00790068	0.255636
AUR62040617	-0.365667	4.80069	0.0079155	0.255931
AUR62032993	0.699479	2.63669	0.00798537	0.257636
AUR62043543	-1.28964	0.795462	0.00798551	0.257636
AUR62001177	-1.28956	0.800892	0.00798551	0.257636
AUR62012347	0.660861	3.86403	0.00800244	0.257867
AUR62027793	0.761702	2.77952	0.00800417	0.257867
AUR62003342	0.417508	4.72459	0.00807452	0.259946
AUR62020529	1.07549	1.3476	0.00808556	0.259962
AUR62039186	-0.749146	2.37025	0.00808661	0.259962
AUR62021379	0.851778	1.70954	0.0080937	0.259968
AUR62007621	0.895877	2.34453	0.00810078	0.259968
AUR62020770	-0.360581	5.54765	0.00810729	0.259968
AUR62009163	-1.39267	0.666714	0.00811003	0.259968
AUR62022078	-1.28981	0.804376	0.00814255	0.260824
AUR62030160	1.58229	0.431345	0.00817864	0.261792
AUR62012880	0.918472	2.86121	0.00827526	0.264696
AUR62019077	1.91336	0.301164	0.00832452	0.265992
AUR62036125	0.869814	2.02856	0.00833271	0.265992
AUR62008216	-0.783362	2.15895	0.00834318	0.265992
AUR62020144	-0.872228	1.64506	0.00834335	0.265992
AUR62002690	-0.715506	2.84019	0.00834549	0.265992
AUR62014494	2.03925	0.185889	0.00835872	0.266225
AUR62007492	0.724075	4.47524	0.00837004	0.266396
AUR62003955	1.5788	0.551495	0.00841771	0.267723
AUR62001579	0.682255	2.99429	0.00842862	0.267879
AUR62003905	2.1408	0.0272939	0.00846405	0.268815
AUR62029721	-0.488678	4.90396	0.00851458	0.270228
AUR62039867	0.419948	4.368	0.00854594	0.270848
AUR62008223	1.19011	1.0514	0.00855022	0.270848
AUR62038206	0.949149	1.87302	0.00855226	0.270848
AUR62000781	0.983931	1.62769	0.0085727	0.271154
AUR62003917	1.1048	1.00176	0.00857404	0.271154
AUR62035960	0.725318	4.20656	0.00858399	0.271277
AUR62012129	-0.487462	7.94724	0.0086084	0.271749
AUR62002099	-0.639429	3.37632	0.00861105	0.271749
AUR62039818	0.808368	2.09846	0.00867658	0.273197
AUR62001405	0.82637	1.87447	0.00867773	0.273197
AUR62019165	0.641023	2.71801	0.00867811	0.273197
AUR62018371	1.22152	2.86407	0.00868553	0.273197
AUR62005603	-1.83153	0.263787	0.00868744	0.273197
AUR62040164	-1.21077	0.920857	0.00869374	0.273203
AUR62032096	-2.1027	0.222474	0.00871208	0.273587
AUR62006996	-1.17354	1.17551	0.00871819	0.273588
AUR62033977	-0.535821	3.64298	0.00876041	0.27472
AUR62008824	0.480087	3.72799	0.00882234	0.276468
AUR62001749	-1.7887	0.646645	0.0088441	0.276842
AUR62044561	1.06193	1.45177	0.00884746	0.276842
AUR62042921	-0.890574	1.68542	0.00885281	0.276842
AUR62043524	1.29658	1.3617	0.0088713	0.277194
AUR62000222	-0.434872	4.29254	0.00887646	0.277194
AUR62016088	0.679639	2.49338	0.00889868	0.277531
AUR62024461	0.642918	3.02021	0.00889963	0.277531
AUR62023842	-1.64481	2.08271	0.00893048	0.278299
AUR62015639	0.748384	2.27017	0.00897144	0.279381
AUR62032505	0.695548	2.67306	0.0090045	0.28017
AUR62003347	-1.48614	0.617746	0.00900928	0.28017
AUR62006956	2.43398	-0.101835	0.00902814	0.280561
AUR62011042	-0.69102	3.1234	0.0090423	0.28063
AUR62005331	1.074	1.40599	0.00904286	0.28063
AUR62030284	-0.419383	4.24362	0.00905258	0.280737
AUR62007314	-0.843553	1.849	0.00906944	0.281065
AUR62002823	-0.717359	2.22553	0.00907818	0.281141
AUR62009211	-1.42725	0.586864	0.00910331	0.281387
AUR62027326	-1.28297	0.609214	0.00910331	0.281387
AUR62032421	0.888681	1.65328	0.00911528	0.281387
AUR62017778	-0.502111	4.39312	0.00911657	0.281387
AUR62031970	-1.54927	0.642354	0.00911754	0.281387
AUR62029292	-1.39473	0.672852	0.00915137	0.282199
AUR62025160	1.15454	1.03249	0.00915646	0.282199
AUR62031037	0.984774	1.48867	0.00916767	0.282228
AUR62039895	0.785358	2.24937	0.00917567	0.282228
AUR62009184	1.16271	1.3955	0.00917629	0.282228
AUR62004002	-0.535931	4.12092	0.00919462	0.282597
AUR62022076	0.552043	3.35813	0.0092037	0.282682
AUR62039501	0.720009	3.16003	0.00926653	0.284417
AUR62020860	-0.501663	4.05654	0.00927633	0.284523
AUR62018809	-0.892278	1.92657	0.00931962	0.285655
AUR62027798	0.634816	3.41666	0.00935872	0.286657
AUR62011684	-1.42486	0.847242	0.00938903	0.286767
AUR62004113	0.586205	2.8683	0.0093987	0.286767
AUR62006028	-1.65978	0.332659	0.00940369	0.286767
AUR62036042	-1.65963	0.332031	0.00940369	0.286767
AUR62013960	-1.65961	0.331462	0.00940369	0.286767
AUR62022931	1.65433	0.329975	0.00940369	0.286767
AUR62005817	0.792925	2.11674	0.00940713	0.286767
AUR62022292	-1.57626	0.557206	0.00945679	0.288085
AUR62027309	-1.15706	0.964881	0.00949225	0.288968
AUR62000370	-0.875315	1.71913	0.00951113	0.289169
AUR62031078	0.56724	3.07164	0.00951337	0.289169
AUR62034980	1.16607	1.10951	0.0095182	0.289169
AUR62032575	0.912751	2.1699	0.00956591	0.290421
AUR62030018	1.96023	0.146878	0.00961159	0.291418
AUR62004810	-1.16392	0.956115	0.00961569	0.291418
AUR62004816	-0.98521	1.44881	0.00961902	0.291418
AUR62006706	1.91662	0.766471	0.00962519	0.291418
AUR62038203	0.689328	2.70963	0.00963789	0.291418
AUR62003861	-1.22515	0.848523	0.0096443	0.291418
AUR62040831	-1.22509	0.846555	0.0096443	0.291418
AUR62024444	0.585244	3.12165	0.00966941	0.29198
AUR62004194	0.489368	3.75771	0.00968254	0.291985
AUR62007851	-0.503571	4.07001	0.00968264	0.291985
AUR62009132	-0.789369	2.0652	0.00969808	0.292064
AUR62036044	1.01459	1.64557	0.00969829	0.292064
AUR62011107	-1.73611	1.26921	0.0097143	0.292277
AUR62030247	-1.09709	1.12536	0.00972332	0.292277
AUR62023599	-1.72617	0.366231	0.00973028	0.292277
AUR62018946	0.869588	2.53553	0.00973147	0.292277
AUR62034507	1.01521	1.31776	0.00975534	0.292611
AUR62043570	-0.795019	2.22678	0.00975565	0.292611
AUR62024235	0.699456	2.81083	0.0097859	0.293322
AUR62011380	-2.183	0.260528	0.00982215	0.294211
AUR62020031	0.86564	2.34848	0.00985205	0.29491
AUR62014366	0.467799	3.69211	0.00989193	0.295906
AUR62004739	1.79308	0.401057	0.0099043	0.296002
AUR62039918	-0.763934	2.87331	0.00990836	0.296002
AUR62039279	-0.760635	2.18082	0.00991548	0.296017
AUR62033645	-0.52114	3.85267	0.00995673	0.29705
AUR62003469	1.01475	1.20993	0.00997394	0.297366
AUR62009318	0.723821	3.37649	0.00999201	0.297706
AUR62022731	1.30738	0.719039	0.0100048	0.29789
AUR62014405	-1.06271	1.53664	0.0100475	0.298963
AUR62001820	-0.692917	2.9588	0.010058	0.299074
AUR62007532	0.75656	2.27064	0.010082	0.299589
AUR62039758	0.867061	2.52719	0.0100945	0.299735
AUR62013473	-0.589094	4.35	0.0101003	0.299735
AUR62008736	0.903797	1.94943	0.0101108	0.299775
AUR62024951	0.770505	2.0432	0.010115	0.299775
AUR62039762	-0.686142	2.55957	0.0101327	0.3001
AUR62006969	-0.709402	2.26794	0.0101418	0.300173
AUR62040470	-0.580674	3.3822	0.0101632	0.300607
AUR62015629	1.93712	0.330395	0.0101707	0.300629
AUR62006783	0.999993	1.76433	0.0101897	0.300993
AUR62008991	-0.530034	6.95115	0.0102461	0.302458
AUR62029364	0.80764	2.01839	0.0102929	0.303639
AUR62013788	-0.668788	2.75899	0.0102997	0.303641
AUR62016803	-0.845806	1.8534	0.010308	0.303686
AUR62033395	0.873495	1.79359	0.0103702	0.305317
AUR62015946	-4.0964	-0.473256	0.0103887	0.305661
AUR62009475	0.52986	5.05985	0.0104102	0.305895
AUR62001847	0.619328	3.11622	0.0104103	0.305895
AUR62043801	1.2343	1.08756	0.0104585	0.307111
AUR62033415	0.964533	2.00342	0.0104701	0.307248
AUR62022413	-0.910366	1.53828	0.0104851	0.307489
AUR62037929	-1.21542	0.982299	0.010508	0.307956
AUR62034775	1.13871	1.33618	0.0105225	0.308181
AUR62037161	1.0158	1.31788	0.0105343	0.308324
AUR62043431	4.0776	-0.476227	0.0105483	0.308372
AUR62000281	1.59498	0.796563	0.0105601	0.308372
AUR62024579	1.57781	0.647003	0.0105682	0.308372
AUR62037424	-1.06002	1.11356	0.0105704	0.308372
AUR62010721	-0.984312	1.13011	0.0105704	0.308372
AUR62024829	-0.876736	1.43175	0.0106148	0.309371
AUR62016021	-0.864356	2.10044	0.0106184	0.309371
AUR62043823	-1.05702	1.23113	0.0106618	0.310239
AUR62009756	0.430903	4.78476	0.0106641	0.310239
AUR62016556	-1.75268	0.226485	0.010669	0.310239
AUR62000006	-1.15196	1.03018	0.0106811	0.310388
AUR62008196	-0.881075	1.47731	0.0106887	0.31041
AUR62034070	-0.780784	2.12229	0.0107042	0.310646
AUR62028981	0.90585	2.13713	0.0107107	0.310646
AUR62003483	0.688593	3.45767	0.0107247	0.31085
AUR62009906	-1.46988	0.497161	0.010738	0.311034
AUR62001137	-0.815591	2.32534	0.010767	0.311481
AUR62000948	-0.708177	2.53167	0.0107673	0.311481
AUR62016764	1.88609	0.29354	0.0107908	0.311958
AUR62031443	0.470475	4.39136	0.0108291	0.312862
AUR62010160	0.748905	2.14523	0.0108386	0.312936
AUR62014899	0.692544	2.47822	0.0108617	0.313401
AUR62040306	-1.06051	1.11383	0.0109336	0.315125
AUR62018507	-2.02502	0.185733	0.0109393	0.315125
AUR62015421	0.778772	2.02813	0.0109426	0.315125
AUR62016593	-0.926696	1.67356	0.0109871	0.316204
AUR62015447	-4.24097	-0.416183	0.0109967	0.31624
AUR62017027	0.960448	1.96192	0.0110025	0.31624
AUR62001776	-0.979918	1.58892	0.0110122	0.316316
AUR62031639	-0.753119	2.7072	0.0110655	0.317644
AUR62004434	0.950298	1.52263	0.01119	0.321013
AUR62030489	0.67986	2.69307	0.0112169	0.321578
AUR62018837	-0.628844	3.10339	0.0112382	0.321983
AUR62008724	0.887163	1.78895	0.0113005	0.323482
AUR62024076	-1.26128	0.690742	0.011305	0.323482
AUR62009221	0.848762	1.84506	0.011337	0.324192
AUR62036788	-1.0752	1.34466	0.0113627	0.324719
AUR62030969	-0.784905	2.03118	0.0113948	0.325011
AUR62026366	0.536186	3.3669	0.0113966	0.325011
AUR62003713	-0.932825	1.72898	0.0114025	0.325011
AUR62009179	-1.3382	0.63962	0.0114093	0.325011
AUR62000085	1.33288	0.640826	0.0114093	0.325011
AUR62044372	0.774884	2.10887	0.0114375	0.325609
AUR62022460	-1.16711	0.894463	0.0114523	0.325615
AUR62031993	1.16155	0.894751	0.0114523	0.325615
AUR62014882	0.724561	2.71302	0.0114941	0.326597
AUR62016679	-1.86235	0.577568	0.0115356	0.327569
AUR62036675	-0.804595	2.13486	0.0115522	0.327832
AUR62008353	0.439387	4.34161	0.0115808	0.328436
AUR62001008	-1.05854	1.11082	0.0115886	0.328448
AUR62027886	-1.24149	0.772667	0.0115982	0.328448
AUR62035212	-0.876982	2.75617	0.0116102	0.328448
AUR62000808	0.798295	1.94425	0.011615	0.328448
AUR62029800	0.770663	2.04516	0.0116179	0.328448
AUR62004756	0.609957	2.69294	0.0116419	0.32892
AUR62026355	0.476347	4.58943	0.0116771	0.329078
AUR62006525	0.704223	2.3565	0.0116915	0.329078
AUR62011026	0.402218	4.33085	0.011697	0.329078
AUR62019612	-0.986277	1.34483	0.0117139	0.329078
AUR62017250	0.592242	2.84195	0.0117248	0.329078
AUR62008547	-1.34707	0.827114	0.0117292	0.329078
AUR62042955	-2.8097	-0.30416	0.011742	0.329078
AUR62030300	-2.80963	-0.304972	0.011742	0.329078
AUR62027138	-2.80962	-0.306374	0.011742	0.329078
AUR62031741	-2.80959	-0.304775	0.011742	0.329078
AUR62037540	2.80506	-0.306914	0.011742	0.329078
AUR62027914	2.80503	-0.306769	0.011742	0.329078
AUR62019560	-1.09349	1.4696	0.0117431	0.329078
AUR62030611	-0.858057	1.71591	0.0117564	0.329246
AUR62031250	-0.740348	2.13543	0.0118103	0.330547
AUR62038692	-0.847992	2.37654	0.0118382	0.330755
AUR62009171	0.902308	1.49436	0.0118462	0.330755
AUR62002433	-1.87717	0.112723	0.011862	0.330755
AUR62039273	-1.87713	0.112514	0.011862	0.330755
AUR62002833	1.87196	0.110394	0.011862	0.330755
AUR62014682	1.87191	0.112627	0.011862	0.330755
AUR62030205	0.896731	1.57026	0.0118826	0.331122
AUR62010219	-0.626184	2.985	0.0119767	0.333538
AUR62044620	4.0635	-0.477537	0.0120113	0.334294
AUR62010147	1.0134	1.31378	0.0120241	0.334442
AUR62030208	-0.757274	1.76255	0.01206	0.335035
AUR62022966	1.01562	1.15052	0.0120604	0.335035
AUR62009866	-1.81419	0.260436	0.0121472	0.337236
AUR62009433	0.72979	2.31047	0.0121595	0.33737
AUR62026619	0.594303	3.25142	0.0121729	0.337533
AUR62036471	0.418869	4.82122	0.0121838	0.337626
AUR62033106	-0.438747	4.21643	0.0121969	0.33778
AUR62009078	-1.21373	1.32877	0.0122436	0.338291
AUR62001406	3.03741	-0.205882	0.0122471	0.338291
AUR62029939	0.529965	3.42377	0.0122498	0.338291
AUR62020563	-1.07145	0.912489	0.0122524	0.338291
AUR62018621	0.794019	1.95307	0.0122569	0.338291
AUR62007350	-2.5466	-0.0554068	0.0122607	0.338291
AUR62037764	0.81324	1.98905	0.0122706	0.338356
AUR62033399	-0.681142	2.39227	0.0122842	0.338523
AUR62026323	-0.879378	1.48443	0.0123076	0.338959
AUR62039771	-1.56303	2.94198	0.0123285	0.339264
AUR62014462	1.48647	2.03538	0.0123338	0.339264
AUR62040177	0.793287	1.9405	0.0123417	0.339271
AUR62012840	-0.790687	4.67274	0.0123676	0.339775
AUR62004293	1.02948	1.46061	0.0123999	0.340452
AUR62003885	-1.21003	0.912413	0.0124109	0.340495
AUR62027158	-1.84026	0.266199	0.012422	0.340495
AUR62016431	-1.14902	1.15919	0.0124242	0.340495
AUR62021095	0.46573	3.83319	0.012437	0.340637
AUR62031629	-0.98845	1.39613	0.0124652	0.3412
AUR62021249	1.38477	0.662406	0.0125025	0.341877
AUR62035950	-0.351026	6.00283	0.0125069	0.341877
AUR62041398	-0.708079	2.49659	0.0125128	0.341877
AUR62010637	-0.822908	2.29879	0.0125241	0.341976
AUR62012321	-0.662853	2.61699	0.0125975	0.343174
AUR62032698	-1.52218	0.401298	0.0126063	0.343174
AUR62020101	-1.52214	0.39967	0.0126063	0.343174
AUR62039995	-1.52205	0.399217	0.0126063	0.343174
AUR62023293	-1.52201	0.397637	0.0126063	0.343174
AUR62036281	-0.615813	3.06339	0.0126403	0.343523
AUR62015649	1.75161	0.229879	0.0126437	0.343523
AUR62042284	0.974856	4.58782	0.0126491	0.343523
AUR62030089	-1.0274	1.21437	0.0126609	0.343523
AUR62019888	0.801626	2.04302	0.0126626	0.343523
AUR62025899	1.10836	1.00168	0.0126651	0.343523
AUR62039931	-0.944709	1.72294	0.0127035	0.344356
AUR62006270	-0.460998	3.87274	0.0127586	0.345398
AUR62040045	2.04807	-0.0145252	0.0127652	0.345398
AUR62010842	2.04805	-0.0163387	0.0127652	0.345398
AUR62015046	-1.00702	3.05386	0.0127728	0.345398
AUR62031968	-1.06315	1.04748	0.0127865	0.34556
AUR62023464	-0.566989	4.27007	0.0128338	0.346397
AUR62041817	0.342802	4.79186	0.0128391	0.346397
AUR62011400	0.742895	2.1155	0.0128407	0.346397
AUR62002782	-0.743456	2.52034	0.0128762	0.347147
AUR62037015	-0.939568	1.60619	0.0129042	0.347392
AUR62040038	1.75157	0.228918	0.0129312	0.347392
AUR62034721	1.30732	0.72425	0.0129435	0.347392
AUR62034365	1.59521	0.552708	0.0129516	0.347392
AUR62017383	-2.32451	-0.152424	0.012972	0.347392
AUR62011286	-2.3244	-0.149919	0.012972	0.347392
AUR62026321	-2.3244	-0.151542	0.012972	0.347392
AUR62008915	-2.32438	-0.153096	0.012972	0.347392
AUR62013507	2.31947	-0.154353	0.012972	0.347392
AUR62033501	2.31944	-0.153996	0.012972	0.347392
AUR62011953	2.31942	-0.153804	0.012972	0.347392
AUR62003956	1.05834	1.05091	0.0129784	0.347392
AUR62039990	-0.608185	3.62858	0.0129863	0.347394
AUR62031544	-0.856298	1.50971	0.0130032	0.347433
AUR62003263	0.850835	1.51329	0.0130032	0.347433
AUR62041056	0.443131	4.55166	0.0130686	0.348972
AUR62004492	-1.39692	0.674545	0.013082	0.349122
AUR62019642	-0.580632	3.2431	0.0131127	0.349731
AUR62042572	0.763915	1.83151	0.0131981	0.3518
AUR62009574	-0.675429	4.16394	0.01325	0.352972
AUR62041348	-0.857869	2.01989	0.0132882	0.353782
AUR62039659	0.74424	2.11763	0.0133223	0.354441
AUR62035757	0.981794	1.24573	0.0133288	0.354441
AUR62023275	0.648486	2.57232	0.0134448	0.357225
AUR62038467	-1.92259	0.469795	0.0134573	0.357225
AUR62022593	0.794934	1.78156	0.0134575	0.357225
AUR62028124	0.924043	1.55606	0.0134899	0.357873
AUR62011839	0.75007	2.03736	0.0135118	0.358243
AUR62006331	1.10125	3.45684	0.0135756	0.35938
AUR62018558	-0.555487	3.09785	0.0136057	0.35938
AUR62016550	-1.36947	0.556022	0.0136128	0.35938
AUR62030661	-1.36944	0.554901	0.0136128	0.35938
AUR62004115	1.36412	0.555769	0.0136128	0.35938
AUR62023484	1.36407	0.553507	0.0136128	0.35938
AUR62042288	0.593915	3.01181	0.0136137	0.35938
AUR62003149	-0.874711	1.75381	0.0136189	0.35938
AUR62040393	0.787533	2.39949	0.0136567	0.360058
AUR62022094	-0.816997	1.72379	0.0136607	0.360058
AUR62024283	-0.365478	4.91275	0.0137009	0.360907
AUR62011301	0.681315	2.55961	0.0137491	0.361963
AUR62043662	0.740104	2.85841	0.0137918	0.362875
AUR62030142	0.602451	2.82866	0.0138061	0.363035
AUR62019106	-1.24325	1.20514	0.0138506	0.363992
AUR62025218	-1.65028	0.333027	0.0138637	0.364018
AUR62035182	-1.10426	1.36949	0.0138678	0.364018
AUR62006918	0.656534	2.6667	0.0139373	0.365627
AUR62039373	0.562414	2.91718	0.0139462	0.365646
AUR62006356	-0.952433	1.28118	0.0139674	0.365988
AUR62042645	-0.982707	1.30283	0.0139811	0.366133
AUR62031033	1.2853	0.957514	0.0140139	0.366777
AUR62027557	0.510219	3.68338	0.0140317	0.36703
AUR62006382	-0.754562	3.40002	0.0140509	0.367317
AUR62034307	0.790063	1.87789	0.0140757	0.36775
AUR62020075	-4.08162	-0.475284	0.0140965	0.367819
AUR62032052	0.91844	1.31502	0.0141058	0.367819
AUR62018395	-0.898206	2.04008	0.0141074	0.367819
AUR62032095	-0.728251	2.47721	0.0141112	0.367819
AUR62016049	-1.5821	0.429223	0.0141283	0.36805
AUR62001582	0.643354	2.53005	0.0141506	0.368334
AUR62024921	-0.655171	2.89984	0.0141556	0.368334
AUR62012533	0.591586	2.65021	0.0141668	0.368411
AUR62011942	-0.690502	3.31659	0.0141919	0.368628
AUR62024691	0.683314	2.4574	0.0141944	0.368628
AUR62001587	0.976221	1.30058	0.0142056	0.368628
AUR62017375	-0.808381	2.42153	0.0142081	0.368628
AUR62040536	0.603776	2.91815	0.0142663	0.369923
AUR62018830	0.711839	2.52013	0.0143035	0.370674
AUR62027867	-1.76302	0.225978	0.0143205	0.370899
AUR62042458	0.69652	2.53826	0.0143685	0.371823
AUR62014298	-1.58211	0.859869	0.0143762	0.371823
AUR62008388	-1.00897	1.597	0.014381	0.371823
AUR62009210	-0.490163	3.76416	0.0144253	0.372752
AUR62044542	1.01006	1.64869	0.0144589	0.373328
AUR62012990	0.638863	2.6039	0.0144643	0.373328
AUR62036877	0.774817	2.07873	0.0145211	0.374485
AUR62025196	1.23207	1.15124	0.014531	0.374485
AUR62018487	-0.873481	2.05491	0.0145358	0.374485
AUR62000131	0.477174	4.87569	0.0145425	0.374485
AUR62023974	-0.777354	1.72978	0.0145557	0.374609
AUR62017836	-0.572806	3.72902	0.0145677	0.374702
AUR62013085	-0.324321	5.83629	0.0145799	0.374801
AUR62012953	-0.777153	2.17277	0.0146076	0.375297
AUR62003159	-1.58766	0.300722	0.0146985	0.376769
AUR62013398	-1.58762	0.296732	0.0146985	0.376769
AUR62033888	-1.58758	0.298362	0.0146985	0.376769
AUR62032626	-1.58756	0.299569	0.0146985	0.376769
AUR62022895	-0.50569	4.14569	0.0147172	0.377033
AUR62042789	1.02271	1.0868	0.0147258	0.377036
AUR62033909	-1.06424	1.11648	0.0147498	0.377241
AUR62008302	-1.58202	0.431973	0.0147507	0.377241
AUR62042487	-1.08349	1.46368	0.0147905	0.377846
AUR62014916	-1.04635	2.61347	0.0147912	0.377846
AUR62007152	-0.642099	3.49277	0.0148237	0.37846
AUR62005565	-1.28114	2.27845	0.0148448	0.378784
AUR62005169	-0.512957	3.37408	0.0148553	0.378836
AUR62031887	-4.08205	-0.475143	0.0148684	0.378953
AUR62018399	1.23915	0.77436	0.01495	0.380573
AUR62011978	0.957986	1.33195	0.0149533	0.380573
AUR62042589	-0.589556	4.91417	0.0149574	0.380573
AUR62018760	0.680009	2.30012	0.0150047	0.381559
AUR62021341	0.496472	3.33432	0.0150159	0.381627
AUR62016142	-1.11828	1.07589	0.0150903	0.3833
AUR62021547	-0.723481	2.23253	0.0151044	0.383441
AUR62019378	-1.23934	3.77187	0.0151195	0.383607
AUR62040671	-0.81728	1.8317	0.0151624	0.384478
AUR62002438	-0.789894	2.38771	0.0151767	0.384622
AUR62010008	0.679216	2.02669	0.0151941	0.384845
AUR62014815	-0.790391	1.71362	0.0152124	0.384985
AUR62023399	-0.95895	1.38224	0.0152168	0.384985
AUR62033618	-1.73871	0.370844	0.0152351	0.38523
AUR62027236	1.48045	0.798629	0.0152666	0.38581
AUR62031940	-1.75418	0.531542	0.0152961	0.386337
AUR62019981	-0.722024	3.02724	0.0153285	0.386902
AUR62002209	-1.01853	1.21148	0.0153358	0.386902
AUR62010188	1.1415	1.09286	0.0153836	0.387732
AUR62007367	0.829982	1.53432	0.0153919	0.387732
AUR62024558	0.80936	1.88619	0.0153947	0.387732
AUR62004506	-0.694086	2.29647	0.0154095	0.387873
AUR62036074	-0.66288	2.6988	0.0154198	0.387873
AUR62018533	-0.711534	3.88395	0.0154304	0.387873
AUR62012939	1.74002	0.223906	0.0154349	0.387873
AUR62032275	-0.600162	3.48056	0.0154826	0.388307
AUR62043225	0.908305	1.62061	0.0154836	0.388307
AUR62022124	1.00563	1.39459	0.0154867	0.388307
AUR62001341	0.55107	3.25792	0.0154869	0.388307
AUR62030083	-1.06129	1.04929	0.015543	0.389287
AUR62005847	-0.917254	1.76144	0.0155616	0.389287
AUR62033610	4.09353	-0.474217	0.0155742	0.389287
AUR62034219	-0.578407	3.12574	0.0155906	0.389287
AUR62021097	0.65842	2.4196	0.0156128	0.389287
AUR62039335	1.46764	0.492798	0.0156219	0.389287
AUR62002944	-3.90822	-0.535322	0.0156428	0.389287
AUR62020719	-3.90822	-0.535493	0.0156428	0.389287
AUR62024158	-3.9082	-0.535926	0.0156428	0.389287
AUR62031658	-3.90815	-0.537557	0.0156428	0.389287
AUR62008458	3.9056	-0.535824	0.0156428	0.389287
AUR62015909	3.90558	-0.536344	0.0156428	0.389287
AUR62002016	3.90556	-0.536864	0.0156428	0.389287
AUR62009891	1.5272	0.263246	0.0156476	0.389287
AUR62042299	0.59608	2.67742	0.0156646	0.389494
AUR62032560	-4.111	-0.47278	0.0156809	0.389682
AUR62009399	0.825904	2.13228	0.0157101	0.39019
AUR62007673	1.4657	0.497713	0.0157295	0.390455
AUR62021999	1.58186	0.296108	0.015759	0.390973
AUR62040246	0.712559	2.09691	0.0157699	0.391025
AUR62010608	0.739015	2.52498	0.0158125	0.391865
AUR62039269	2.4467	-0.102384	0.015823	0.391907
AUR62003060	1.65085	0.32937	0.0158776	0.393042
AUR62005886	0.731967	3.82653	0.015888	0.393084
AUR62021839	-0.720046	2.36264	0.0159799	0.395074
AUR62027394	-1.973	0.147501	0.0159861	0.395074
AUR62015630	0.92374	1.66153	0.0160925	0.397484
AUR62009735	0.391766	6.18189	0.0161235	0.398031
AUR62002638	0.501145	3.31109	0.0161472	0.398322
AUR62011028	-0.470808	3.58689	0.0161648	0.398322
AUR62034785	-3.90764	-0.53653	0.0161932	0.398322
AUR62023352	-1.40712	0.461465	0.0162093	0.398322
AUR62031444	-1.40707	0.466469	0.0162093	0.398322
AUR62032836	-1.40699	0.466845	0.0162093	0.398322
AUR62019101	1.40162	0.46409	0.0162093	0.398322
AUR62033521	1.16154	0.891179	0.016222	0.398322
AUR62025075	-1.12197	0.87414	0.016222	0.398322
AUR62024427	-0.45956	4.36111	0.0162309	0.398322
AUR62039947	-0.978162	1.43924	0.0162332	0.398322
AUR62004240	1.86997	0.10926	0.0162514	0.398369
AUR62013340	-0.878388	1.43081	0.0162529	0.398369
AUR62003351	0.912693	1.49926	0.0162731	0.398647
AUR62041543	-1.09779	1.13763	0.0162876	0.398658
AUR62023303	-0.682649	2.20591	0.0162914	0.398658
AUR62024673	-1.32506	1.0678	0.0163071	0.398684
AUR62036116	-0.723143	1.87382	0.0163103	0.398684
AUR62034459	-0.818234	1.89897	0.016361	0.399706
AUR62025872	-0.765933	1.9466	0.0164243	0.400964
AUR62034233	-0.622274	3.89511	0.0164304	0.400964
AUR62001121	0.72278	2.18711	0.016487	0.401866
AUR62024016	-0.799024	1.78291	0.0165031	0.401866
AUR62002230	1.56748	0.748608	0.016506	0.401866
AUR62007535	1.01545	1.14506	0.0165122	0.401866
AUR62008346	-0.984024	1.12986	0.0165122	0.401866
AUR62008766	0.68283	2.57637	0.016587	0.403323
AUR62000903	-0.805092	1.95049	0.0165901	0.403323
AUR62023838	-4.3081	-0.412431	0.0166458	0.404458
AUR62036372	0.414191	4.36897	0.0166736	0.404792
AUR62000754	0.825841	1.92818	0.0167	0.404792
AUR62009832	1.18638	0.745347	0.0167048	0.404792
AUR62012919	1.18635	0.748084	0.0167048	0.404792
AUR62031799	-1.08083	0.769978	0.0167048	0.404792
AUR62002129	-1.33822	0.637098	0.0167753	0.405623
AUR62012838	-1.2829	0.615589	0.0167753	0.405623
AUR62007393	-1.28284	0.611383	0.0167753	0.405623
AUR62005718	-1.2828	0.614647	0.0167753	0.405623
AUR62004644	-0.782999	2.29617	0.0168472	0.407143
AUR62026288	-4.35988	-0.360692	0.0168811	0.40774
AUR62000834	-1.67258	0.190105	0.0169642	0.408596
AUR62022606	-1.67252	0.187351	0.0169642	0.408596
AUR62031309	-1.67251	0.1883	0.0169642	0.408596
AUR62008318	1.66725	0.188618	0.0169642	0.408596
AUR62040089	-1.52633	0.405363	0.0169698	0.408596
AUR62042156	-0.401074	4.27679	0.0169712	0.408596
AUR62026167	2.41741	-0.107102	0.0170215	0.409587
AUR62013560	-1.80506	0.79613	0.0170631	0.410367
AUR62011677	1.16803	1.09851	0.0171382	0.411711
AUR62038696	-0.839142	2.00844	0.0171398	0.411711
AUR62029281	0.484349	4.94677	0.0171466	0.411711
AUR62010042	0.890109	1.34883	0.0172043	0.412736
AUR62030180	-0.974231	1.49605	0.0172077	0.412736
AUR62028196	1.00157	1.35926	0.0172537	0.413619
AUR62008962	0.788426	1.59958	0.0172748	0.413903
AUR62001977	0.897792	1.53348	0.0173096	0.414515
AUR62012132	-1.09004	1.16738	0.017326	0.414652
AUR62038917	-2.45339	0.15524	0.0173339	0.414652
AUR62038880	0.5938	2.74394	0.0173541	0.414914
AUR62014304	-0.904522	1.49027	0.0173802	0.415317
AUR62011829	-0.76675	2.18535	0.0174402	0.416529
AUR62039192	-0.774792	2.18305	0.0174828	0.417105
AUR62029098	-3.91228	-0.534718	0.017483	0.417105
AUR62033958	1.17155	1.17728	0.0175189	0.417738
AUR62032061	-1.03943	1.63333	0.0175356	0.417915
AUR62027480	-0.685786	2.51406	0.0175627	0.418339
AUR62006306	-0.800255	1.81837	0.0176266	0.419637
AUR62002715	-1.06185	1.177	0.017686	0.420657
AUR62019336	1.01782	1.02665	0.0176906	0.420657
AUR62008738	-1.02492	1.09303	0.0176976	0.420657
AUR62014862	0.92445	1.67424	0.017738	0.421393
AUR62026735	0.562605	2.74995	0.0177683	0.421888
AUR62024226	1.41976	0.579462	0.0177804	0.421952
AUR62033831	-0.683638	2.02552	0.0178228	0.422575
AUR62009599	-0.451631	3.6532	0.0178338	0.422575
AUR62020421	1.3499	0.933942	0.017835	0.422575
AUR62030384	0.689538	2.00811	0.0178614	0.422639
AUR62008349	0.552906	3.11619	0.017865	0.422639
AUR62002758	-1.38231	0.670903	0.017866	0.422639
AUR62000697	0.983915	1.37618	0.0178794	0.422734
AUR62011980	-0.955488	1.16772	0.0178998	0.422846
AUR62019327	-1.40537	0.462957	0.0179047	0.422846
AUR62003928	1.01785	1.03261	0.0179191	0.422846
AUR62011047	-0.668157	2.29447	0.0179219	0.422846
AUR62013219	-1.19599	0.822104	0.0179712	0.423785
AUR62000037	-0.909731	1.53567	0.017984	0.423864
AUR62030780	-0.990432	1.24959	0.0180557	0.425331
AUR62028741	2.41845	-0.106752	0.0180929	0.42589
AUR62007745	-1.58267	0.300334	0.0181091	0.42589
AUR62018363	-1.24588	0.944337	0.0181159	0.42589
AUR62033785	0.792687	2.11144	0.0181175	0.42589
AUR62010414	-0.643961	2.42903	0.0181612	0.426693
AUR62040450	-0.677318	2.72131	0.018174	0.426771
AUR62004023	-1.14417	1.08465	0.0181956	0.426844
AUR62035824	4.18844	-0.420206	0.0182099	0.426844
AUR62003700	0.712586	2.17246	0.0182222	0.426844
AUR62009868	0.859223	1.62891	0.0182283	0.426844
AUR62029917	0.747999	1.86249	0.0182284	0.426844
AUR62018858	-2.33486	-0.151241	0.0182344	0.426844
AUR62017008	0.850638	1.50855	0.0182445	0.426858
AUR62012921	2.27666	0.10355	0.0182615	0.427034
AUR62006524	-1.08128	0.766877	0.0183116	0.427431
AUR62004608	1.40004	0.465197	0.018319	0.427431
AUR62005110	-0.724742	1.99725	0.0183381	0.427431
AUR62007417	-1.0932	1.30304	0.0183505	0.427431
AUR62022318	-1.11977	0.872779	0.0183508	0.427431
AUR62011737	-0.651171	2.30998	0.0183711	0.427431
AUR62041443	0.70657	2.37137	0.0183826	0.427431
AUR62012630	2.8317	0.0361411	0.0183828	0.427431
AUR62007123	0.634952	2.51074	0.0183843	0.427431
AUR62037901	-1.68832	0.326284	0.0183892	0.427431
AUR62023367	-1.09945	1.07571	0.018392	0.427431
AUR62013948	0.408565	4.22045	0.0184045	0.427431
AUR62037020	-1.19313	0.751239	0.0184117	0.427431
AUR62025863	-0.709053	1.89606	0.0184142	0.427431
AUR62037040	-0.573788	4.02132	0.0184217	0.427431
AUR62025126	-0.612902	3.06239	0.0184495	0.427829
AUR62043313	0.765507	1.933	0.018458	0.427829
AUR62020935	-1.63621	0.467006	0.0184873	0.428288
AUR62022407	-0.880348	1.18578	0.0185218	0.428865
AUR62039724	1.21813	1.06932	0.0185364	0.428981
AUR62021556	0.630969	2.4057	0.0185807	0.429785
AUR62033398	0.352742	4.454	0.0186003	0.429951
AUR62022529	0.795171	4.11775	0.0186071	0.429951
AUR62006763	0.772677	1.80614	0.0186167	0.429951
AUR62016868	0.979442	3.24331	0.0186391	0.430065
AUR62011711	2.49495	-0.0640155	0.0186408	0.430065
AUR62011123	-1.33137	1.28683	0.0186823	0.430683
AUR62034736	-1.40376	0.673547	0.0186869	0.430683
AUR62024989	0.913991	1.55116	0.0187319	0.431499
AUR62025328	0.685525	2.94418	0.0187781	0.432341
AUR62028469	0.496653	3.70106	0.0188048	0.432733
AUR62025585	0.777358	1.83785	0.0188224	0.43285
AUR62036194	1.94136	0.147083	0.0188319	0.43285
AUR62026909	0.413122	4.752	0.0188424	0.43285
AUR62031299	-0.667258	2.52813	0.0188486	0.43285
AUR62015243	-0.684626	2.70544	0.0188775	0.433171
AUR62037212	0.883172	1.52081	0.0188819	0.433171
AUR62014270	1.01566	1.41733	0.0189132	0.433668
AUR62031156	-1.16395	1.62267	0.0189344	0.433931
AUR62042746	-0.871891	1.60479	0.0189586	0.434264
AUR62021187	0.838038	1.70501	0.0189957	0.434891
AUR62002960	0.897997	1.44411	0.0190205	0.434965
AUR62011627	-0.855468	1.80525	0.0190339	0.434965
AUR62019116	-0.265872	6.46491	0.0190375	0.434965
AUR62032372	0.922604	1.36177	0.0190462	0.434965
AUR62009342	1.85901	0.11085	0.0190895	0.434965
AUR62015071	-0.983895	1.13792	0.0191014	0.434965
AUR62031867	-0.751278	1.85151	0.0191159	0.434965
AUR62004956	-0.575616	3.05611	0.0191339	0.434965
AUR62013568	-1.40641	0.462798	0.0191584	0.434965
AUR62009523	0.755179	1.85211	0.01917	0.434965
AUR62011396	0.784081	2.36112	0.0192228	0.434965
AUR62007760	-0.755628	3.66449	0.0192254	0.434965
AUR62010413	-1.45333	0.368706	0.0192434	0.434965
AUR62003867	-1.45329	0.365472	0.0192434	0.434965
AUR62017288	-1.45322	0.368116	0.0192434	0.434965
AUR62026664	1.44798	0.36565	0.0192434	0.434965
AUR62007041	-0.792382	1.75089	0.0192464	0.434965
AUR62043209	-0.73728	1.74789	0.0192472	0.434965
AUR62010669	-0.988776	1.2441	0.0192656	0.434965
AUR62034222	-1.78689	0.0702623	0.0192709	0.434965
AUR62017937	-1.78686	0.0708222	0.0192709	0.434965
AUR62005069	1.78169	0.0712521	0.0192709	0.434965
AUR62034719	1.78167	0.0688422	0.0192709	0.434965
AUR62030319	1.78163	0.0679721	0.0192709	0.434965
AUR62001619	1.78159	0.067538	0.0192709	0.434965
AUR62027562	1.78158	0.0694241	0.0192709	0.434965
AUR62008426	-1.49752	0.108543	0.0192709	0.434965
AUR62021498	-1.49747	0.107101	0.0192709	0.434965
AUR62028098	0.541408	3.20847	0.0193201	0.435856
AUR62042396	-0.884773	1.57803	0.0193429	0.43615
AUR62009345	2.43343	0.118863	0.019387	0.436727
AUR62016591	-0.948528	1.16893	0.019388	0.436727
AUR62010403	-0.709362	1.73726	0.0194726	0.438412
AUR62033734	0.917866	1.3119	0.019486	0.438494
AUR62013439	-1.36458	0.558833	0.0195418	0.439159
AUR62007306	1.52837	0.859138	0.0195426	0.439159
AUR62015725	-1.23346	0.578211	0.019545	0.439159
AUR62005316	-1.19093	0.753551	0.0195553	0.439171
AUR62034675	-1.07136	0.922923	0.0195867	0.439655
AUR62010087	-1.13056	0.800418	0.0196574	0.440932
AUR62042086	0.696707	2.92672	0.0196633	0.440932
AUR62028575	-0.740583	2.24723	0.0196879	0.441264
[truncated: 42,783 more rows]
