# Supplementary material for: Transcriptomic Profiling of Quinoa Reveals Distinct Defense Responses to Exogenous Methyl Jasmonate and Salicylic Acid
Source: Plants (Basel). 2025 Jun 3;14(11):1708. doi: 10.3390/plants14111708 (PMC12157332; doi:10.3390/plants14111708)
Supplement: Supplementary file 1 [file plants-14-01708-s001.zip › Table S7.xlsx]

## Sheet: user_ko_JA
Table S7. Induction or repression of quinoa genes upon JA treatment. Only selected pathways are shown.
KAUST_v1	GO	KEGG JA	Pathway	Gene induction or repression
AUR62008879-RA	K07513	ACAA1	JA Biosynthesis	Induced
AUR62019981-RA	K00232	ACOX3	JA Biosynthesis	Induced
AUR62007112-RA	K00232	ACOX3	JA Biosynthesis	Induced
AUR62008963-RA	K10525	AOC	JA Biosynthesis	Induced
AUR62014540-RA	K10525	AOC	JA Biosynthesis	Induced
AUR62002918-RA	K10525	AOC	JA Biosynthesis	Induced
AUR62033870-RA	K01723	AOS	JA Biosynthesis	Induced
AUR62040103-RA	K01723	AOS	JA Biosynthesis	Induced
AUR62019249-RA	K00454	LOX2	JA Biosynthesis	Induced
AUR62000077-RA	K00454	LOX2	JA Biosynthesis	Induced
AUR62009902-RA	K00454	LOX2	JA Biosynthesis	Induced
AUR62019248-RA	K00454	LOX2	JA Biosynthesis	Induced
AUR62001467-RA	K00454	LOX2	JA Biosynthesis	Induced
AUR62000076-RA	K00454	LOX2	JA Biosynthesis	Induced
AUR62005581-RA	K00454	LOX2	JA Biosynthesis	Induced
AUR62002817-RA	K00454	LOX2	JA Biosynthesis	Induced
AUR62012258-RA		LOX2	JA Biosynthesis	Induced
AUR62010958-RA	K10527	MFP2	JA Biosynthesis	Induced
AUR62021468-RA	K10527	MFP2	JA Biosynthesis	Induced
AUR62013826-RA	K10526	OPCL1	JA Biosynthesis	Induced
AUR62036773-RA	K10526	OPCL1	JA Biosynthesis	Induced
AUR62025200-RA	K05894	OPR	JA Biosynthesis	Induced
AUR62025196-RA	K05894	OPR	JA Biosynthesis	Induced
AUR62034322-RA	K05894	OPR	JA Biosynthesis	Induced
AUR62022374-RA	K05894	OPR	JA Biosynthesis	Induced
AUR62010312-RA	K00083	CAD	Lignin Biosynthesis	Induced
AUR62009739-RA	K00430	Peroxidase	Lignin Biosynthesis	Induced
AUR62039436-RA	K00430	Peroxidase	Lignin Biosynthesis	Induced
AUR62014733-RA	K00430	Peroxidase	Lignin Biosynthesis	Induced
AUR62012343-RA	K00430	Peroxidase	Lignin Biosynthesis	Induced
AUR62004107-RA	K00430	Peroxidase	Lignin Biosynthesis	Induced
AUR62022988-RA	K00430	Peroxidase	Lignin Biosynthesis	Induced
AUR62003984-RA	K00430	Peroxidase	Lignin Biosynthesis	Induced
AUR62004071-RA	K00430	Peroxidase	Lignin Biosynthesis	Induced
AUR62044431-RA	K00430	Peroxidase	Lignin Biosynthesis	Induced
AUR62016915-RA	K00430	Peroxidase	Lignin Biosynthesis	Induced
AUR62028096-RA	K00430	Peroxidase	Lignin Biosynthesis	Induced
AUR62040572-RA	K00430	Peroxidase	Lignin Biosynthesis	Induced
AUR62013354-RA	K00430	Peroxidase	Lignin Biosynthesis	Induced
AUR62028095-RA	K00430	Peroxidase	Lignin Biosynthesis	Induced
AUR62026546-RA	K00430	Peroxidase	Lignin Biosynthesis	Induced
AUR62036209-RA	K00487	CYP73A	Lignin Biosynthesis	Induced
AUR62028011-RA	K00487	CYP73A	Lignin Biosynthesis	Induced
AUR62010245-RA	K00588	CCOMT	Lignin Biosynthesis	Induced
AUR62013225-RA	K00588	CCOMT	Lignin Biosynthesis	Induced
AUR62007375-RA	K01904	4CL	Lignin Biosynthesis	Induced
AUR62040310-RA	K01904	4CL	Lignin Biosynthesis	Induced
AUR62026993-RA	K09753	CCR	Lignin Biosynthesis	Induced
AUR62002494-RA	K09755	CCR	Lignin Biosynthesis	Induced
AUR62039879-RA	K10775	PAL	Lignin Biosynthesis	Induced
AUR62040467-RA	K10775	PAL	Lignin Biosynthesis	Induced
AUR62024422-RA	K13065	HCT	Lignin Biosynthesis	Induced
AUR62022681-RA	K13066	COMT	Lignin Biosynthesis	Induced
AUR62028218-RA	K13066	COMT	Lignin Biosynthesis	Induced
AUR62028086-RA	K13066	COMT	Lignin Biosynthesis	Induced
AUR62005984-RA	K13066	COMT	Lignin Biosynthesis	Induced
AUR62004568-RA	K13066	COMT	Lignin Biosynthesis	Induced
AUR62021178-RA	K13066	COMT	Lignin Biosynthesis	Induced
AUR62015210-RA	K00660	CHS	chalcone synthases	Induced
AUR62037808-RA	K00660	CHS	chalcone synthases	Induced
AUR62008765-RA	K00799	GST	glutathione-S transferase GST	Induced
AUR62033175-RA	K00799	GST	glutathione-S transferase GST	Induced
AUR62037930-RA	K00799	GST	glutathione-S transferase GST	Induced
AUR62020080-RA	K00799	GST	glutathione-S transferase GST	Induced
AUR62001701-RA	K00799	GST	glutathione-S transferase GST	Induced
AUR62033918-RA	K00799	GST	glutathione-S transferase GST	Induced
AUR62026484-RA	K00799	GST	glutathione-S transferase GST	Induced
AUR62031317-RA	K01183	chitinase	chitinases	Induced
AUR62011545-RA	K22588	ASMT	methyl transferases	Induced
AUR62008849-RA	K22588	ASMT	methyl transferases	Induced
AUR62042600-RA	K22588	ASMT	methyl transferases	Induced
AUR62037347-RA	K22588	ASMT	methyl transferases	Induced
AUR62037346-RA	K22588	ASMT	methyl transferases	Induced
AUR62012984-RA	K22588	ASMT	methyl transferases	Induced
AUR62015345-RA	K22588	ASMT	methyl transferases	Induced
AUR62017676-RA	K00660	CHS	chalcone synthases	Repressed
AUR62033177-RA	K00799	GST	glutathione-S transferase GST	Repressed
AUR62036239-RA	K00799	GST	glutathione-S transferase GST	Repressed
AUR62033303-RA	K01183	chitinase	chitinases	Repressed
AUR62021383-RA	K01183	chitinase	chitinases	Repressed
