# Supplementary material for: Transcriptomic Profiling of Quinoa Reveals Distinct Defense Responses to Exogenous Methyl Jasmonate and Salicylic Acid
Source: Plants (Basel). 2025 Jun 3;14(11):1708. doi: 10.3390/plants14111708 (PMC12157332; doi:10.3390/plants14111708)
Supplement: Supplementary file 1 [file plants-14-01708-s001.zip › Table S8.xlsx]

## Sheet: user_ko_SA
Table S8. Induction or repression of quinoa genes upon SA treatment. Only selected pathways are shown.
KAUST_v1	KEGG JA	Pathway	Gene induction or repression
AUR62007584-RA	K00430	Peroxidases	Induced
AUR62028095-RA	K00430	Peroxidases	Induced
AUR62005976-RA	K00430	Peroxidases	Induced
AUR62012343-RA	K00430	Peroxidases	Induced
AUR62040570-RA	K00430	Peroxidases	Induced
AUR62007239-RA	K00430	Peroxidases	Induced
AUR62004107-RA	K00430	Peroxidases	Induced
AUR62019246-RA	K00454	lipoxygenases	induced
AUR62009902-RA	K00454	lipoxygenases	induced
AUR62008609-RA	K00799	glutathione S-transferases	Induced
AUR62020080-RA	K00799	glutathione S-transferases	Induced
AUR62033162-RA	K00799	glutathione S-transferases	Induced
AUR62001701-RA	K00799	glutathione S-transferases	Induced
AUR62035028-RA	K00799	glutathione S-transferases	Induced
AUR62042823-RA	K00799	glutathione S-transferases	Induced
AUR62008408-RA	K00799	glutathione S-transferases	Induced
AUR62025473-RA	K00799	glutathione S-transferases	Induced
AUR62042824-RA	K00799	glutathione S-transferases	Induced
AUR62037813-RA	K00799	glutathione S-transferases	Induced
AUR62004745-RA	K00799	glutathione S-transferases	Induced
AUR62037507-RA	K00799	glutathione S-transferases	Induced
AUR62021070-RA	K01183	Chitinase	Induced
AUR62027408-RA	K01183	Chitinase	Induced
AUR62005992-RA	K01183	Chitinase	Induced
AUR62005993-RA	K01183	Chitinase	Induced
AUR62019188-RA	K02291	Carotenoid biosynthesis	Induced
AUR62000077-RA	K00454	lipoxygenases	repressed
AUR62002815-RA	K00454	lipoxygenases	repressed
AUR62015210-RA	K00660	chalcone synthase	repressed
AUR62015213-RA	K00660	chalcone synthase	repressed
AUR62004178-RA	K00660	chalcone synthase	repressed
AUR62026452-RA	K00660	chalcone synthase	repressed
AUR62017676-RA	K00660	chalcone synthase	repressed
AUR62033177-RA	K00799	glutathione S-transferases	repressed
AUR62033303-RA	K01183	Chitinase	Repressed
AUR62031420-RA	K15746	Carotenoid biosynthesis	repressed
		monoterpenoid biosynthesis
		A xylosidase
		Monoterpenoid
