# Supplementary material for: Transcriptomic Profiling of Quinoa Reveals Distinct Defense Responses to Exogenous Methyl Jasmonate and Salicylic Acid
Source: Plants (Basel). 2025 Jun 3;14(11):1708. doi: 10.3390/plants14111708 (PMC12157332; doi:10.3390/plants14111708)
Supplement: Supplementary file 1 [file plants-14-01708-s001.zip › Table S9.xlsx]

## Sheet: Sheet1
Table S9, List of quinoa DE genes by JA and SA treatment and Trichoderma spp. treatment.
JA Treatment	SA Treatment	Trichoderma harzianum BOL12 Treatment	Trichoderma afroharzianum T-22 Treatment
AUR62000076	AUR62000017	AUR62038591	AUR62039834
AUR62000077	AUR62000077	AUR62026452	AUR62039001
AUR62000107	AUR62000089	AUR62038793	AUR62023101
AUR62000162	AUR62000170	AUR62026077	AUR62039466
AUR62000170	AUR62000202	AUR62002636	AUR62009423
AUR62000202	AUR62000441	AUR62039001	AUR62029025
AUR62000233	AUR62000442	AUR62025224	AUR62039734
AUR62000260	AUR62000502	AUR62013677	AUR62011434
AUR62000306	AUR62000635	AUR62025242	AUR62003765
AUR62000320	AUR62000847	AUR62025241	AUR62012077
AUR62000426	AUR62000862	AUR62005985	AUR62016898
AUR62000485	AUR62000912	AUR62025514	AUR62001534
AUR62000536	AUR62000945	AUR62030612	AUR62012284
AUR62000545	AUR62001029	AUR62025236	AUR62024859
AUR62000552	AUR62001148	AUR62028948	AUR62022892
AUR62000632	AUR62001196	AUR62025235	AUR62041155
AUR62000634	AUR62001233	AUR62005356	AUR62004466
AUR62000635	AUR62001283	AUR62027907	AUR62013546
AUR62000673	AUR62001285	AUR62025225	AUR62009174
AUR62000775	AUR62001369	AUR62025237	AUR62031424
AUR62000841	AUR62001682	AUR62037439	AUR62011255
AUR62000852	AUR62001701	AUR62011434	AUR62001620
AUR62000950	AUR62001828	AUR62025218	AUR62032362
AUR62000965	AUR62001829	AUR62041911	AUR62034428
AUR62001073	AUR62001863	AUR62012077	AUR62017591
AUR62001140	AUR62001903	AUR62028217	AUR62014711
AUR62001141	AUR62002107	AUR62004178	AUR62013534
AUR62001145	AUR62002131	AUR62021382	AUR62031394
AUR62001148	AUR62002168	AUR62024339	AUR62000176
AUR62001149	AUR62002195	AUR62021688	AUR62029282
AUR62001189	AUR62002440	AUR62043544	AUR62029065
AUR62001221	AUR62002478	AUR62004957	AUR62025225
AUR62001244	AUR62002490	AUR62019002	AUR62010823
AUR62001311	AUR62002694	AUR62028952	AUR62012702
AUR62001317	AUR62002815	AUR62031316	AUR62015664
AUR62001334	AUR62002840	AUR62031424	AUR62006803
AUR62001415	AUR62002880	AUR62028949	AUR62024684
AUR62001420	AUR62003021	AUR62026572	AUR62001765
AUR62001427	AUR62003069	AUR62003827	AUR62026193
AUR62001435	AUR62003141	AUR62002801	AUR62029032
AUR62001446	AUR62003152	AUR62033906	AUR62023862
AUR62001460	AUR62003189	AUR62039747	AUR62024862
AUR62001467	AUR62003282	AUR62012781	AUR62007264
AUR62001553	AUR62003345	AUR62025232	AUR62028952
AUR62001595	AUR62003498	AUR62024488	AUR62005356
AUR62001596	AUR62003633	AUR62011598	AUR62000259
AUR62001674	AUR62003693	AUR62028130	AUR62026400
AUR62001701	AUR62003695	AUR62020547	AUR62025224
AUR62001723	AUR62003738	AUR62034494	AUR62005915
AUR62001765	AUR62003786	AUR62026483	AUR62004430
AUR62001783	AUR62003838	AUR62039967	AUR62006298
AUR62001820	AUR62003848	AUR62011666	AUR62011544
AUR62001822	AUR62003891	AUR62005609	AUR62031316
AUR62001829	AUR62003895	AUR62025234	AUR62012580
AUR62001863	AUR62003949	AUR62040969	AUR62033922
AUR62001891	AUR62003953	AUR62040806	AUR62018057
AUR62002035	AUR62004107	AUR62026750	AUR62037297
AUR62002085	AUR62004178	AUR62027878	AUR62027742
AUR62002099	AUR62004266	AUR62028958	AUR62001101
AUR62002193	AUR62004316	AUR62028218	AUR62018554
AUR62002256	AUR62004336	AUR62001001	AUR62015256
AUR62002277	AUR62004387	AUR62005648	AUR62004926
AUR62002312	AUR62004392	AUR62018945	AUR62024516
AUR62002406	AUR62004450	AUR62025223	AUR62026750
AUR62002410	AUR62004478	AUR62031352	AUR62007280
AUR62002478	AUR62004480	AUR62018223	AUR62010692
AUR62002494	AUR62004717	AUR62010485	AUR62028149
AUR62002512	AUR62004745	AUR62040548	AUR62035598
AUR62002597	AUR62004789	AUR62028956	AUR62018906
AUR62002714	AUR62005059	AUR62033227	AUR62028958
AUR62002764	AUR62005262	AUR62041108	AUR62026868
AUR62002782	AUR62005348	AUR62003568	AUR62010089
AUR62002797	AUR62005358	AUR62036222	AUR62020865
AUR62002809	AUR62005391	AUR62037997	AUR62021118
AUR62002817	AUR62005491	AUR62011380	AUR62013298
AUR62002918	AUR62005495	AUR62031146	AUR62031292
AUR62003008	AUR62005545	AUR62030246	AUR62029037
AUR62003009	AUR62005780	AUR62039757	AUR62035259
AUR62003015	AUR62005795	AUR62024932	AUR62024339
AUR62003061	AUR62005814	AUR62011255	AUR62029569
AUR62003083	AUR62005821	AUR62024861	AUR62041387
AUR62003109	AUR62005976	AUR62014711	AUR62039396
AUR62003120	AUR62005987	AUR62011182	AUR62018223
AUR62003150	AUR62005992	AUR62041587	AUR62036056
AUR62003152	AUR62005993	AUR62030039	AUR62021143
AUR62003189	AUR62006005	AUR62006689	AUR62010056
AUR62003203	AUR62006008	AUR62022642	AUR62010378
AUR62003205	AUR62006044	AUR62014672	AUR62025242
AUR62003246	AUR62006067	AUR62033625	AUR62012259
AUR62003255	AUR62006388	AUR62000138	AUR62036111
AUR62003282	AUR62006427	AUR62025219	AUR62031150
AUR62003309	AUR62006552	AUR62029900	AUR62025184
AUR62003333	AUR62006786	AUR62028011	AUR62029841
AUR62003336	AUR62006808	AUR62040692	AUR62006366
AUR62003338	AUR62006987	AUR62026556	AUR62011439
AUR62003342	AUR62007025	AUR62001153	AUR62026736
AUR62003343	AUR62007038	AUR62023337	AUR62009228
AUR62003345	AUR62007154	AUR62019539	AUR62012855
AUR62003387	AUR62007239	AUR62002459	AUR62039245
AUR62003442	AUR62007338	AUR62014869	AUR62025223
AUR62003486	AUR62007341	AUR62017741	AUR62018945
AUR62003520	AUR62007422	AUR62036106	AUR62040547
AUR62003528	AUR62007460	AUR62026150	AUR62025542
AUR62003531	AUR62007474	AUR62007458	AUR62003827
AUR62003557	AUR62007494	AUR62026280	AUR62015650
AUR62003630	AUR62007497	AUR62037762	AUR62002325
AUR62003665	AUR62007526	AUR62012096	AUR62032642
AUR62003865	AUR62007584	AUR62005878	AUR62027712
AUR62003889	AUR62007598	AUR62006782	AUR62015682
AUR62003891	AUR62007611	AUR62001811	AUR62001840
AUR62003928	AUR62007657	AUR62033302	AUR62027162
AUR62003984	AUR62007706	AUR62026889	AUR62032807
AUR62003987	AUR62007882	AUR62032361	AUR62016982
AUR62003992	AUR62007961	AUR62033415	AUR62040835
AUR62003996	AUR62008009	AUR62024859	AUR62030187
AUR62004006	AUR62008018	AUR62031293	AUR62024433
AUR62004024	AUR62008059	AUR62003325	AUR62033562
AUR62004071	AUR62008073	AUR62021367	AUR62011187
AUR62004095	AUR62008273	AUR62035353	AUR62000301
AUR62004107	AUR62008408	AUR62018048	AUR62030091
AUR62004190	AUR62008494	AUR62004439	AUR62006585
AUR62004195	AUR62008609	AUR62018204	AUR62024921
AUR62004234	AUR62008633	AUR62026868	AUR62007431
AUR62004249	AUR62008657	AUR62005495	AUR62012068
AUR62004252	AUR62008823	AUR62033670	AUR62010082
AUR62004263	AUR62008974	AUR62024721	AUR62024299
AUR62004264	AUR62009027	AUR62030078	AUR62021041
AUR62004287	AUR62009311	AUR62039489	AUR62019499
AUR62004367	AUR62009317	AUR62002099	AUR62000463
AUR62004458	AUR62009319	AUR62043551	AUR62010333
AUR62004464	AUR62009354	AUR62014679	AUR62026025
AUR62004509	AUR62009462	AUR62031973	AUR62013876
AUR62004536	AUR62009564	AUR62028341	AUR62011841
AUR62004564	AUR62009615	AUR62004337	AUR62006030
AUR62004568	AUR62009661	AUR62021118	AUR62006306
AUR62004592	AUR62009699	AUR62031533	AUR62017735
AUR62004593	AUR62009819	AUR62027116	AUR62001811
AUR62004595	AUR62009824	AUR62001668	AUR62010891
AUR62004728	AUR62009838	AUR62027119	AUR62021282
AUR62004966	AUR62009892	AUR62039975	AUR62028948
AUR62004995	AUR62009902	AUR62026501	AUR62011973
AUR62005025	AUR62009983	AUR62015655	AUR62027681
AUR62005059	AUR62010000	AUR62005915	AUR62027941
AUR62005123	AUR62010036	AUR62029552	AUR62024564
AUR62005125	AUR62010108	AUR62018097	AUR62015603
AUR62005132	AUR62010123	AUR62033299	AUR62011220
AUR62005156	AUR62010155	AUR62019653	AUR62024487
AUR62005188	AUR62010228	AUR62030002	AUR62042076
AUR62005281	AUR62010259	AUR62017867	AUR62031426
AUR62005310	AUR62010449	AUR62027380	AUR62010528
AUR62005362	AUR62010471	AUR62006585	AUR62023311
AUR62005380	AUR62010571	AUR62026766	AUR62010824
AUR62005393	AUR62010587	AUR62020367	AUR62030002
AUR62005413	AUR62010597	AUR62013960	AUR62029324
AUR62005416	AUR62010620	AUR62035861	AUR62023534
AUR62005464	AUR62010648	AUR62031474	AUR62028709
AUR62005533	AUR62010867	AUR62033172	AUR62038986
AUR62005581	AUR62010941	AUR62035176	AUR62026107
AUR62005600	AUR62010986	AUR62043172	AUR62041485
AUR62005642	AUR62011029	AUR62028149	AUR62024861
AUR62005648	AUR62011131	AUR62023000	AUR62015652
AUR62005696	AUR62011145	AUR62006233	AUR62043430
AUR62005716	AUR62011195	AUR62005693	AUR62019527
AUR62005776	AUR62011212	AUR62012615	AUR62017744
AUR62005783	AUR62011247	AUR62016052	AUR62027947
AUR62005784	AUR62011271	AUR62021874	AUR62010485
AUR62005808	AUR62011329	AUR62022492	AUR62027942
AUR62005874	AUR62011420	AUR62004646	AUR62010889
AUR62005877	AUR62011444	AUR62025525	AUR62006309
AUR62005925	AUR62011495	AUR62007739	AUR62014462
AUR62005984	AUR62011498	AUR62012455	AUR62026867
AUR62006000	AUR62011502	AUR62006030	AUR62037440
AUR62006005	AUR62011568	AUR62009169	AUR62012721
AUR62006013	AUR62011598	AUR62001977	AUR62002738
AUR62006047	AUR62011750	AUR62040592	AUR62001026
AUR62006067	AUR62011825	AUR62035584	AUR62004955
AUR62006122	AUR62012114	AUR62001820	AUR62002580
AUR62006132	AUR62012183	AUR62001328	AUR62026973
AUR62006180	AUR62012222	AUR62026741	AUR62038213
AUR62006196	AUR62012229	AUR62032791	AUR62029956
AUR62006260	AUR62012305	AUR62023311	AUR62003716
AUR62006299	AUR62012314	AUR62038182	AUR62028990
AUR62006405	AUR62012326	AUR62020925	AUR62042227
AUR62006525	AUR62012343	AUR62013534	AUR62017098
AUR62006528	AUR62012398	AUR62022024	AUR62027932
AUR62006550	AUR62012440	AUR62027894	AUR62023452
AUR62006552	AUR62012478	AUR62001765	AUR62003538
AUR62006584	AUR62012483	AUR62014368	AUR62004562
AUR62006597	AUR62012633	AUR62029437	AUR62033195
AUR62006617	AUR62012645	AUR62002163	AUR62014338
AUR62006627	AUR62012721	AUR62026841	AUR62029997
AUR62006651	AUR62012765	AUR62015957	AUR62011730
AUR62006744	AUR62012922	AUR62009401	AUR62020954
AUR62006803	AUR62012930	AUR62018315	AUR62020857
AUR62006804	AUR62012951	AUR62028107	AUR62000577
AUR62006817	AUR62012970	AUR62042558	AUR62000222
AUR62006885	AUR62012988		AUR62025218
AUR62006904	AUR62013012		AUR62026853
AUR62006963	AUR62013150		AUR62034550
AUR62006964	AUR62013212		AUR62031274
AUR62007019	AUR62013231		AUR62007699
AUR62007054	AUR62013246		AUR62026033
AUR62007078	AUR62013247		AUR62000062
AUR62007094	AUR62013687		AUR62003342
AUR62007112	AUR62013807		AUR62029121
AUR62007178	AUR62013964		AUR62000739
AUR62007207	AUR62013997		AUR62004501
AUR62007260	AUR62013998		AUR62001244
AUR62007282	AUR62014036		AUR62018470
AUR62007286	AUR62014042		AUR62024765
AUR62007294	AUR62014053		AUR62027365
AUR62007318	AUR62014351		AUR62028648
AUR62007349	AUR62014460		AUR62023616
AUR62007375	AUR62014531		AUR62002531
AUR62007446	AUR62014652		AUR62006568
AUR62007462	AUR62014795		AUR62010955
AUR62007474	AUR62014851		AUR62005626
AUR62007494	AUR62014972		AUR62028404
AUR62007532	AUR62015076		AUR62030233
AUR62007537	AUR62015107		AUR62011396
AUR62007599	AUR62015125		AUR62036718
AUR62007657	AUR62015128		AUR62037512
AUR62007671	AUR62015133		AUR62026072
AUR62007826	AUR62015201		AUR62012444
AUR62007851	AUR62015209		AUR62014621
AUR62007855	AUR62015210		AUR62020772
AUR62007936	AUR62015213		AUR62043174
AUR62007939	AUR62015297		AUR62028806
AUR62007974	AUR62015441		AUR62014013
AUR62008009	AUR62015534		AUR62033938
AUR62008024	AUR62015579		AUR62007951
AUR62008059	AUR62015781		AUR62018378
AUR62008149	AUR62015907		AUR62020013
AUR62008157	AUR62015925		AUR62001919
AUR62008163	AUR62015956		AUR62004201
AUR62008192	AUR62016026		AUR62013545
AUR62008201	AUR62016043		AUR62004717
AUR62008237	AUR62016100		AUR62021308
AUR62008247	AUR62016194		AUR62037713
AUR62008248	AUR62016314		AUR62013647
AUR62008267	AUR62016318		AUR62039236
AUR62008276	AUR62016385		AUR62027792
AUR62008285	AUR62016665		AUR62007961
AUR62008318	AUR62016668		AUR62030368
AUR62008349	AUR62016684		AUR62010493
AUR62008417	AUR62016732		AUR62026942
AUR62008418	AUR62016840		AUR62011262
AUR62008433	AUR62016866		AUR62006616
AUR62008434	AUR62016980		AUR62004234
AUR62008436	AUR62016982		AUR62040244
AUR62008638	AUR62017033		AUR62023632
AUR62008681	AUR62017318		AUR62003967
AUR62008683	AUR62017319		AUR62013306
AUR62008724	AUR62017453		AUR62030284
AUR62008726	AUR62017533		AUR62017883
AUR62008765	AUR62017604		AUR62020806
AUR62008806	AUR62017643		AUR62025169
AUR62008809	AUR62017676		AUR62036147
AUR62008849	AUR62017829		AUR62006424
AUR62008879	AUR62017865		AUR62025522
AUR62008950	AUR62017994		AUR62018005
AUR62008963	AUR62018093		AUR62044455
AUR62008987	AUR62018208		AUR62024485
AUR62008992	AUR62018209		AUR62001419
AUR62009016	AUR62018276		AUR62018281
AUR62009032	AUR62018280		AUR62000242
AUR62009035	AUR62018309		AUR62028078
AUR62009081	AUR62018310		AUR62004699
AUR62009085	AUR62018312		AUR62027831
AUR62009163	AUR62018315		AUR62026751
AUR62009210	AUR62018349		AUR62032655
AUR62009235	AUR62018495		AUR62025525
AUR62009260	AUR62018527		AUR62021464
AUR62009301	AUR62018567		AUR62001823
AUR62009302	AUR62018661		AUR62002445
AUR62009410	AUR62018684		AUR62033148
AUR62009433	AUR62018906		AUR62017473
AUR62009462	AUR62019082		AUR62024329
AUR62009473	AUR62019188		AUR62035048
AUR62009552	AUR62019246		AUR62007150
AUR62009567	AUR62019319		AUR62020767
AUR62009606	AUR62019321		AUR62033433
AUR62009632	AUR62019637		AUR62009169
AUR62009661	AUR62019697		AUR62005080
AUR62009691	AUR62019741		AUR62035740
AUR62009739	AUR62019831		AUR62022036
AUR62009745	AUR62019879		AUR62010483
AUR62009786	AUR62020080		AUR62000983
AUR62009819	AUR62020150		AUR62019279
AUR62009824	AUR62020184		AUR62031066
AUR62009835	AUR62020215		AUR62012096
AUR62009892	AUR62020342		AUR62022081
AUR62009902	AUR62020567		AUR62017603
AUR62009907	AUR62020592		AUR62013722
AUR62009919	AUR62020851		AUR62021312
AUR62009940	AUR62020856		AUR62036106
AUR62009942	AUR62020875		AUR62004620
AUR62010063	AUR62020895		AUR62026996
AUR62010078	AUR62020924		AUR62021034
AUR62010108	AUR62021057		AUR62007863
AUR62010123	AUR62021058		AUR62015714
AUR62010135	AUR62021070		AUR62031556
AUR62010153	AUR62021071		AUR62035757
AUR62010155	AUR62021115		AUR62027640
AUR62010170	AUR62021123		AUR62025237
AUR62010210	AUR62021143		AUR62029008
AUR62010245	AUR62021180		AUR62002035
AUR62010247	AUR62021230		AUR62039712
AUR62010257	AUR62021285		AUR62038278
AUR62010312	AUR62021332		AUR62024440
AUR62010320	AUR62021422		AUR62004092
AUR62010381	AUR62021481		AUR62014191
AUR62010383	AUR62021482		AUR62000187
AUR62010406	AUR62021485		AUR62030819
AUR62010432	AUR62021595		AUR62024514
AUR62010504	AUR62021672		AUR62030388
AUR62010569	AUR62021748		AUR62043571
AUR62010578	AUR62021863		AUR62025183
AUR62010579	AUR62022040		AUR62015353
AUR62010587	AUR62022132		AUR62028462
AUR62010597	AUR62022163		AUR62000124
AUR62010612	AUR62022174		AUR62020771
AUR62010630	AUR62022346		AUR62025255
AUR62010677	AUR62022375		AUR62024441
AUR62010692	AUR62022492		AUR62033978
AUR62010724	AUR62022592		AUR62024168
AUR62010762	AUR62022692		AUR62021910
AUR62010913	AUR62022854		AUR62025570
AUR62010932	AUR62022939		AUR62019265
AUR62010958	AUR62023223		AUR62041107
AUR62010974	AUR62023240		AUR62019697
AUR62011012	AUR62023310		AUR62026478
AUR62011028	AUR62023321		AUR62025957
AUR62011029	AUR62023332		AUR62040851
AUR62011067	AUR62023354		AUR62019720
AUR62011107	AUR62023377		AUR62019232
AUR62011199	AUR62023473		AUR62003563
AUR62011210	AUR62023474		AUR62002696
AUR62011215	AUR62023551		AUR62028807
AUR62011239	AUR62023749		AUR62006875
AUR62011243	AUR62023770		AUR62019080
AUR62011247	AUR62023771		AUR62011351
AUR62011251	AUR62023773		AUR62041347
AUR62011259	AUR62023843		AUR62026022
AUR62011260	AUR62023871		AUR62044095
AUR62011306	AUR62023953		AUR62028718
AUR62011307	AUR62023979		AUR62025219
AUR62011314	AUR62024168		AUR62004667
AUR62011343	AUR62024204		AUR62019698
AUR62011351	AUR62024246		AUR62036457
AUR62011443	AUR62024251		AUR62020622
AUR62011444	AUR62024357		AUR62024573
AUR62011447	AUR62024416		AUR62006931
AUR62011460	AUR62024492		AUR62013614
AUR62011463	AUR62024594		AUR62010504
AUR62011499	AUR62024669		AUR62001249
AUR62011545	AUR62024760		AUR62021402
AUR62011571	AUR62024834		AUR62000113
AUR62011598	AUR62024863		AUR62031268
AUR62011641	AUR62024873		AUR62033932
AUR62011730	AUR62024933		AUR62011618
AUR62011764	AUR62025007		AUR62026737
AUR62011799	AUR62025028		AUR62025236
AUR62011819	AUR62025234		AUR62027376
AUR62011820	AUR62025251		AUR62022834
AUR62011825	AUR62025301		AUR62000102
AUR62011870	AUR62025418		AUR62025232
AUR62011923	AUR62025473		AUR62012592
AUR62011978	AUR62025509		AUR62025234
AUR62012016	AUR62025538		AUR62027420
AUR62012026	AUR62025630		AUR62000093
AUR62012093	AUR62025641		AUR62025241
AUR62012129	AUR62025664		AUR62032575
AUR62012197	AUR62025864		AUR62030252
AUR62012229	AUR62025955		AUR62043408
AUR62012258	AUR62026051		AUR62001078
AUR62012259	AUR62026077		AUR62027872
AUR62012309	AUR62026214		AUR62035336
AUR62012310	AUR62026400		AUR62039982
AUR62012332	AUR62026452		AUR62003141
AUR62012335	AUR62026575		AUR62010745
AUR62012343	AUR62026737		AUR62006689
AUR62012345	AUR62026770		AUR62024110
AUR62012346	AUR62026800		AUR62035488
AUR62012347	AUR62026922		AUR62015986
AUR62012355	AUR62026942		AUR62002918
AUR62012626	AUR62026966		AUR62019423
AUR62012676	AUR62027011		AUR62042417
AUR62012765	AUR62027086		AUR62028600
AUR62012781	AUR62027104		AUR62011646
AUR62012860	AUR62027139		AUR62038222
AUR62012949	AUR62027176		AUR62001845
AUR62012984	AUR62027395		AUR62000063
AUR62013055	AUR62027396		AUR62000754
AUR62013149	AUR62027397		AUR62000345
AUR62013176	AUR62027408		AUR62033172
AUR62013199	AUR62027506		AUR62023327
AUR62013225	AUR62027726		AUR62011317
AUR62013247	AUR62027733		AUR62041661
AUR62013259	AUR62027741		AUR62001435
AUR62013277	AUR62027742		AUR62013510
AUR62013288	AUR62027783		AUR62043921
AUR62013354	AUR62027795		AUR62000064
AUR62013398	AUR62027832		AUR62030387
AUR62013421	AUR62028083		AUR62027078
AUR62013473	AUR62028095		AUR62004882
AUR62013474	AUR62028163		AUR62002434
AUR62013650	AUR62028543		AUR62002145
AUR62013812	AUR62028572		AUR62021401
AUR62013826	AUR62028576		AUR62009210
AUR62013836	AUR62028596		AUR62005055
AUR62013947	AUR62028658		AUR62010469
AUR62013952	AUR62028757		AUR62012808
AUR62014017	AUR62028833		AUR62043745
AUR62014024	AUR62028902		AUR62001640
AUR62014053	AUR62028933		AUR62001160
AUR62014075	AUR62028954		AUR62006098
AUR62014104	AUR62028968		AUR62026466
AUR62014117	AUR62029019		AUR62007967
AUR62014190	AUR62029120		AUR62003234
AUR62014226	AUR62029193		AUR62018901
AUR62014264	AUR62029228		AUR62003390
AUR62014323	AUR62029305		AUR62005433
AUR62014327	AUR62029354		AUR62005620
AUR62014394	AUR62029429		AUR62030577
AUR62014400	AUR62029541		AUR62043127
AUR62014455	AUR62029550		AUR62014859
AUR62014457	AUR62029679		AUR62032805
AUR62014460	AUR62029778		AUR62000274
AUR62014461	AUR62029843		AUR62014460
AUR62014462	AUR62029901		AUR62032116
AUR62014491	AUR62029942		AUR62026177
AUR62014498	AUR62030104		AUR62015260
AUR62014506	AUR62030292		AUR62031880
AUR62014540	AUR62030361		AUR62012484
AUR62014566	AUR62030422		AUR62002136
AUR62014616	AUR62030445		AUR62016186
AUR62014657	AUR62030465		AUR62006621
AUR62014713	AUR62030486		AUR62036137
AUR62014717	AUR62030555		AUR62017103
AUR62014733	AUR62030568		AUR62033135
AUR62014737	AUR62030569		AUR62000994
AUR62014783	AUR62030570		AUR62013484
AUR62014837	AUR62030675		AUR62041336
AUR62014851	AUR62030805		AUR62014447
AUR62014916	AUR62030917		AUR62032397
AUR62014920	AUR62030926		AUR62009448
AUR62014978	AUR62030978		AUR62034542
AUR62015001	AUR62031002		AUR62006607
AUR62015046	AUR62031122		AUR62017478
AUR62015165	AUR62031140		AUR62036848
AUR62015169	AUR62031152		AUR62027793
AUR62015174	AUR62031420		AUR62018409
AUR62015209	AUR62031427		AUR62028086
AUR62015210	AUR62031441		AUR62032238
AUR62015229	AUR62031460		AUR62018105
AUR62015345	AUR62031474		AUR62022429
AUR62015373	AUR62031604		AUR62040631
AUR62015421	AUR62031677		AUR62026178
AUR62015454	AUR62031735		AUR62027027
AUR62015468	AUR62031777		AUR62010862
AUR62015518	AUR62031871		AUR62020765
AUR62015522	AUR62031879		AUR62029264
AUR62015572	AUR62031938		AUR62034603
AUR62015655	AUR62031939		AUR62038192
AUR62015831	AUR62031949		AUR62019396
AUR62016006	AUR62032053		AUR62015623
AUR62016023	AUR62032201		AUR62006761
AUR62016102	AUR62032204		AUR62012748
AUR62016123	AUR62032266		AUR62000634
AUR62016134	AUR62032501		AUR62034107
AUR62016137	AUR62032620		AUR62024860
AUR62016142	AUR62032640		AUR62021327
AUR62016208	AUR62032691		AUR62019193
AUR62016264	AUR62032807		AUR62012209
AUR62016334	AUR62032814		AUR62005753
AUR62016372	AUR62032816		AUR62023081
AUR62016388	AUR62032996		AUR62035318
AUR62016391	AUR62033030		AUR62030612
AUR62016414	AUR62033116		AUR62029041
AUR62016433	AUR62033138		AUR62036889
AUR62016453	AUR62033162		AUR62035217
AUR62016470	AUR62033177		AUR62016146
AUR62016475	AUR62033303		AUR62042459
AUR62016486	AUR62033419		AUR62033900
AUR62016535	AUR62033471		AUR62004760
AUR62016536	AUR62033530		AUR62012758
AUR62016538	AUR62033670		AUR62001505
AUR62016561	AUR62033729		AUR62021138
AUR62016564	AUR62033803		AUR62003683
AUR62016569	AUR62033811		AUR62034877
AUR62016592	AUR62033821		AUR62010155
AUR62016608	AUR62034077		AUR62018531
AUR62016618	AUR62034147		AUR62040095
AUR62016619	AUR62034359		AUR62005263
AUR62016658	AUR62034659		AUR62011666
AUR62016659	AUR62034683		AUR62014795
AUR62016715	AUR62034964		AUR62005211
AUR62016748	AUR62035027		AUR62004002
AUR62016750	AUR62035028		AUR62002494
AUR62016755	AUR62035048		AUR62030955
AUR62016767	AUR62035193		AUR62007657
AUR62016790	AUR62035304		AUR62007532
AUR62016810	AUR62035560		AUR62032641
AUR62016823	AUR62035587		AUR62022492
AUR62016844	AUR62035618		AUR62015756
AUR62016915	AUR62035654		AUR62005218
AUR62016917	AUR62035655		AUR62021900
AUR62016931	AUR62035683		AUR62004739
AUR62016945	AUR62035742		AUR62020904
AUR62016949	AUR62035759		AUR62040836
AUR62016994	AUR62035879		AUR62014375
AUR62017021	AUR62035927		AUR62011637
AUR62017066	AUR62036053		AUR62001474
AUR62017095	AUR62036085		AUR62007496
AUR62017096	AUR62036165		AUR62004741
AUR62017102	AUR62036484		AUR62035490
AUR62017123	AUR62036503		AUR62024217
AUR62017131	AUR62036545		AUR62038797
AUR62017156	AUR62036598		AUR62003931
AUR62017190	AUR62036654		AUR62032085
AUR62017196	AUR62036858		AUR62027613
AUR62017206	AUR62036884		AUR62000012
AUR62017216	AUR62036970		AUR62026538
AUR62017311	AUR62037262		AUR62010717
AUR62017336	AUR62037361		AUR62036139
AUR62017344	AUR62037439		AUR62037447
AUR62017430	AUR62037507		AUR62011178
AUR62017436	AUR62037605		AUR62011835
AUR62017459	AUR62037689		AUR62030661
AUR62017505	AUR62037813		AUR62033038
AUR62017551	AUR62037852		AUR62036556
AUR62017585	AUR62038069		AUR62003600
AUR62017600	AUR62038263		AUR62002797
AUR62017621	AUR62038273		AUR62027728
AUR62017663	AUR62038278		AUR62014431
AUR62017676	AUR62038300		AUR62002588
AUR62017740	AUR62038705		AUR62002312
AUR62017741	AUR62038725		AUR62010793
AUR62017795	AUR62038742		AUR62000545
AUR62017813	AUR62038929		AUR62003028
AUR62017819	AUR62039001		AUR62007127
AUR62017842	AUR62039002		AUR62028223
AUR62017865	AUR62039048		AUR62039731
AUR62017871	AUR62039068		AUR62003862
AUR62017939	AUR62039410		AUR62020860
AUR62018047	AUR62039431		AUR62022622
AUR62018069	AUR62039598		AUR62007143
AUR62018075	AUR62039634		AUR62017968
AUR62018078	AUR62039836		AUR62011161
AUR62018089	AUR62039856		AUR62009388
AUR62018102	AUR62039860		AUR62022495
AUR62018125	AUR62039948		AUR62030240
AUR62018245	AUR62040018		AUR62012337
AUR62018281	AUR62040144		AUR62006536
AUR62018333	AUR62040214		AUR62005756
AUR62018342	AUR62040226		AUR62018513
AUR62018377	AUR62040531		AUR62031427
AUR62018395	AUR62040534		AUR62039242
AUR62018452	AUR62040570		AUR62017726
AUR62018470	AUR62040723		AUR62020548
AUR62018487	AUR62040763		AUR62021591
AUR62018494	AUR62040806		AUR62032714
AUR62018533	AUR62040844		AUR62039117
AUR62018554	AUR62040992		AUR62007043
AUR62018555	AUR62041032		AUR62003156
AUR62018622	AUR62041084		AUR62030950
AUR62018629	AUR62041226		AUR62011054
AUR62018639	AUR62041235		AUR62023216
AUR62018640	AUR62041280		AUR62010176
AUR62018678	AUR62041482		AUR62001977
AUR62018713	AUR62041570		AUR62003788
AUR62018738	AUR62041683		AUR62000089
AUR62018772	AUR62041738		AUR62003411
AUR62018794	AUR62041807		AUR62004687
AUR62018826	AUR62042026		AUR62039380
AUR62018837	AUR62042074		AUR62018450
AUR62018929	AUR62042342		AUR62020563
AUR62018952	AUR62042385		AUR62043195
AUR62018955	AUR62042823		AUR62006331
AUR62018999	AUR62042824		AUR62003880
AUR62019058	AUR62043381		AUR62039523
AUR62019063	AUR62043428		AUR62004724
AUR62019131	AUR62043450		AUR62020770
AUR62019174	AUR62043467		AUR62003687
AUR62019188	AUR62043592		AUR62025257
AUR62019248	AUR62043620		AUR62030061
AUR62019249	AUR62043776		AUR62029606
AUR62019261	AUR62044253		AUR62007289
AUR62019279	AUR62044558		AUR62001972
AUR62019291			AUR62010448
AUR62019366			AUR62013608
AUR62019367			AUR62031042
AUR62019423			AUR62033369
AUR62019440			AUR62026278
AUR62019441			AUR62008003
AUR62019494			AUR62015654
AUR62019518			AUR62040218
AUR62019572			AUR62040908
AUR62019599			AUR62022614
AUR62019606			AUR62029388
AUR62019659			AUR62030580
AUR62019704			AUR62007543
AUR62019730			AUR62021194
AUR62019740			AUR62013929
AUR62019741			AUR62012737
AUR62019763			AUR62037946
AUR62019817			AUR62023585
AUR62019823			AUR62025378
AUR62019831			AUR62007042
AUR62019856			AUR62022830
AUR62019917			AUR62031491
AUR62019918			AUR62015315
AUR62019941			AUR62024100
AUR62019943			AUR62011577
AUR62019958			AUR62011056
AUR62019981			AUR62001178
AUR62019997			AUR62011380
AUR62020001			AUR62018917
AUR62020060			AUR62011381
AUR62020076			AUR62017607
AUR62020080			AUR62000152
AUR62020112			AUR62003766
AUR62020124			AUR62025951
AUR62020140			AUR62014124
AUR62020184			AUR62001148
AUR62020290			AUR62003410
AUR62020529			AUR62007325
AUR62020548			AUR62010178
AUR62020592			AUR62032096
AUR62020648			AUR62026683
AUR62020689			AUR62032147
AUR62020704			AUR62003695
AUR62020716			AUR62028942
AUR62020761			AUR62035158
AUR62020765			AUR62030347
AUR62020806			AUR62036612
AUR62020851			AUR62042923
AUR62020857			AUR62011955
AUR62020864			AUR62009167
AUR62020865			AUR62028808
AUR62020890			AUR62036500
AUR62020925			AUR62026291
AUR62020995			AUR62040449
AUR62021029			AUR62013692
AUR62021041			AUR62022452
AUR62021057			AUR62041355
AUR62021061			AUR62040876
AUR62021080			AUR62024455
AUR62021176			AUR62017433
AUR62021178			AUR62031645
AUR62021202			AUR62004967
AUR62021228			AUR62037558
AUR62021298			AUR62021928
AUR62021344			AUR62030775
AUR62021354			AUR62040465
AUR62021356			AUR62028922
AUR62021368			AUR62035469
AUR62021371			AUR62030644
AUR62021372			AUR62025452
AUR62021375			AUR62022784
AUR62021383			AUR62019305
AUR62021413			AUR62011495
AUR62021429			AUR62006816
AUR62021444			AUR62010505
AUR62021468			AUR62024886
AUR62021481			AUR62015629
AUR62021485			AUR62030649
AUR62021494			AUR62035962
AUR62021495			AUR62000777
AUR62021517			AUR62041341
AUR62021573			AUR62014626
AUR62021655			AUR62004537
AUR62021657			AUR62021994
AUR62021663			AUR62017693
AUR62021675			AUR62005317
AUR62021748			AUR62031637
AUR62021763			AUR62000060
AUR62021770			AUR62004249
AUR62021833			AUR62011245
AUR62021839			AUR62029900
AUR62021973			AUR62026995
AUR62021980			AUR62010809
AUR62022122			AUR62018262
AUR62022132			AUR62009452
AUR62022164			AUR62036009
AUR62022174			AUR62028995
AUR62022191			AUR62022854
AUR62022214			AUR62010653
AUR62022235			AUR62013490
AUR62022346			AUR62007744
AUR62022351			AUR62007488
AUR62022374			AUR62003380
AUR62022522			AUR62028991
AUR62022530			AUR62013555
AUR62022608			AUR62037807
AUR62022613			AUR62027210
AUR62022642			AUR62029290
AUR62022643			AUR62001003
AUR62022659			AUR62002982
AUR62022678			AUR62034289
AUR62022681			AUR62024594
AUR62022716			AUR62005984
AUR62022718			AUR62017541
AUR62022751			AUR62040987
AUR62022796			AUR62024190
AUR62022830			AUR62017584
AUR62022857			AUR62003217
AUR62022887			AUR62011735
AUR62022891			AUR62007988
AUR62022950			AUR62038151
AUR62022968			AUR62039419
AUR62022988			AUR62039814
AUR62023032			AUR62009108
AUR62023090			AUR62040675
AUR62023112			AUR62026298
AUR62023144			AUR62022987
AUR62023244			AUR62030985
AUR62023271			AUR62019440
AUR62023275			AUR62029437
AUR62023325			AUR62026589
AUR62023342			AUR62004431
AUR62023468			AUR62009478
AUR62023491			AUR62004406
AUR62023507			AUR62044056
AUR62023520			AUR62001398
AUR62023546			AUR62034439
AUR62023550			AUR62021319
AUR62023577			AUR62009202
AUR62023590			AUR62004239
AUR62023616			AUR62036788
AUR62023648			AUR62023188
AUR62023673			AUR62023263
AUR62023682			AUR62011660
AUR62023778			AUR62032268
AUR62023841			AUR62036692
AUR62023850			AUR62010286
AUR62023869			AUR62002760
AUR62023871			AUR62042680
AUR62023885			AUR62018907
AUR62023921			AUR62018995
AUR62023932			AUR62017462
AUR62024225			AUR62030762
AUR62024226			AUR62031682
AUR62024244			AUR62040890
AUR62024246			AUR62018034
AUR62024256			AUR62005057
AUR62024270			AUR62031525
AUR62024273			AUR62026978
AUR62024299			AUR62024419
AUR62024340			AUR62010053
AUR62024341			AUR62007644
AUR62024342			AUR62028735
AUR62024357			AUR62023374
AUR62024380			AUR62031362
AUR62024416			AUR62024513
AUR62024422			AUR62023275
AUR62024430			AUR62037575
AUR62024431			AUR62035159
AUR62024485			AUR62008008
AUR62024491			AUR62010827
AUR62024564			AUR62029843
AUR62024646			AUR62007287
AUR62024663			AUR62010432
AUR62024669			AUR62007493
AUR62024713			AUR62018083
AUR62024811			AUR62019123
AUR62024827			AUR62026923
AUR62024859			AUR62010609
AUR62024862			AUR62027590
AUR62024863			AUR62043429
AUR62024914			AUR62014042
AUR62024932			AUR62012348
AUR62024953			AUR62021010
AUR62024973			AUR62013960
AUR62025050			AUR62013327
AUR62025180			AUR62012266
AUR62025196			AUR62018919
AUR62025200			AUR62003823
AUR62025226			AUR62006427
AUR62025291			AUR62027516
AUR62025319			AUR62040655
AUR62025375			AUR62011010
AUR62025439			AUR62030151
AUR62025480			AUR62041482
AUR62025512			AUR62022857
AUR62025513			AUR62027880
AUR62025560			AUR62013826
AUR62025595			AUR62010762
AUR62025659			AUR62026196
AUR62025693			AUR62004294
AUR62025699			AUR62023178
AUR62025716			AUR62014562
AUR62025902			AUR62005214
AUR62025909			AUR62029552
AUR62025944			AUR62002179
AUR62025945			AUR62012072
AUR62025951			AUR62027189
AUR62025955			AUR62033267
AUR62025956			AUR62029316
AUR62025957			AUR62002317
AUR62025975			AUR62001558
AUR62025992			AUR62017551
AUR62026024			AUR62037712
AUR62026075			AUR62026091
AUR62026134			AUR62004954
AUR62026156			AUR62019117
AUR62026251			AUR62025252
AUR62026282			AUR62018194
AUR62026350			AUR62010843
AUR62026355			AUR62001603
AUR62026369			AUR62034586
AUR62026389			AUR62016052
AUR62026453			AUR62025235
AUR62026471			AUR62023454
AUR62026484			AUR62021094
AUR62026499			AUR62036877
AUR62026501			AUR62040685
AUR62026546			AUR62001924
AUR62026572			AUR62031401
AUR62026589			AUR62017460
AUR62026619			AUR62030312
AUR62026634			AUR62003170
AUR62026680			AUR62018198
AUR62026737			AUR62003960
AUR62026799			AUR62043457
AUR62026840			AUR62025167
AUR62026841			AUR62022596
AUR62026842			AUR62030721
AUR62026852			AUR62022466
AUR62026922			AUR62009142
AUR62026942			AUR62035546
AUR62026965			AUR62021551
AUR62026969			AUR62040207
AUR62026993			AUR62013819
AUR62027021			AUR62034524
AUR62027034			AUR62033206
AUR62027039			AUR62029040
AUR62027153			AUR62007040
AUR62027186			AUR62030640
AUR62027204			AUR62010833
AUR62027288			AUR62027099
AUR62027380			AUR62040679
AUR62027397			AUR62010470
AUR62027399			AUR62028377
AUR62027445			AUR62043518
AUR62027472			AUR62005506
AUR62027481			AUR62005201
AUR62027506			AUR62020340
AUR62027516			AUR62019531
AUR62027583			AUR62013530
AUR62027602			AUR62040164
AUR62027781			AUR62003258
AUR62027782			AUR62000490
AUR62027798			AUR62035272
AUR62027832			AUR62023357
AUR62027841			AUR62027748
AUR62027844			AUR62039024
AUR62027862			AUR62012696
AUR62027878			AUR62014374
AUR62027905			AUR62001639
AUR62027947			AUR62005652
AUR62027951			AUR62038681
AUR62027955			AUR62039694
AUR62028006			AUR62031377
AUR62028011			AUR62030080
AUR62028086			AUR62027800
AUR62028095			AUR62017974
AUR62028096			AUR62012093
AUR62028098			AUR62005752
AUR62028119			AUR62000185
AUR62028183			AUR62007497
AUR62028217			AUR62014253
AUR62028218			AUR62022056
AUR62028219			AUR62010311
AUR62028252			AUR62039506
AUR62028298			AUR62031693
AUR62028305			AUR62012764
AUR62028324			AUR62026031
AUR62028335			AUR62010266
AUR62028374			AUR62023413
AUR62028376			AUR62029443
AUR62028404			AUR62001470
AUR62028405			AUR62021488
AUR62028481			AUR62034054
AUR62028507			AUR62001191
AUR62028539			AUR62007825
AUR62028543			AUR62031520
AUR62028565			AUR62025991
AUR62028572			AUR62042528
AUR62028617			AUR62003100
AUR62028780			AUR62027900
AUR62028839			AUR62017935
AUR62028862			AUR62007735
AUR62028902			AUR62032804
AUR62028914			AUR62005261
AUR62028966			AUR62027798
AUR62028968			AUR62023501
AUR62028993			AUR62003303
AUR62029011			AUR62038690
AUR62029121			AUR62003926
AUR62029123			AUR62021808
AUR62029149			AUR62013335
AUR62029170			AUR62043940
AUR62029173			AUR62005449
AUR62029184			AUR62036408
AUR62029284			AUR62026050
AUR62029442			AUR62043379
AUR62029490			AUR62037686
AUR62029500			AUR62001433
AUR62029502			AUR62010067
AUR62029506			AUR62026310
AUR62029518			AUR62021445
AUR62029616			AUR62011819
AUR62029627			AUR62018404
AUR62029646			AUR62040806
AUR62029647			AUR62001674
AUR62029651			AUR62043103
AUR62029652			AUR62011055
AUR62029654			AUR62005380
AUR62029687			AUR62028115
AUR62029718			AUR62020307
AUR62029854			AUR62032099
AUR62029939			AUR62031569
AUR62029942			AUR62016035
AUR62029970			AUR62034566
AUR62030205			AUR62029994
AUR62030271			AUR62009115
AUR62030272			AUR62007844
AUR62030309			AUR62014436
AUR62030319			AUR62014324
AUR62030339			AUR62026788
AUR62030373			AUR62001784
AUR62030377			AUR62027422
AUR62030481			AUR62014688
AUR62030486			AUR62001007
AUR62030503			AUR62018220
AUR62030569			AUR62001595
AUR62030612			AUR62016082
AUR62030630			AUR62012265
AUR62030638			AUR62041844
AUR62030709			AUR62011782
AUR62030734			AUR62024350
AUR62030759			AUR62000474
AUR62030805			AUR62041890
AUR62030904			AUR62005083
AUR62030912			AUR62043372
AUR62030937			AUR62001436
AUR62030977			AUR62040573
AUR62030978			AUR62038568
AUR62031053			AUR62012303
AUR62031055			AUR62005036
AUR62031084			AUR62011314
AUR62031122			AUR62010646
AUR62031136			AUR62008975
AUR62031151			AUR62034591
AUR62031152			AUR62005456
AUR62031153			AUR62036603
AUR62031156			AUR62028315
AUR62031231			AUR62033988
AUR62031312			AUR62040494
AUR62031317			AUR62021714
AUR62031444			AUR62044632
AUR62031518			AUR62002567
AUR62031519			AUR62036107
AUR62031577			AUR62026230
AUR62031641			AUR62021898
AUR62031699			AUR62041794
AUR62031711			AUR62006462
AUR62031747			AUR62025335
AUR62031780			AUR62002137
AUR62031784			AUR62039857
AUR62031838			AUR62007002
AUR62031871			AUR62024669
AUR62031908			AUR62036719
AUR62031949			AUR62012574
AUR62031973			AUR62014530
AUR62032012			AUR62026469
AUR62032036			AUR62020550
AUR62032157			AUR62040975
AUR62032201			AUR62005881
AUR62032220			AUR62013624
AUR62032222			AUR62023274
AUR62032225			AUR62033334
AUR62032226			AUR62027132
AUR62032238			AUR62041108
AUR62032361			AUR62021918
AUR62032397			AUR62001097
AUR62032415			AUR62023212
AUR62032441			AUR62031027
AUR62032594			AUR62028956
AUR62032655			AUR62036751
AUR62032664			AUR62043986
AUR62032691			AUR62040542
AUR62032807			AUR62029532
AUR62032823			AUR62026320
AUR62032869			AUR62031831
AUR62032871			AUR62027851
AUR62032926			AUR62001273
AUR62032927			AUR62033902
AUR62032929			AUR62035816
AUR62032930			AUR62004102
AUR62032931			AUR62005029
AUR62032932			AUR62023684
AUR62032996			AUR62033293
AUR62033116			AUR62044489
AUR62033130			AUR62005528
AUR62033143			AUR62026717
AUR62033175			AUR62005457
AUR62033177			AUR62042868
AUR62033267			AUR62035304
AUR62033281			AUR62037310
AUR62033289			AUR62023225
AUR62033290			AUR62003819
AUR62033293			AUR62024702
AUR62033303			AUR62033834
AUR62033447			AUR62039364
AUR62033472			AUR62027254
AUR62033488			AUR62026710
AUR62033527			AUR62032873
AUR62033605			AUR62004100
AUR62033696			AUR62032597
AUR62033748			AUR62012222
AUR62033811			AUR62018954
AUR62033860			AUR62014364
AUR62033870			AUR62011644
AUR62033886			AUR62003568
AUR62033907			AUR62033236
AUR62033914			AUR62005671
AUR62033918			AUR62018061
AUR62033942			AUR62026012
AUR62033977			AUR62031490
AUR62033991			AUR62019676
AUR62033995			AUR62013258
AUR62033996			AUR62006866
AUR62034091			AUR62011456
AUR62034233			AUR62017840
AUR62034322			AUR62022950
AUR62034359			AUR62023157
AUR62034435			AUR62020704
AUR62034494			AUR62005539
AUR62034620			AUR62004628
AUR62034775			AUR62033512
AUR62034881			AUR62025956
AUR62034910			AUR62010997
AUR62034980			AUR62007884
AUR62034985			AUR62030152
AUR62035048			AUR62002624
AUR62035075			AUR62036899
AUR62035109			AUR62030381
AUR62035121			AUR62011606
AUR62035132			AUR62037191
AUR62035183			AUR62037510
AUR62035218			AUR62028363
AUR62035259			AUR62034188
AUR62035360			AUR62002935
AUR62035431			AUR62009074
AUR62035560			AUR62018924
AUR62035618			AUR62032675
AUR62035622			AUR62007671
AUR62035636			AUR62012640
AUR62035678			AUR62023151
AUR62035704			AUR62040483
AUR62035759			AUR62014123
AUR62035793			AUR62026275
AUR62035844			AUR62018078
AUR62035846			AUR62011627
AUR62035849			AUR62003813
AUR62035954			AUR62005880
AUR62035961			AUR62033093
AUR62036053			AUR62038687
AUR62036121			AUR62019116
AUR62036209			AUR62037784
AUR62036239			AUR62003131
AUR62036261			AUR62006954
AUR62036281			AUR62028929
AUR62036349			AUR62019653
AUR62036405			AUR62015612
AUR62036455			AUR62018918
AUR62036533			AUR62042951
AUR62036537			AUR62030383
AUR62036560			AUR62026967
AUR62036572			AUR62001996
AUR62036773			AUR62015667
AUR62036849			AUR62022638
AUR62036858			AUR62012115
AUR62036883			AUR62009297
AUR62036969			AUR62004367
AUR62036975			AUR62022789
AUR62037146			AUR62006780
AUR62037161			AUR62013275
AUR62037209			AUR62019093
AUR62037212			AUR62022919
AUR62037213			AUR62014764
AUR62037220			AUR62039398
AUR62037261			AUR62014672
AUR62037287			AUR62017081
AUR62037346			AUR62038269
AUR62037347			AUR62006792
AUR62037363			AUR62029383
AUR62037475			AUR62035073
AUR62037488			AUR62020629
AUR62037582			AUR62007198
AUR62037607			AUR62035501
AUR62037661			AUR62017700
AUR62037667			AUR62025417
AUR62037713			AUR62024663
AUR62037758			AUR62003897
AUR62037808			AUR62011825
AUR62037818			AUR62020638
AUR62037852			AUR62006652
AUR62037906			AUR62012361
AUR62037907			AUR62002225
AUR62037930			AUR62014912
AUR62037949			AUR62019061
AUR62037997			AUR62039465
AUR62038007			AUR62037809
AUR62038047			AUR62009307
AUR62038074			AUR62024858
AUR62038084			AUR62004384
AUR62038103			AUR62030011
AUR62038131			AUR62022901
AUR62038153			AUR62000476
AUR62038177			AUR62021232
AUR62038192			AUR62036624
AUR62038222			AUR62001004
AUR62038255			AUR62004108
AUR62038264			AUR62031485
AUR62038273			AUR62040467
AUR62038307			AUR62020367
AUR62038325			AUR62041471
AUR62038526			AUR62034052
AUR62038591			AUR62018952
AUR62038615			AUR62041905
AUR62038631			AUR62017784
AUR62038689			AUR62025296
AUR62038709			AUR62016106
AUR62038793			AUR62034969
AUR62038872			AUR62000279
AUR62038897			AUR62014728
AUR62038898			AUR62038591
AUR62038925			AUR62027035
AUR62039001			AUR62001599
AUR62039033			AUR62027354
AUR62039072			AUR62017525
AUR62039131			AUR62031341
AUR62039233			AUR62007279
AUR62039253			AUR62040715
AUR62039280			AUR62012246
AUR62039310			AUR62006407
AUR62039336			AUR62018989
AUR62039349			AUR62015670
AUR62039360			AUR62001431
AUR62039376			AUR62006584
AUR62039398			AUR62038168
AUR62039431			AUR62042835
AUR62039436			AUR62016027
AUR62039481			AUR62017997
AUR62039637			AUR62035120
AUR62039659			AUR62030221
AUR62039677			AUR62004765
AUR62039712			AUR62008988
AUR62039768			AUR62030733
AUR62039778			AUR62041818
AUR62039836			AUR62000604
AUR62039841			AUR62028763
AUR62039855			AUR62030771
AUR62039879			AUR62005878
AUR62039923			AUR62029467
AUR62039942			AUR62031345
AUR62040103			AUR62026487
AUR62040310			AUR62031279
AUR62040449			AUR62002103
AUR62040467			AUR62038743
AUR62040572			AUR62013651
AUR62040582			AUR62010288
AUR62040589			AUR62030100
AUR62040649			AUR62040809
AUR62040707			AUR62042024
AUR62040723			AUR62024187
AUR62040809			AUR62002459
AUR62040811			AUR62005283
AUR62040827			AUR62035110
AUR62040838			AUR62033114
AUR62040896			AUR62029314
AUR62040907			AUR62038254
AUR62040934			AUR62034565
AUR62040949			AUR62019002
AUR62040985			AUR62011246
AUR62040992			AUR62004418
AUR62041045			AUR62038811
AUR62041157			AUR62000435
AUR62041158			AUR62000521
AUR62041161			AUR62039863
AUR62041226			AUR62027506
AUR62041243			AUR62020763
AUR62041280			AUR62012660
AUR62041295			AUR62039728
AUR62041395			AUR62019292
AUR62041398			AUR62021105
AUR62041447			AUR62022748
AUR62041448			AUR62013877
AUR62041453			AUR62028964
AUR62041457			AUR62004407
AUR62041482			AUR62030147
AUR62041507			AUR62014404
AUR62041628			AUR62003042
AUR62041785			AUR62025490
AUR62041817			AUR62010663
AUR62041914			AUR62028954
AUR62041978			AUR62011607
AUR62042029			AUR62001399
AUR62042086			AUR62007415
AUR62042184			AUR62023793
AUR62042288			AUR62000268
AUR62042291			AUR62010398
AUR62042337			AUR62001883
AUR62042342			AUR62022991
AUR62042480			AUR62031624
AUR62042527			AUR62007145
AUR62042600			AUR62043075
AUR62042624			AUR62023379
AUR62042741			AUR62041080
AUR62042848			AUR62036140
AUR62042940			AUR62037811
AUR62042956			AUR62014010
AUR62043048			AUR62040842
AUR62043174			AUR62000893
AUR62043312			AUR62026077
AUR62043317			AUR62023633
AUR62043340			AUR62022480
AUR62043594			AUR62033432
AUR62043595			AUR62003387
AUR62043690			AUR62002671
AUR62043776			AUR62020862
AUR62043779			AUR62029294
AUR62043903			AUR62043378
AUR62044027			AUR62023192
AUR62044028			AUR62032119
AUR62044281			AUR62004480
AUR62044298			AUR62018051
AUR62044351			AUR62003673
AUR62044368			AUR62005225
AUR62044431			AUR62018953
AUR62044674			AUR62011923
AUR62044724			AUR62023826
			AUR62018473
			AUR62021441
			AUR62041253
			AUR62037959
			AUR62008982
			AUR62031699
			AUR62001888
			AUR62023037
			AUR62001898
			AUR62010777
			AUR62033217
			AUR62017928
			AUR62026924
			AUR62035707
			AUR62018215
			AUR62031876
			AUR62003130
			AUR62014315
			AUR62042086
			AUR62003526
			AUR62024335
			AUR62043781
			AUR62014783
			AUR62035493
			AUR62007617
			AUR62020713
			AUR62020776
			AUR62001309
			AUR62023780
			AUR62013463
			AUR62022051
			AUR62016067
			AUR62007202
			AUR62011754
			AUR62029164
			AUR62028607
			AUR62015425
			AUR62036231
			AUR62024106
			AUR62042038
			AUR62010066
			AUR62005586
			AUR62027949
			AUR62039475
			AUR62033079
			AUR62032996
			AUR62040063
			AUR62042364
			AUR62039203
			AUR62028788
			AUR62027141
			AUR62041686
			AUR62036450
			AUR62031314
			AUR62040526
			AUR62004179
			AUR62002169
			AUR62023867
			AUR62027238
			AUR62040219
			AUR62026205
			AUR62042641
			AUR62012197
			AUR62013732
			AUR62008025
			AUR62041078
			AUR62030570
			AUR62011219
			AUR62037872
			AUR62014252
			AUR62019052
			AUR62010746
			AUR62007542
			AUR62017761
			AUR62022751
			AUR62030585
			AUR62028924
			AUR62014476
			AUR62018468
			AUR62017436
			AUR62017852
			AUR62014899
			AUR62041904
			AUR62035578
			AUR62001701
			AUR62018204
			AUR62026977
			AUR62002947
			AUR62027920
			AUR62028602
			AUR62023818
			AUR62012037
			AUR62024186
			AUR62006256
			AUR62008032
			AUR62012310
			AUR62015285
			AUR62034737
			AUR62006212
			AUR62006604
			AUR62012694
			AUR62003197
			AUR62013272
			AUR62007936
			AUR62012030
			AUR62034547
			AUR62017173
			AUR62006657
			AUR62030748
			AUR62013356
			AUR62001901
			AUR62005863
			AUR62027826
			AUR62006365
			AUR62003699
			AUR62030273
			AUR62004362
			AUR62039152
			AUR62033465
			AUR62031291
			AUR62017587
			AUR62022625
			AUR62031939
			AUR62041586
			AUR62021405
			AUR62035512
			AUR62030213
			AUR62026953
			AUR62011339
			AUR62019540
			AUR62010131
			AUR62027151
			AUR62020951
			AUR62028046
			AUR62034957
			AUR62017743
			AUR62040198
			AUR62012676
			AUR62030384
			AUR62024499
			AUR62022055
			AUR62006063
			AUR62015705
			AUR62029123
			AUR62027508
			AUR62041052
			AUR62027385
			AUR62040678
			AUR62012595
			AUR62039258
			AUR62041480
			AUR62000267
			AUR62019192
			AUR62005854
			AUR62030292
			AUR62020734
			AUR62001769
			AUR62032135
			AUR62037727
			AUR62012376
			AUR62007756
			AUR62038010
			AUR62032072
			AUR62011224
			AUR62020536
			AUR62010503
			AUR62013604
			AUR62004024
			AUR62007331
			AUR62041279
			AUR62028020
			AUR62015515
			AUR62010741
			AUR62028403
			AUR62011182
			AUR62044231
			AUR62024932
			AUR62030249
			AUR62002578
			AUR62038056
			AUR62029479
			AUR62041132
			AUR62039125
			AUR62004478
			AUR62007925
			AUR62038947
			AUR62018169
			AUR62023268
			AUR62030807
			AUR62030127
			AUR62021477
			AUR62023337
			AUR62041473
			AUR62027829
			AUR62028944
			AUR62026872
			AUR62011910
			AUR62033229
			AUR62040091
			AUR62023172
			AUR62007237
			AUR62028824
			AUR62027593
			AUR62034258
			AUR62033227
			AUR62011088
			AUR62006190
			AUR62002088
			AUR62024598
			AUR62031151
			AUR62000436
			AUR62015934
			AUR62019455
			AUR62003255
			AUR62012292
			AUR62026869
			AUR62034965
			AUR62041115
			AUR62007977
			AUR62015880
			AUR62029448
			AUR62042819
			AUR62038076
			AUR62009489
			AUR62004149
			AUR62027711
			AUR62035038
			AUR62043172
			AUR62001712
			AUR62038272
			AUR62017939
			AUR62034225
			AUR62007646
			AUR62029951
			AUR62009102
			AUR62011740
			AUR62040639
			AUR62039129
			AUR62004713
			AUR62014495
			AUR62017094
			AUR62018913
			AUR62004646
			AUR62032328
			AUR62013480
			AUR62038793
			AUR62014356
			AUR62016137
			AUR62033511
			AUR62041293
			AUR62031716
			AUR62022668
			AUR62031600
			AUR62024597
			AUR62019014
			AUR62013503
			AUR62037493
			AUR62002079
			AUR62027730
			AUR62022717
			AUR62018556
			AUR62003854
			AUR62005370
			AUR62027825
			AUR62026285
			AUR62031909
			AUR62044526
			AUR62032035
			AUR62041816
			AUR62007501
			AUR62027972
			AUR62040866
			AUR62026034
			AUR62040310
			AUR62031300
			AUR62016073
			AUR62023313
			AUR62028632
			AUR62004703
			AUR62035166
			AUR62009421
			AUR62030067
			AUR62002912
			AUR62037402
			AUR62021353
			AUR62030362
			AUR62027103
			AUR62005735
			AUR62002903
			AUR62026560
			AUR62023905
			AUR62038754
			AUR62012355
			AUR62015843
			AUR62043497
			AUR62043804
			AUR62041631
			AUR62012866
			AUR62024325
			AUR62039145
			AUR62030168
			AUR62025178
			AUR62010585
			AUR62009219
			AUR62012637
			AUR62038247
			AUR62042575
			AUR62005103
			AUR62041164
			AUR62026398
			AUR62010892
			AUR62003075
			AUR62007567
			AUR62022697
			AUR62006960
			AUR62011980
			AUR62002499
			AUR62005151
			AUR62038786
			AUR62025500
			AUR62001100
			AUR62018515
			AUR62014446
			AUR62023601
			AUR62021507
			AUR62021467
			AUR62039283
			AUR62027810
			AUR62021779
			AUR62007466
			AUR62015932
			AUR62019035
			AUR62021176
			AUR62025176
			AUR62040070
			AUR62021382
			AUR62042881
			AUR62008990
			AUR62025372
			AUR62032387
			AUR62014254
			AUR62023167
			AUR62022754
			AUR62005634
			AUR62023385
			AUR62003285
			AUR62031309
			AUR62032727
			AUR62010135
			AUR62022031
			AUR62036568
			AUR62031551
			AUR62003206
			AUR62003360
			AUR62022004
			AUR62018004
			AUR62041603
			AUR62015725
			AUR62022534
			AUR62041756
			AUR62014779
			AUR62005522
			AUR62038263
			AUR62023659
			AUR62023396
			AUR62010739
			AUR62000853
			AUR62017588
			AUR62039793
			AUR62005624
			AUR62042442
			AUR62010104
			AUR62014149
			AUR62007240
			AUR62026982
			AUR62005848
			AUR62032846
			AUR62021603
			AUR62038996
			AUR62011711
			AUR62041602
			AUR62007000
			AUR62013455
			AUR62025362
			AUR62032697
			AUR62011341
			AUR62001403
			AUR62012118
			AUR62005744
			AUR62019153
			AUR62043118
			AUR62003500
			AUR62032710
			AUR62027533
			AUR62000335
			AUR62011078
			AUR62010171
			AUR62006442
			AUR62040026
			AUR62029086
			AUR62033153
			AUR62040749
			AUR62040557
			AUR62038527
			AUR62009204
			AUR62000933
			AUR62030132
			AUR62022602
			AUR62044370
			AUR62026796
			AUR62012225
			AUR62039138
			AUR62042328
			AUR62020370
			AUR62002636
			AUR62015364
			AUR62028869
			AUR62005920
			AUR62008941
			AUR62006684
			AUR62009157
			AUR62023839
			AUR62030569
			AUR62001446
			AUR62027783
			AUR62015601
			AUR62021274
			AUR62017500
			AUR62035747
			AUR62005600
			AUR62021491
			AUR62011128
			AUR62006141
			AUR62036772
			AUR62003886
			AUR62022918
			AUR62026443
			AUR62038668
			AUR62021116
			AUR62006651
			AUR62026455
			AUR62035034
			AUR62016033
			AUR62032526
			AUR62032530
			AUR62021204
			AUR62037835
			AUR62004950
			AUR62001989
			AUR62017911
			AUR62018988
			AUR62021053
			AUR62009322
			AUR62005186
			AUR62027652
			AUR62041557
			AUR62035768
			AUR62031352
			AUR62040041
			AUR62015897
			AUR62023560
			AUR62001037
			AUR62037200
			AUR62027167
			AUR62026541
			AUR62031117
			AUR62041871
			AUR62041721
			AUR62023094
			AUR62001049
			AUR62032047
			AUR62040644
			AUR62004052
			AUR62040582
			AUR62043746
			AUR62042840
			AUR62040210
			AUR62021943
			AUR62023642
			AUR62004042
			AUR62024289
			AUR62025559
			AUR62022915
			AUR62007901
			AUR62010552
			AUR62031532
			AUR62043048
			AUR62005955
			AUR62011087
			AUR62026295
			AUR62028461
			AUR62010200
			AUR62028813
			AUR62021299
			AUR62011326
			AUR62007299
			AUR62029852
			AUR62012814
			AUR62035237
			AUR62000528
			AUR62039740
			AUR62027196
			AUR62004815
			AUR62000757
			AUR62006050
			AUR62029120
			AUR62001607
			AUR62023407
			AUR62003240
			AUR62033422
			AUR62002761
			AUR62024304
			AUR62039693
			AUR62028739
			AUR62039023
			AUR62025310
			AUR62011946
			AUR62005780
			AUR62026448
			AUR62024681
			AUR62006381
			AUR62030716
			AUR62022724
			AUR62019261
			AUR62027176
			AUR62020714
			AUR62010521
			AUR62017650
			AUR62006565
			AUR62032329
			AUR62005931
			AUR62028821
			AUR62032605
			AUR62035277
			AUR62042660
			AUR62027846
			AUR62032330
			AUR62028611
			AUR62019180
			AUR62007890
			AUR62040785
			AUR62028207
			AUR62013475
			AUR62010608
			AUR62042986
			AUR62043876
			AUR62016205
			AUR62024321
			AUR62027588
			AUR62011004
			AUR62028079
			AUR62016072
			AUR62013613
			AUR62026852
			AUR62024332
			AUR62038083
			AUR62023388
			AUR62027010
			AUR62011717
			AUR62032425
			AUR62027111
			AUR62004956
			AUR62019004
			AUR62039813
			AUR62011876
			AUR62044188
			AUR62005146
			AUR62042874
			AUR62042349
			AUR62017877
			AUR62003181
			AUR62015970
			AUR62007498
			AUR62034069
			AUR62018916
			AUR62037729
			AUR62037818
			AUR62015491
			AUR62010040
			AUR62009231
			AUR62026120
			AUR62030237
			AUR62020389
			AUR62015376
			AUR62034116
			AUR62029352
			AUR62007841
			AUR62003626
			AUR62039446
			AUR62011583
			AUR62015611
			AUR62000337
			AUR62001193
			AUR62032389
			AUR62033302
			AUR62032616
			AUR62030784
			AUR62003773
			AUR62038274
			AUR62012466
			AUR62031152
			AUR62042410
			AUR62022677
			AUR62031396
			AUR62004551
			AUR62027110
			AUR62035541
			AUR62035849
			AUR62006861
			AUR62012511
			AUR62038779
			AUR62031165
			AUR62011856
			AUR62026883
			AUR62026087
			AUR62021120
			AUR62019064
			AUR62033906
			AUR62023084
			AUR62024874
			AUR62021276
			AUR62043879
			AUR62014054
			AUR62022532
			AUR62037839
			AUR62039041
			AUR62035807
			AUR62018949
			AUR62035322
			AUR62033065
			AUR62031871
			AUR62006626
			AUR62017058
			AUR62033645
			AUR62007739
			AUR62010168
			AUR62014842
			AUR62023759
			AUR62029901
			AUR62023891
			AUR62037846
			AUR62011998
			AUR62009284
			AUR62023610
			AUR62017506
			AUR62021003
			AUR62026105
			AUR62037670
			AUR62036592
			AUR62001865
			AUR62013332
			AUR62023428
			AUR62013874
			AUR62006202
			AUR62021680
			AUR62005498
			AUR62034195
			AUR62025455
			AUR62017123
			AUR62017629
			AUR62009077
			AUR62040868
			AUR62028698
			AUR62026932
			AUR62002257
			AUR62007580
			AUR62033070
			AUR62034367
			AUR62020459
			AUR62005862
			AUR62022337
			AUR62005355
			AUR62005949
			AUR62021756
			AUR62007298
			AUR62033331
			AUR62007284
			AUR62002315
			AUR62020768
			AUR62033414
			AUR62003046
			AUR62027020
			AUR62033554
			AUR62016934
			AUR62031838
			AUR62023796
			AUR62004895
			AUR62035209
			AUR62037314
			AUR62032037
			AUR62014258
			AUR62026825
			AUR62004299
			AUR62027589
			AUR62026150
			AUR62021271
			AUR62000404
			AUR62040991
			AUR62030736
			AUR62014710
			AUR62010844
			AUR62019199
			AUR62043362
			AUR62006363
			AUR62018363
			AUR62035983
			AUR62020559
			AUR62002319
			AUR62032783
			AUR62023370
			AUR62005085
			AUR62012017
			AUR62010128
			AUR62027249
			AUR62007790
			AUR62012210
			AUR62033353
			AUR62040636
			AUR62024828
			AUR62010327
			AUR62044152
			AUR62039792
			AUR62021958
			AUR62038188
			AUR62010642
			AUR62018199
			AUR62001776
			AUR62015980
			AUR62002757
			AUR62011758
			AUR62023455
			AUR62021719
			AUR62000256
			AUR62006000
			AUR62037989
			AUR62040078
			AUR62021131
			AUR62039735
			AUR62009016
			AUR62005585
			AUR62005679
			AUR62021972
			AUR62024637
			AUR62020545
			AUR62035263
			AUR62026753
			AUR62001553
			AUR62037455
			AUR62003083
			AUR62028947
			AUR62016190
			AUR62028213
[truncated: 1,146 more rows]
